# Supplementary material for: A non-canonical mismatch repair pathway in prokaryotes
Source: Nat Commun. 2017 Jan 27;8:14246. doi: 10.1038/ncomms14246 (PMC5290159; doi:10.1038/ncomms14246)
Supplement: Supplementary Dataset 1 — Taxonomic distribution of NucS and MutS-MutL in reference proteomes (Big excel data file). [file ncomms14246-s2.xls]

## Sheet: Suppl Table 6
Taxid	AssigInip	Ref proteome	Domain	Lineage	Species	NucS search	NucS status	MutS/L search	MutS/L status	Genome status	Tblastn any NucSor /and MutS/L
228908	NANEQ	UP000000578	ARCHAEA	DPANN	Nanoarchaeum_equitans_(strain_Kin4-M)	noNucS	likelyNOT	undefMutS-undefMutL	likelyNOT	Chromosome_andor_plasmid	confirmedtblastn
113653	None	UP000034723	ARCHAEA	Euryarchaeota (Archaeoglobi)	Geoglobus_ahangari	noNucS	likelyNOT	undefMutS-undefMutL	likelyNOT	Chromosome_andor_plasmid	confirmedtblastn
224325	ARCFU	UP000002199	ARCHAEA	Euryarchaeota (Archaeoglobi)	Archaeoglobus_fulgidus_(strain_ATCC_49558_/_VC-16_/_DSM_4304_/_JCM_9628_/_NBRC_100126)	noNucS	likelyNOT	undefMutS-undefMutL	likelyNOT	Chromosome_andor_plasmid	confirmedtblastn
387631	None	UP000013307	ARCHAEA	Euryarchaeota (Archaeoglobi)	Archaeoglobus_sulfaticallidus_PM70-1	noNucS	likelyNOT	undefMutS-undefMutL	likelyNOT	Chromosome_andor_plasmid	confirmedtblastn
565033	None	UP000030624	ARCHAEA	Euryarchaeota (Archaeoglobi)	Geoglobus_acetivorans	noNucS	likelyNOT	undefMutS-undefMutL	likelyNOT	Chromosome_andor_plasmid	confirmedtblastn
572546	ARCPA	UP000001901	ARCHAEA	Euryarchaeota (Archaeoglobi)	Archaeoglobus_profundus_(strain_DSM_5631_/_JCM_9629_/_NBRC_100127_/_Av18)	noNucS	likelyNOT	idMutS-undefMutL	YES	Chromosome_andor_plasmid	confirmedtblastn
589924	FERPA	UP000002613	ARCHAEA	Euryarchaeota (Archaeoglobi)	Ferroglobus_placidus_(strain_DSM_10642_/_AEDII12DO)	noNucS	likelyNOT	idMutS-undefMutL	YES	Chromosome_andor_plasmid	confirmedtblastn
693661	ARCVS	UP000008136	ARCHAEA	Euryarchaeota (Archaeoglobi)	Archaeoglobus_veneficus_(strain_DSM_11195_/_SNP6)	noNucS	likelyNOT	undefMutS-undefMutL	likelyNOT	Chromosome_andor_plasmid	confirmedtblastn
64091	HALSA	UP000000554	ARCHAEA	Euryarchaeota (Halobacteria)	Halobacterium_salinarum_(strain_ATCC_700922_/_JCM_11081_/_NRC-1)_(Halobacterium_halobium)	fullNucS	YES	idMutS-idMutL	YES	Genome_status_unchecked	confirmedtblastn
268739	NATM8	UP000011867	ARCHAEA	Euryarchaeota (Halobacteria)	Natronomonas_moolapensis_(strain_DSM_18674_/_JCM_14361_/_8.8.11)	fullNucS	YES	idMutS-idMutL	YES	Genome_status_unchecked	confirmedtblastn
272569	HALMA	UP000001169	ARCHAEA	Euryarchaeota (Halobacteria)	Haloarcula_marismortui_(strain_ATCC_43049_/_DSM_3752_/_JCM_8966_/_VKM_B-1809)_(Halobacterium_marismortui)	fullNucS	YES	idMutS-idMutL	YES	Genome_status_unchecked	confirmedtblastn
309800	HALVD	UP000008243	ARCHAEA	Euryarchaeota (Halobacteria)	Haloferax_volcanii_(strain_ATCC_29605_/_DSM_3757_/_JCM_8879_/_NBRC_14742_/_NCIMB_2012_/_VKM_B-1768_/_DS2)_(Halobacterium_volcanii)	fullNucS	YES	idMutS-idMutL	YES	Genome_status_unchecked	confirmedtblastn
348780	NATPD	UP000002698	ARCHAEA	Euryarchaeota (Halobacteria)	Natronomonas_pharaonis_(strain_ATCC_35678_/_DSM_2160)_(Halobacterium_pharaonis)	fullNucS	YES	idMutS-idMutL	YES	Genome_status_unchecked	confirmedtblastn
362976	HALWD	UP000001975	ARCHAEA	Euryarchaeota (Halobacteria)	Haloquadratum_walsbyi_(strain_DSM_16790_/_HBSQ001)	fullNucS	YES	idMutS-idMutL	YES	Genome_status_unchecked	confirmedtblastn
406552	NATSJ	UP000006507	ARCHAEA	Euryarchaeota (Halobacteria)	Natrinema_sp._(strain_J7-2)	fullNucS	YES	idMutS-idMutL	YES	Genome_status_unchecked	confirmedtblastn
416348	HALLT	UP000000740	ARCHAEA	Euryarchaeota (Halobacteria)	Halorubrum_lacusprofundi_(strain_ATCC_49239_/_DSM_5036_/_JCM_8891_/_ACAM_34)	fullNucS	YES	idMutS-idMutL	YES	Genome_status_unchecked	confirmedtblastn
469382	HALBP	UP000006663	ARCHAEA	Euryarchaeota (Halobacteria)	Halogeometricum_borinquense_(strain_ATCC_700274_/_DSM_11551_/_JCM_10706_/_PR3)	fullNucS	YES	idMutS-idMutL	YES	Genome_status_unchecked	confirmedtblastn
485914	HALMD	UP000001746	ARCHAEA	Euryarchaeota (Halobacteria)	Halomicrobium_mukohataei_(strain_ATCC_700874_/_DSM_12286_/_JCM_9738_/_NCIMB_13541)_(Haloarcula_mukohataei)	fullNucS	YES	idMutS-idMutL	YES	Genome_status_unchecked	confirmedtblastn
543526	HALTV	UP000001903	ARCHAEA	Euryarchaeota (Halobacteria)	Haloterrigena_turkmenica_(strain_ATCC_51198_/_DSM_5511_/_NCIMB_13204_/_VKM_B-1734)_(Halococcus_turkmenicus)	fullNucS	YES	idMutS-idMutL	YES	Genome_status_unchecked	confirmedtblastn
547559	NATMM	UP000001879	ARCHAEA	Euryarchaeota (Halobacteria)	Natrialba_magadii_(strain_ATCC_43099_/_DSM_3394_/_NCIMB_2190_/_MS3)_(Natronobacterium_magadii)	fullNucS	YES	idMutS-idMutL	YES	Genome_status_unchecked	confirmedtblastn
694430	None	UP000010878	ARCHAEA	Euryarchaeota (Halobacteria)	Natronococcus_occultus_SP4	fullNucS	YES	idMutS-idMutL	YES	Genome_status_unchecked	confirmedtblastn
751944	None	UP000004595	ARCHAEA	Euryarchaeota (Halobacteria)	Halobacterium_sp._DL1	fullNucS	YES	idMutS-idMutL	YES	Genome_status_unchecked	confirmedtblastn
795797	HALJB	UP000000390	ARCHAEA	Euryarchaeota (Halobacteria)	Halalkalicoccus_jeotgali_(strain_DSM_18796_/_CECT_7217_/_JCM_14584_/_KCTC_4019_/_B3)	fullNucS	YES	idMutS-idMutL	YES	Genome_status_unchecked	confirmedtblastn
797210	HALXS	UP000006794	ARCHAEA	Euryarchaeota (Halobacteria)	Halopiger_xanaduensis_(strain_DSM_18323_/_JCM_14033_/_SH-6)	fullNucS	YES	idMutS-idMutL	YES	Genome_status_unchecked	confirmedtblastn
797299	None	UP000019024	ARCHAEA	Euryarchaeota (Halobacteria)	Halostagnicola_larsenii_XH-48	fullNucS	YES	idMutS-idMutL	YES	Genome_status_unchecked	confirmedtblastn
797302	HALRX	UP000010846	ARCHAEA	Euryarchaeota (Halobacteria)	Halovivax_ruber_(strain_DSM_18193_/_JCM_13892_/_XH-70)	noNucS	likelyNOT	idMutS-idMutL	YES	Genome_status_unchecked	confirmedtblastn
797303	NATP1	UP000010843	ARCHAEA	Euryarchaeota (Halobacteria)	Natrinema_pellirubrum_(strain_DSM_15624_/_JCM_10476_/_NCIMB_786)	fullNucS	YES	idMutS-idMutL	YES	Genome_status_unchecked	confirmedtblastn
797304	NATGS	UP000010468	ARCHAEA	Euryarchaeota (Halobacteria)	Natronobacterium_gregoryi_(strain_ATCC_43098_/_CCM_3738_/_NCIMB_2189_/_SP2)	fullNucS	YES	idMutS-idMutL	YES	Genome_status_unchecked	confirmedtblastn
1033806	None	UP000015381	ARCHAEA	Euryarchaeota (Halobacteria)	Halorhabdus_tiamatea_SARL4B	fullNucS	YES	idMutS-idMutL	YES	Genome_status_unchecked	confirmedtblastn
1333523	None	UP000014072	ARCHAEA	Euryarchaeota (Halobacteria)	Salinarchaeum_sp._Harcht-Bsk1	noNucS	likelyNOT	idMutS-idMutL	YES	Genome_status_unchecked	confirmedtblastn
187420	METTH	UP000005223	ARCHAEA	Euryarchaeota (Methanobacteria)	Methanothermobacter_thermautotrophicus_(strain_ATCC_29096_/_DSM_1053_/_JCM_10044_/_NBRC_100330_/_Delta_H)_(Methanobacterium_thermoautotrophicum)	fullNucS	YES	undefMutS-undefMutL	likelyNOT	Chromosome_andor_plasmid	confirmedtblastn
224719	None	UP000014066	ARCHAEA	Euryarchaeota (Methanobacteria)	Methanobrevibacter_sp._AbM4	fullNucS	YES	undefMutS-undefMutL	likelyNOT	Chromosome_andor_plasmid	confirmedtblastn
339860	METST	UP000001931	ARCHAEA	Euryarchaeota (Methanobacteria)	Methanosphaera_stadtmanae_(strain_ATCC_43021_/_DSM_3091_/_JCM_11832_/_MCB-3)	fullNucS	YES	undefMutS-undefMutL	likelyNOT	Chromosome_andor_plasmid	confirmedtblastn
420247	METS3	UP000001992	ARCHAEA	Euryarchaeota (Methanobacteria)	Methanobrevibacter_smithii_(strain_PS_/_ATCC_35061_/_DSM_861)	fullNucS	YES	undefMutS-undefMutL	likelyNOT	Chromosome_andor_plasmid	confirmedtblastn
523846	METFV	UP000002315	ARCHAEA	Euryarchaeota (Methanobacteria)	Methanothermus_fervidus_(strain_ATCC_43054_/_DSM_2088_/_JCM_10308_/_V24_S)	noNucS	likelyNOT	undefMutS-undefMutL	likelyNOT	Chromosome_andor_plasmid	confirmedtblastn
634498	METRM	UP000008680	ARCHAEA	Euryarchaeota (Methanobacteria)	Methanobrevibacter_ruminantium_(strain_ATCC_35063_/_DSM_1093_/_JCM_13430_/_OCM_146_/_M1)_(Methanobacterium_ruminantium)	fullNucS	YES	undefMutS-undefMutL	likelyNOT	Chromosome_andor_plasmid	confirmedtblastn
868131	METPW	UP000009231	ARCHAEA	Euryarchaeota (Methanobacteria)	Methanobacterium_paludis_(strain_DSM_25820_/_JCM_18151_/_SWAN1)	fullNucS	YES	undefMutS-undefMutL	likelyNOT	Chromosome_andor_plasmid	confirmedtblastn
877455	METLA	UP000007490	ARCHAEA	Euryarchaeota (Methanobacteria)	Methanobacterium_lacus_(strain_AL-21)	fullNucS	YES	undefMutS-undefMutL	likelyNOT	Chromosome_andor_plasmid	confirmedtblastn
1379702	None	UP000017867	ARCHAEA	Euryarchaeota (Methanobacteria)	Methanobacterium_sp._MB1	fullNucS	YES	undefMutS-undefMutL	likelyNOT	Chromosome_andor_plasmid	confirmedtblastn
304371	METPS	UP000001882	ARCHAEA	Euryarchaeota (Methanocellales)	Methanocella_paludicola_(strain_DSM_17711_/_JCM_13418_/_NBRC_101707_/_SANAE)	fullNucS	YES	undefMutS-undefMutL	likelyNOT	Chromosome_andor_plasmid	confirmedtblastn
351160	METAR	UP000000663	ARCHAEA	Euryarchaeota (Methanocellales)	Methanocella_arvoryzae_(strain_DSM_22066_/_NBRC_105507_/_MRE50)	fullNucS	YES	undefMutS-undefMutL	likelyNOT	Chromosome_andor_plasmid	confirmedtblastn
243232	METJA	UP000000805	ARCHAEA	Euryarchaeota (Methanococci)	Methanocaldococcus_jannaschii_(strain_ATCC_43067_/_DSM_2661_/_JAL-1_/_JCM_10045_/_NBRC_100440)_(Methanococcus_jannaschii)	fullNucS	YES	undefMutS-undefMutL	likelyNOT	Chromosome_andor_plasmid	confirmedtblastn
267377	METMP	UP000000590	ARCHAEA	Euryarchaeota (Methanococci)	Methanococcus_maripaludis_(strain_S2_/_LL)	noNucS	likelyNOT	undefMutS-undefMutL	likelyNOT	Chromosome_andor_plasmid	confirmedtblastn
419665	META3	UP000001106	ARCHAEA	Euryarchaeota (Methanococci)	Methanococcus_aeolicus_(strain_Nankai-3_/_ATCC_BAA-1280)	noNucS	likelyNOT	undefMutS-undefMutL	likelyNOT	Chromosome_andor_plasmid	confirmedtblastn
456320	METV3	UP000007722	ARCHAEA	Euryarchaeota (Methanococci)	Methanococcus_voltae_(strain_ATCC_BAA-1334_/_A3)	noNucS	likelyNOT	undefMutS-undefMutL	likelyNOT	Chromosome_andor_plasmid	confirmedtblastn
573063	METIM	UP000002061	ARCHAEA	Euryarchaeota (Methanococci)	Methanocaldococcus_infernus_(strain_DSM_11812_/_JCM_15783_/_ME)	noNucS	likelyNOT	undefMutS-undefMutL	likelyNOT	Chromosome_andor_plasmid	confirmedtblastn
28892	None	UP000005095	ARCHAEA	Euryarchaeota (Methanomicrobiales)	Methanofollis_liminatans_DSM_4140	noNucS	likelyNOT	idMutS-idMutL	YES	Genome_status_unchecked	confirmedtblastn
323259	METHJ	UP000001941	ARCHAEA	Euryarchaeota (Methanomicrobiales)	Methanospirillum_hungatei_JF-1_(strain_ATCC_27890_/_DSM_864_/_NBRC_100397_/_JF-1)	noNucS	likelyNOT	idMutS-idMutL	YES	Genome_status_unchecked	confirmedtblastn
368407	METMJ	UP000002146	ARCHAEA	Euryarchaeota (Methanomicrobiales)	Methanoculleus_marisnigri_(strain_ATCC_35101_/_DSM_1498_/_JR1)	noNucS	likelyNOT	idMutS-idMutL	YES	Genome_status_unchecked	confirmedtblastn
410358	METLZ	UP000000365	ARCHAEA	Euryarchaeota (Methanomicrobiales)	Methanocorpusculum_labreanum_(strain_ATCC_43576_/_DSM_4855_/_Z)	noNucS	likelyNOT	idMutS-idMutL	YES	Genome_status_unchecked	confirmedtblastn
521011	METPE	UP000002457	ARCHAEA	Euryarchaeota (Methanomicrobiales)	Methanosphaerula_palustris_(strain_ATCC_BAA-1556_/_DSM_19958_/_E1-9c)	noNucS	likelyNOT	idMutS-idMutL	YES	Genome_status_unchecked	confirmedtblastn
593750	METFS	UP000010824	ARCHAEA	Euryarchaeota (Methanomicrobiales)	Methanoregula_formicica_(strain_DSM_22288_/_NBRC_105244_/_SMSP)	noNucS	likelyNOT	idMutS-idMutL	YES	Genome_status_unchecked	confirmedtblastn
679926	METP4	UP000006565	ARCHAEA	Euryarchaeota (Methanomicrobiales)	Methanolacinia_petrolearia_(strain_DSM_11571_/_OCM_486_/_SEBR_4847)_(Methanoplanus_petrolearius)	noNucS	likelyNOT	idMutS-idMutL	YES	Genome_status_unchecked	confirmedtblastn
937775	None	UP000005741	ARCHAEA	Euryarchaeota (Methanomicrobiales)	Methanoplanus_limicola_DSM_2279	noNucS	likelyNOT	idMutS-idMutL	YES	Genome_status_unchecked	confirmedtblastn
456442	METB6	UP000002408	ARCHAEA	Euryarchaeota (Methanomicrobiales)	Methanoregula_boonei_(strain_6A8)	noNucS	likelyNOT	idMutS-idMutL	YES	Genome_status_unchecked	confirmedtblastn
190192	METKA	UP000001826	ARCHAEA	Euryarchaeota (Methanopyri)	Methanopyrus_kandleri_(strain_AV19_/_DSM_6324_/_JCM_9639_/_NBRC_100938)	fullNucS	YES	undefMutS-undefMutL	likelyNOT	Chromosome_andor_plasmid	confirmedtblastn
188937	METAC	UP000002487	ARCHAEA	Euryarchaeota (Methanosarcinales)	Methanosarcina_acetivorans_(strain_ATCC_35395_/_DSM_2834_/_JCM_12185_/_C2A)	noNucS	likelyNOT	idMutS-idMutL	YES	Genome_status_unchecked	confirmedtblastn
192952	METMA	UP000000595	ARCHAEA	Euryarchaeota (Methanosarcinales)	Methanosarcina_mazei_(strain_ATCC_BAA-159_/_DSM_3647_/_Goe1_/_Go1_/_JCM_11833_/_OCM_88)_(Methanosarcina_frisia)	noNucS	likelyNOT	idMutS-idMutL	YES	Genome_status_unchecked	confirmedtblastn
259564	METBU	UP000001979	ARCHAEA	Euryarchaeota (Methanosarcinales)	Methanococcoides_burtonii_(strain_DSM_6242_/_NBRC_107633_/_OCM_468_/_ACE-M)	noNucS	likelyNOT	idMutS-idMutL	YES	Genome_status_unchecked	confirmedtblastn
269797	METBF	UP000008156	ARCHAEA	Euryarchaeota (Methanosarcinales)	Methanosarcina_barkeri_(strain_Fusaro_/_DSM_804)	noNucS	likelyNOT	idMutS-idMutL	YES	Genome_status_unchecked	confirmedtblastn
349307	METTP	UP000000674	ARCHAEA	Euryarchaeota (Methanosarcinales)	Methanosaeta_thermophila_(strain_DSM_6194_/_JCM_14653_/_NBRC_101360_/_PT)_(Methanothrix_thermophila)	noNucS	likelyNOT	idMutS-idMutL	YES	Genome_status_unchecked	confirmedtblastn
547558	METMS	UP000001059	ARCHAEA	Euryarchaeota (Methanosarcinales)	Methanohalophilus_mahii_(strain_ATCC_35705_/_DSM_5219_/_SLP)	noNucS	likelyNOT	idMutS-idMutL	YES	Genome_status_unchecked	confirmedtblastn
644295	METEZ	UP000000391	ARCHAEA	Euryarchaeota (Methanosarcinales)	Methanohalobium_evestigatum_(strain_DSM_3721_/_OCM_161_/_Z-7303)	noNucS	likelyNOT	idMutS-idMutL	YES	Genome_status_unchecked	confirmedtblastn
679901	METZD	UP000006622	ARCHAEA	Euryarchaeota (Methanosarcinales)	Methanosalsum_zhilinae_(strain_DSM_4017_/_NBRC_107636_/_OCM_62_/_WeN5)_(Methanohalophilus_zhilinae)	noNucS	likelyNOT	idMutS-idMutL	YES	Genome_status_unchecked	confirmedtblastn
867904	METHD	UP000010866	ARCHAEA	Euryarchaeota (Methanosarcinales)	Methanomethylovorans_hollandica_(strain_DSM_15978_/_NBRC_107637_/_DMS1)	noNucS	likelyNOT	idMutS-idMutL	YES	Genome_status_unchecked	confirmedtblastn
990316	METCG	UP000007807	ARCHAEA	Euryarchaeota (Methanosarcinales)	Methanosaeta_concilii_(strain_ATCC_5969_/_DSM_3671_/_JCM_10134_/_NBRC_103675_/_OCM_69_/_GP-6)_(Methanothrix_concilii)	noNucS	likelyNOT	idMutS-idMutL	YES	Genome_status_unchecked	confirmedtblastn
1094980	None	UP000000459	ARCHAEA	Euryarchaeota (Methanosarcinales)	Methanolobus_psychrophilus_R15	noNucS	likelyNOT	idMutS-idMutL	YES	Genome_status_unchecked	confirmedtblastn
1110509	METH6	UP000005877	ARCHAEA	Euryarchaeota (Methanosarcinales)	Methanosaeta_harundinacea_(strain_6Ac)	noNucS	likelyNOT	idMutS-idMutL	YES	Genome_status_unchecked	confirmedtblastn
1434100	None	UP000033049	ARCHAEA	Euryarchaeota (Methanosarcinales)	Methanosarcina_sp._MTP4	noNucS	likelyNOT	idMutS-idMutL	YES	Genome_status_unchecked	confirmedtblastn
1434104	None	UP000033048	ARCHAEA	Euryarchaeota (Methanosarcinales)	Methanococcoides_methylutens_MM1	noNucS	likelyNOT	idMutS-idMutL	YES	Genome_status_unchecked	confirmedtblastn
1434111	None	UP000033072	ARCHAEA	Euryarchaeota (Methanosarcinales)	Methanosarcina_lacustris_Z-7289	noNucS	likelyNOT	idMutS-idMutL	YES	Genome_status_unchecked	confirmedtblastn
69014	THEKO	UP000000536	ARCHAEA	Euryarchaeota (Thermococci)	Thermococcus_kodakarensis_(strain_ATCC_BAA-918_/_JCM_12380_/_KOD1)_(Pyrococcus_kodakaraensis_(strain_KOD1))	fullNucS	YES	undefMutS-undefMutL	likelyNOT	Chromosome_andor_plasmid	confirmedtblastn
186497	PYRFU	UP000001013	ARCHAEA	Euryarchaeota (Thermococci)	Pyrococcus_furiosus_(strain_ATCC_43587_/_DSM_3638_/_JCM_8422_/_Vc1)	fullNucS	YES	undefMutS-undefMutL	likelyNOT	Chromosome_andor_plasmid	confirmedtblastn
272844	PYRAB	UP000000810	ARCHAEA	Euryarchaeota (Thermococci)	Pyrococcus_abyssi_(strain_GE5_/_Orsay)	fullNucS	YES	undefMutS-undefMutL	likelyNOT	Chromosome_andor_plasmid	confirmedtblastn
391623	THEBM	UP000007478	ARCHAEA	Euryarchaeota (Thermococci)	Thermococcus_barophilus_(strain_DSM_11836_/_MP)	fullNucS	YES	undefMutS-undefMutL	likelyNOT	Chromosome_andor_plasmid	confirmedtblastn
523849	THELN	UP000015502	ARCHAEA	Euryarchaeota (Thermococci)	Thermococcus_litoralis_(strain_ATCC_51850_/_DSM_5473_/_JCM_8560_/_NS-C)	fullNucS	YES	undefMutS-undefMutL	likelyNOT	Chromosome_andor_plasmid	confirmedtblastn
593117	THEGJ	UP000001488	ARCHAEA	Euryarchaeota (Thermococci)	Thermococcus_gammatolerans_(strain_DSM_15229_/_JCM_11827_/_EJ3)	fullNucS	YES	undefMutS-undefMutL	likelyNOT	Chromosome_andor_plasmid	confirmedtblastn
261388	None	UP000018013	ARCHAEA	Euryarchaeota (Thermoplasmata)	Ferroplasma_sp._Type_II	noNucS	Undef	undefMutS-undefMutL	Undef	Unassembled_WGS
261391	None	UP000018202	ARCHAEA	Euryarchaeota (Thermoplasmata)	Thermoplasmatales_archaeon_Gpl	noNucS	Undef	undefMutS-undefMutL	Undef	Unassembled_WGS
263820	PICTO	UP000000438	ARCHAEA	Euryarchaeota (Thermoplasmata)	Picrophilus_torridus_(strain_ATCC_700027_/_DSM_9790_/_JCM_10055_/_NBRC_100828)	noNucS	likelyNOT	undefMutS-undefMutL	likelyNOT	Chromosome_andor_plasmid	confirmedtblastn
273075	THEAC	UP000001024	ARCHAEA	Euryarchaeota (Thermoplasmata)	Thermoplasma_acidophilum_(strain_ATCC_25905_/_DSM_1728_/_JCM_9062_/_NBRC_15155_/_AMRC-C165)	noNucS	likelyNOT	undefMutS-undefMutL	likelyNOT	Chromosome_andor_plasmid	confirmedtblastn
667135	None	UP000018337	ARCHAEA	Euryarchaeota (Thermoplasmata)	Thermoplasmatales_archaeon_A-plasma	noNucS	Undef	undefMutS-undefMutL	Undef	Unassembled_WGS
667137	None	UP000018052	ARCHAEA	Euryarchaeota (Thermoplasmata)	Thermoplasmatales_archaeon_E-plasma	noNucS	Undef	undefMutS-undefMutL	Undef	Unassembled_WGS
667138	None	UP000017931	ARCHAEA	Euryarchaeota (Thermoplasmata)	Thermoplasmatales_archaeon_I-plasma	noNucS	Undef	undefMutS-undefMutL	Undef	Unassembled_WGS
1054217	None	UP000012076	ARCHAEA	Euryarchaeota (Thermoplasmata)	Thermoplasmatales_archaeon_BRNA1	noNucS	likelyNOT	undefMutS-undefMutL	likelyNOT	Chromosome_andor_plasmid	confirmedtblastn
439481	ACIB4	UP000001400	ARCHAEA	Euryarchaeota (Unclassified)	Aciduliprofundum_boonei_(strain_DSM_19572_/_T469)	noNucS	likelyNOT	idMutS-idMutL	YES	Genome_status_unchecked	confirmedtblastn
1236689	None	UP000012672	ARCHAEA	Euryarchaeota (Unclassified)	Candidatus_Methanomethylophilus_alvus_Mx1201	noNucS	likelyNOT	undefMutS-undefMutL	likelyNOT	Chromosome_andor_plasmid	confirmedtblastn
1295009	None	UP000014070	ARCHAEA	Euryarchaeota (Unclassified)	Candidatus_Methanomassiliicoccus_intestinalis_Issoire-Mx1	noNucS	likelyNOT	undefMutS-undefMutL	likelyNOT	Chromosome_andor_plasmid	confirmedtblastn
1577791	None	UP000030787	ARCHAEA	Euryarchaeota (Unclassified)	Candidatus_Methanoplasma_termitum	noNucS	likelyNOT	undefMutS-undefMutL	likelyNOT	Chromosome_andor_plasmid	confirmedtblastn
756883	None	UP000010096	ARCHAEA	Other_archeas	halophilic_archaeon_DL31	fullNucS	YES	idMutS-idMutL	YES	Genome_status_unchecked	confirmedtblastn
1538547	None	UP000034722	ARCHAEA	Other_archeas	Lokiarchaeum_sp._GC14_75	noNucS	Undef	idMutS-undefMutL	YES	Unassembled_WGS
1579370	None	UP000031777	ARCHAEA	Other_archeas	archaeon_GW2011_AR10	fullNucS	YES	undefMutS-undefMutL	likelyNOT	Chromosome_andor_plasmid	confirmedtblastn
1579373	None	UP000031776	ARCHAEA	Other_archeas	archaeon_GW2011_AR15	noNucS	likelyNOT	idMutS-idMutL	YES	Genome_status_unchecked	confirmedtblastn
1579378	None	UP000031765	ARCHAEA	Other_archeas	archaeon_GW2011_AR20	noNucS	likelyNOT	undefMutS-undefMutL	likelyNOT	Chromosome_andor_plasmid	confirmedtblastn
1685124	None	UP000037237	ARCHAEA	Other_archeas	miscellaneous_Crenarchaeota_group-1_archaeon_SG8-32-1	fullNucS	YES	undefMutS-undefMutL	Undef	Unassembled_WGS
1685126	None	UP000037259	ARCHAEA	Other_archeas	miscellaneous_Crenarchaeota_group-6_archaeon_AD8-1	fullNucS	YES	undefMutS-undefMutL	Undef	Unassembled_WGS
1685127	None	UP000037210	ARCHAEA	Other_archeas	miscellaneous_Crenarchaeota_group-15_archaeon_DG-45	noNucS	Undef	undefMutS-undefMutL	Undef	Unassembled_WGS
1685133	None	UP000037456	ARCHAEA	Other_archeas	miscellaneous_Crenarchaeota_group_archaeon_SMTZ1-55	noNucS	Undef	undefMutS-undefMutL	Undef	Unassembled_WGS
1685135	None	UP000037599	ARCHAEA	Other_archeas	miscellaneous_Crenarchaeota_group_archaeon_SMTZ-80	noNucS	Undef	undefMutS-undefMutL	Undef	Unassembled_WGS
666510	ACIS3	UP000000346	ARCHAEA	TACK-Crenoarcheota (Acidilobales)	Acidilobus_saccharovorans_(strain_DSM_16705_/_JCM_18335_/_VKM_B-2471_/_345-15)	noNucS	likelyNOT	undefMutS-undefMutL	likelyNOT	Chromosome_andor_plasmid	confirmedtblastn
272557	AERPE	UP000002518	ARCHAEA	TACK-Crenoarcheota (Desulfurococcales)	Aeropyrum_pernix_(strain_ATCC_700893_/_DSM_11879_/_JCM_9820_/_NBRC_100138_/_K1)	fullNucS	YES	undefMutS-undefMutL	likelyNOT	Chromosome_andor_plasmid	confirmedtblastn
399550	STAMF	UP000000254	ARCHAEA	TACK-Crenoarcheota (Desulfurococcales)	Staphylothermus_marinus_(strain_ATCC_43588_/_DSM_3639_/_JCM_9404_/_F1)	fullNucS	YES	undefMutS-undefMutL	likelyNOT	Chromosome_andor_plasmid	confirmedtblastn
415426	HYPBU	UP000002593	ARCHAEA	TACK-Crenoarcheota (Desulfurococcales)	Hyperthermus_butylicus_(strain_DSM_5456_/_JCM_9403_/_PLM1-5)	fullNucS	YES	undefMutS-undefMutL	likelyNOT	Chromosome_andor_plasmid	confirmedtblastn
453591	IGNH4	UP000000262	ARCHAEA	TACK-Crenoarcheota (Desulfurococcales)	Ignicoccus_hospitalis_(strain_KIN4/I_/_DSM_18386_/_JCM_14125)	noNucS	likelyNOT	undefMutS-undefMutL	likelyNOT	Chromosome_andor_plasmid	confirmedtblastn
490899	DESK1	UP000006903	ARCHAEA	TACK-Crenoarcheota (Desulfurococcales)	Desulfurococcus_kamchatkensis_(strain_1221n_/_DSM_18924)	noNucS	likelyNOT	undefMutS-undefMutL	likelyNOT	Chromosome_andor_plasmid	confirmedtblastn
583356	IGNAA	UP000001304	ARCHAEA	TACK-Crenoarcheota (Desulfurococcales)	Ignisphaera_aggregans_(strain_DSM_17230_/_JCM_13409_/_AQ1.S1)	fullNucS	YES	undefMutS-undefMutL	likelyNOT	Chromosome_andor_plasmid	confirmedtblastn
633148	THEAM	UP000002376	ARCHAEA	TACK-Crenoarcheota (Desulfurococcales)	Thermosphaera_aggregans_(strain_DSM_11486_/_M11TL)	fullNucS	YES	undefMutS-undefMutL	likelyNOT	Chromosome_andor_plasmid	confirmedtblastn
694429	PYRF1	UP000001037	ARCHAEA	TACK-Crenoarcheota (Desulfurococcales)	Pyrolobus_fumarii_(strain_DSM_11204_/_1A)	fullNucS	YES	undefMutS-undefMutL	likelyNOT	Chromosome_andor_plasmid	confirmedtblastn
1184251	THEC1	UP000005270	ARCHAEA	TACK-Crenoarcheota (Desulfurococcales)	Thermogladius_cellulolyticus_(strain_1633)	fullNucS	YES	undefMutS-undefMutL	likelyNOT	Chromosome_andor_plasmid	confirmedtblastn
1163730	FERFK	UP000007391	ARCHAEA	TACK-Crenoarcheota (Fervidicoccales)	Fervidicoccus_fontis_(strain_DSM_19380_/_VKM_B-2539_/_Kam940)	noNucS	likelyNOT	undefMutS-undefMutL	likelyNOT	Chromosome_andor_plasmid	confirmedtblastn
273057	SULSO	UP000001974	ARCHAEA	TACK-Crenoarcheota (Sulfolobales)	Sulfolobus_solfataricus_(strain_ATCC_35092_/_DSM_1617_/_JCM_11322_/_P2)	fullNucS	YES	undefMutS-undefMutL	likelyNOT	Chromosome_andor_plasmid	confirmedtblastn
273063	SULTO	UP000001015	ARCHAEA	TACK-Crenoarcheota (Sulfolobales)	Sulfolobus_tokodaii_(strain_DSM_16993_/_JCM_10545_/_NBRC_100140_/_7)	fullNucS	YES	undefMutS-undefMutL	likelyNOT	Chromosome_andor_plasmid	confirmedtblastn
330779	SULAC	UP000001018	ARCHAEA	TACK-Crenoarcheota (Sulfolobales)	Sulfolobus_acidocaldarius_(strain_ATCC_33909_/_DSM_639_/_JCM_8929_/_NBRC_15157_/_NCIMB_11770)	fullNucS	YES	undefMutS-undefMutL	likelyNOT	Chromosome_andor_plasmid	confirmedtblastn
399549	METS5	UP000000242	ARCHAEA	TACK-Crenoarcheota (Sulfolobales)	Metallosphaera_sedula_(strain_ATCC_51363_/_DSM_5348)	noNucS	likelyNOT	undefMutS-undefMutL	likelyNOT	Chromosome_andor_plasmid	confirmedtblastn
933801	ACIHW	UP000008458	ARCHAEA	TACK-Crenoarcheota (Sulfolobales)	Acidianus_hospitalis_(strain_W1)	fullNucS	YES	undefMutS-undefMutL	likelyNOT	Chromosome_andor_plasmid	confirmedtblastn
1056495	CALLD	UP000010469	ARCHAEA	TACK-Crenoarcheota (Sulfolobales)	Caldisphaera_lagunensis_(strain_DSM_15908_/_JCM_11604_/_IC-154)	noNucS	likelyNOT	undefMutS-undefMutL	likelyNOT	Chromosome_andor_plasmid	confirmedtblastn
178306	PYRAE	UP000002439	ARCHAEA	TACK-Crenoarcheota (Thermoproteales)	Pyrobaculum_aerophilum_(strain_ATCC_51768_/_IM2_/_DSM_7523_/_JCM_9630_/_NBRC_100827)	fullNucS	YES	undefMutS-undefMutL	likelyNOT	Chromosome_andor_plasmid	confirmedtblastn
368408	THEPD	UP000000641	ARCHAEA	TACK-Crenoarcheota (Thermoproteales)	Thermofilum_pendens_(strain_Hrk_5)	fullNucS	YES	undefMutS-undefMutL	likelyNOT	Chromosome_andor_plasmid	confirmedtblastn
397948	CALMQ	UP000001137	ARCHAEA	TACK-Crenoarcheota (Thermoproteales)	Caldivirga_maquilingensis_(strain_ATCC_700844_/_DSM_13496_/_JCM_10307_/_IC-167)	fullNucS	YES	undefMutS-undefMutL	likelyNOT	Chromosome_andor_plasmid	confirmedtblastn
572478	VULDI	UP000006681	ARCHAEA	TACK-Crenoarcheota (Thermoproteales)	Vulcanisaeta_distributa_(strain_DSM_14429_/_JCM_11212_/_NBRC_100878_/_IC-017)	fullNucS	YES	undefMutS-undefMutL	likelyNOT	Chromosome_andor_plasmid	confirmedtblastn
768679	THETK	UP000002654	ARCHAEA	TACK-Crenoarcheota (Thermoproteales)	Thermoproteus_tenax_(strain_ATCC_35583_/_NBRC_100435_/_JCM_9277_/_Kra_1)	noNucS	likelyNOT	undefMutS-undefMutL	likelyNOT	Chromosome_andor_plasmid	confirmedtblastn
1365176	None	UP000015543	ARCHAEA	TACK-Crenoarcheota (Thermoproteales)	Thermofilum_sp._1910b	fullNucS	YES	undefMutS-undefMutL	likelyNOT	Chromosome_andor_plasmid	confirmedtblastn
1609232	None	UP000033636	ARCHAEA	TACK-Crenoarcheota (Thermoproteales)	Thermoproteus_sp._AZ2	fullNucS	YES	undefMutS-undefMutL	Undef	Unassembled_WGS
374847	KORCO	UP000001686	ARCHAEA	TACK-Korarchaeota	Korarchaeum_cryptofilum_(strain_OPF8)	noNucS	likelyNOT	undefMutS-undefMutL	likelyNOT	Chromosome_andor_plasmid	confirmedtblastn
414004	CENSY	UP000000758	ARCHAEA	TACK-Thaumarchaeota	Cenarchaeum_symbiosum_(strain_A)	noNucS	likelyNOT	undefMutS-undefMutL	likelyNOT	Chromosome_andor_plasmid	confirmedtblastn
436308	NITMS	UP000000792	ARCHAEA	TACK-Thaumarchaeota	Nitrosopumilus_maritimus_(strain_SCM1)	noNucS	likelyNOT	undefMutS-undefMutL	likelyNOT	Chromosome_andor_plasmid	confirmedtblastn
926571	None	UP000027093	ARCHAEA	TACK-Thaumarchaeota	Nitrososphaera_viennensis_EN76	noNucS	likelyNOT	undefMutS-undefMutL	likelyNOT	Chromosome_andor_plasmid	confirmedtblastn
1237085	NITGG	UP000008037	ARCHAEA	TACK-Thaumarchaeota	Nitrososphaera_gargensis_(strain_Ga9.2)	noNucS	likelyNOT	undefMutS-undefMutL	likelyNOT	Chromosome_andor_plasmid	confirmedtblastn
311458	None	UP000008120	ARCHAEA	TACK-Thaumarchaeota	Candidatus_Caldiarchaeum_subterraneum	fullNucS	YES	undefMutS-undefMutL	likelyNOT	Chromosome_andor_plasmid	confirmedtblastn
886738	None	UP000004348	ARCHAEA	TACK-Thaumarchaeota	Candidatus_Nitrosoarchaeum_limnia_SFB1	noNucS	likelyNOT	undefMutS-undefMutL	likelyNOT	Chromosome_andor_plasmid	confirmedtblastn
1410606	None	UP000030944	ARCHAEA	TACK-Thaumarchaeota	Candidatus_Nitrosopelagicus_brevis	noNucS	likelyNOT	undefMutS-undefMutL	likelyNOT	Chromosome_andor_plasmid	confirmedtblastn
1580092	None	UP000032408	ARCHAEA	TACK-Thaumarchaeota	Candidatus_Nitrosopumilus_sp._NF5	noNucS	likelyNOT	undefMutS-undefMutL	likelyNOT	Chromosome_andor_plasmid	confirmedtblastn
525909	ACIFD	UP000000771	BACTERIA	Actinobacteria (Acidimicrobiia_class)	Acidimicrobium_ferrooxidans_(strain_DSM_10331_/_JCM_15462_/_NBRC_103882_/_ICP)	noNucS	likelyNOT	undefMutS-undefMutL	Undef	Chromosome_andor_plasmid	confirmedtblastn
1313172	None	UP000011863	BACTERIA	Actinobacteria (Acidimicrobiia_class)	Ilumatobacter_coccineus_YM16-304	fullNucS	YES	undefMutS-undefMutL	Undef	Chromosome_andor_plasmid	confirmedtblastn
1274	None	UP000027986	BACTERIA	Actinobacteria (Actinobacteria_class)	Dermacoccus_nishinomiyaensis	fullNucS	YES	undefMutS-undefMutL	likelyNOT	Chromosome_andor_plasmid	confirmedtblastn
1661	None	UP000019771	BACTERIA	Actinobacteria (Actinobacteria_class)	Trueperella_pyogenes	fullNucS	YES	undefMutS-undefMutL	likelyNOT	Chromosome_andor_plasmid	confirmedtblastn
1725	None	UP000034960	BACTERIA	Actinobacteria (Actinobacteria_class)	Corynebacterium_xerosis	fullNucS	YES	undefMutS-undefMutL	Undef	Unassembled_WGS
1765	MYCBI	UP000044151	BACTERIA	Actinobacteria (Actinobacteria_class)	Mycobacterium_bovis	fullNucS	YES	undefMutS-undefMutL	Undef	Unassembled_WGS
1807	None	UP000034150	BACTERIA	Actinobacteria (Actinobacteria_class)	Mycobacterium_obuense	fullNucS	YES	undefMutS-undefMutL	Undef	Unassembled_WGS
1844	None	UP000033772	BACTERIA	Actinobacteria (Actinobacteria_class)	Nocardioides_luteus	fullNucS	YES	undefMutS-undefMutL	Undef	Unassembled_WGS
1907	STRGA	UP000029482	BACTERIA	Actinobacteria (Actinobacteria_class)	Streptomyces_glaucescens	fullNucS	YES	undefMutS-undefMutL	likelyNOT	Chromosome_andor_plasmid	confirmedtblastn
1938	STRVR	UP000037432	BACTERIA	Actinobacteria (Actinobacteria_class)	Streptomyces_viridochromogenes	fullNucS	YES	undefMutS-undefMutL	Undef	Unassembled_WGS
2045	NOCSI	UP000030300	BACTERIA	Actinobacteria (Actinobacteria_class)	Nocardioides_simplex_(Arthrobacter_simplex)	fullNucS	YES	undefMutS-undefMutL	likelyNOT	Chromosome_andor_plasmid	confirmedtblastn
29311	None	UP000036334	BACTERIA	Actinobacteria (Actinobacteria_class)	Mycobacterium_haemophilum	fullNucS	YES	undefMutS-undefMutL	Undef	Unassembled_WGS
31964	CLAMS	UP000001318	BACTERIA	Actinobacteria (Actinobacteria_class)	Clavibacter_michiganensis_subsp._sepedonicus_(strain_ATCC_33113_/_DSM_20744_/_JCM_9667_/_LMG_2889_/_C-1)_(Corynebacterium_sepedonicum)	fullNucS	YES	undefMutS-undefMutL	likelyNOT	Chromosome_andor_plasmid	confirmedtblastn
35755	None	UP000033457	BACTERIA	Actinobacteria (Actinobacteria_class)	Corynebacterium_kutscheri	fullNucS	YES	undefMutS-undefMutL	likelyNOT	Chromosome_andor_plasmid	confirmedtblastn
36816	None	UP000037773	BACTERIA	Actinobacteria (Actinobacteria_class)	Streptomyces_caelestis	fullNucS	YES	undefMutS-undefMutL	Undef	Unassembled_WGS
40318	None	UP000031526	BACTERIA	Actinobacteria (Actinobacteria_class)	Streptomyces_nodosus	fullNucS	YES	undefMutS-undefMutL	likelyNOT	Chromosome_andor_plasmid	confirmedtblastn
59505	None	UP000035032	BACTERIA	Actinobacteria (Actinobacteria_class)	Actinotignum_schaalii	fullNucS	YES	undefMutS-undefMutL	likelyNOT	Chromosome_andor_plasmid	confirmedtblastn
68170	NOCAE	UP000033393	BACTERIA	Actinobacteria (Actinobacteria_class)	Lechevalieria_aerocolonigenes_(Nocardia_aerocolonigenes)_(Saccharothrix_aerocolonigenes)	fullNucS	YES	undefMutS-undefMutL	Undef	Unassembled_WGS
68223	None	UP000033551	BACTERIA	Actinobacteria (Actinobacteria_class)	Streptomyces_katrae	fullNucS	YES	undefMutS-undefMutL	Undef	Unassembled_WGS
68570	STRA9	UP000026918	BACTERIA	Actinobacteria (Actinobacteria_class)	Streptomyces_albulus	fullNucS	YES	undefMutS-undefMutL	likelyNOT	Chromosome_andor_plasmid	confirmedtblastn
69370	None	UP000034098	BACTERIA	Actinobacteria (Actinobacteria_class)	Microbacterium_trichothecenolyticum	fullNucS	YES	undefMutS-undefMutL	Undef	Unassembled_WGS
81858	None	UP000034819	BACTERIA	Actinobacteria (Actinobacteria_class)	Mycobacterium_elephantis	fullNucS	YES	undefMutS-undefMutL	Undef	Unassembled_WGS
82380	None	UP000033640	BACTERIA	Actinobacteria (Actinobacteria_class)	Microbacterium_oxydans	fullNucS	YES	undefMutS-undefMutL	Undef	Unassembled_WGS
83332	MYCTU	UP000001584	BACTERIA	Actinobacteria (Actinobacteria_class)	Mycobacterium_tuberculosis_(strain_ATCC_25618_/_H37Rv)	fullNucS	YES	undefMutS-undefMutL	likelyNOT	Chromosome_andor_plasmid	confirmedtblastn
84292	None	UP000037737	BACTERIA	Actinobacteria (Actinobacteria_class)	Microbacterium_chocolatum	fullNucS	YES	undefMutS-undefMutL	Undef	Unassembled_WGS
92835	None	UP000033956	BACTERIA	Actinobacteria (Actinobacteria_class)	Microbacterium_ketosireducens	fullNucS	YES	undefMutS-undefMutL	Undef	Unassembled_WGS
100226	STRCO	UP000001973	BACTERIA	Actinobacteria (Actinobacteria_class)	Streptomyces_coelicolor_(strain_ATCC_BAA-471_/_A3(2)_/_M145)	fullNucS	YES	undefMutS-undefMutL	likelyNOT	Chromosome_andor_plasmid	confirmedtblastn
101510	RHOJR	UP000008710	BACTERIA	Actinobacteria (Actinobacteria_class)	Rhodococcus_jostii_(strain_RHA1)	fullNucS	YES	undefMutS-undefMutL	likelyNOT	Chromosome_andor_plasmid	confirmedtblastn
102897	None	UP000004777	BACTERIA	Actinobacteria (Actinobacteria_class)	Frankia_sp._EUN1f	fullNucS	YES	undefMutS-undefMutL	Undef	Unassembled_WGS
104336	None	UP000033572	BACTERIA	Actinobacteria (Actinobacteria_class)	Microbacterium_foliorum	fullNucS	YES	undefMutS-undefMutL	Undef	Unassembled_WGS
106370	FRASC	UP000001937	BACTERIA	Actinobacteria (Actinobacteria_class)	Frankia_sp._(strain_CcI3)	fullNucS	YES	undefMutS-undefMutL	likelyNOT	Chromosome_andor_plasmid	confirmedtblastn
110319	None	UP000015971	BACTERIA	Actinobacteria (Actinobacteria_class)	Nocardioides_sp._CF8	fullNucS	YES	undefMutS-undefMutL	likelyNOT	Chromosome_andor_plasmid	confirmedtblastn
134676	ACTS5	UP000005440	BACTERIA	Actinobacteria (Actinobacteria_class)	Actinoplanes_sp._(strain_ATCC_31044_/_CBS_674.73_/_SE50/110)	fullNucS	YES	undefMutS-undefMutL	likelyNOT	Chromosome_andor_plasmid	confirmedtblastn
136857	None	UP000035540	BACTERIA	Actinobacteria (Actinobacteria_class)	Corynebacterium_testudinoris	fullNucS	YES	undefMutS-undefMutL	likelyNOT	Chromosome_andor_plasmid	confirmedtblastn
156978	None	UP000028780	BACTERIA	Actinobacteria (Actinobacteria_class)	Corynebacterium_imitans	fullNucS	YES	undefMutS-undefMutL	likelyNOT	Chromosome_andor_plasmid	confirmedtblastn
158787	None	UP000029033	BACTERIA	Actinobacteria (Actinobacteria_class)	Bifidobacterium_scardovii	fullNucS	YES	undefMutS-undefMutL	Undef	Unassembled_WGS
161896	None	UP000033566	BACTERIA	Actinobacteria (Actinobacteria_class)	Corynebacterium_camporealensis	fullNucS	YES	undefMutS-undefMutL	likelyNOT	Chromosome_andor_plasmid	confirmedtblastn
189918	MYCSK	UP000000638	BACTERIA	Actinobacteria (Actinobacteria_class)	Mycobacterium_sp._(strain_KMS)	fullNucS	YES	undefMutS-undefMutL	likelyNOT	Chromosome_andor_plasmid	confirmedtblastn
191292	None	UP000024941	BACTERIA	Actinobacteria (Actinobacteria_class)	Rhodococcus_aetherivorans	fullNucS	YES	undefMutS-undefMutL	likelyNOT	Chromosome_andor_plasmid	confirmedtblastn
191610	None	UP000028504	BACTERIA	Actinobacteria (Actinobacteria_class)	Corynebacterium_atypicum	fullNucS	YES	undefMutS-undefMutL	likelyNOT	Chromosome_andor_plasmid	confirmedtblastn
196162	NOCSJ	UP000000640	BACTERIA	Actinobacteria (Actinobacteria_class)	Nocardioides_sp._(strain_BAA-499_/_JS614)	fullNucS	YES	undefMutS-undefMutL	likelyNOT	Chromosome_andor_plasmid	confirmedtblastn
196164	COREF	UP000001409	BACTERIA	Actinobacteria (Actinobacteria_class)	Corynebacterium_efficiens_(strain_DSM_44549_/_YS-314_/_AJ_12310_/_JCM_11189_/_NBRC_100395)	fullNucS	YES	undefMutS-undefMutL	likelyNOT	Chromosome_andor_plasmid	confirmedtblastn
196627	CORGL	UP000000582	BACTERIA	Actinobacteria (Actinobacteria_class)	Corynebacterium_glutamicum_(strain_ATCC_13032_/_DSM_20300_/_JCM_1318_/_LMG_3730_/_NCIMB_10025)	fullNucS	YES	undefMutS-undefMutL	likelyNOT	Chromosome_andor_plasmid	confirmedtblastn
203267	TROWT	UP000002200	BACTERIA	Actinobacteria (Actinobacteria_class)	Tropheryma_whipplei_(strain_Twist)_(Whipple's_bacillus)	noNucS	likelyNOT	undefMutS-undefMutL	likelyNOT	Chromosome_andor_plasmid	confirmedtblastn
206672	BIFLO	UP000000439	BACTERIA	Actinobacteria (Actinobacteria_class)	Bifidobacterium_longum_(strain_NCC_2705)	fullNucS	YES	undefMutS-undefMutL	likelyNOT	Chromosome_andor_plasmid	confirmedtblastn
216594	MYCMM	UP000001190	BACTERIA	Actinobacteria (Actinobacteria_class)	Mycobacterium_marinum_(strain_ATCC_BAA-535_/_M)	fullNucS	YES	undefMutS-undefMutL	likelyNOT	Chromosome_andor_plasmid	confirmedtblastn
227882	STRAW	UP000000428	BACTERIA	Actinobacteria (Actinobacteria_class)	Streptomyces_avermitilis_(strain_ATCC_31267_/_DSM_46492_/_JCM_5070_/_NBRC_14893_/_NCIMB_12804_/_NRRL_8165_/_MA-4680)	fullNucS	YES	undefMutS-undefMutL	likelyNOT	Chromosome_andor_plasmid	confirmedtblastn
234621	RHOE4	UP000002204	BACTERIA	Actinobacteria (Actinobacteria_class)	Rhodococcus_erythropolis_(strain_PR4_/_NBRC_100887)	fullNucS	YES	undefMutS-undefMutL	likelyNOT	Chromosome_andor_plasmid	confirmedtblastn
246196	MYCS2	UP000000757	BACTERIA	Actinobacteria (Actinobacteria_class)	Mycobacterium_smegmatis_(strain_ATCC_700084_/_mc(2)155)	fullNucS	YES	undefMutS-undefMutL	likelyNOT	Chromosome_andor_plasmid	confirmedtblastn
247156	NOCFA	UP000006820	BACTERIA	Actinobacteria (Actinobacteria_class)	Nocardia_farcinica_(strain_IFM_10152)	fullNucS	YES	undefMutS-undefMutL	likelyNOT	Chromosome_andor_plasmid	confirmedtblastn
253839	None	UP000005763	BACTERIA	Actinobacteria (Actinobacteria_class)	Streptomyces_sp._C	fullNucS	YES	undefMutS-undefMutL	Undef	Unassembled_WGS
257309	CORDI	UP000002198	BACTERIA	Actinobacteria (Actinobacteria_class)	Corynebacterium_diphtheriae_(strain_ATCC_700971_/_NCTC_13129_/_Biotype_gravis)	fullNucS	YES	undefMutS-undefMutL	likelyNOT	Chromosome_andor_plasmid	confirmedtblastn
260936	None	UP000044872	BACTERIA	Actinobacteria (Actinobacteria_class)	Rhodococcus_sp._RD6.2	fullNucS	YES	undefMutS-undefMutL	Undef	Unassembled_WGS
262316	MYCPA	UP000000580	BACTERIA	Actinobacteria (Actinobacteria_class)	Mycobacterium_paratuberculosis_(strain_ATCC_BAA-968_/_K-10)	fullNucS	YES	undefMutS-undefMutL	likelyNOT	Chromosome_andor_plasmid	confirmedtblastn
263358	VERMA	UP000008308	BACTERIA	Actinobacteria (Actinobacteria_class)	Verrucosispora_maris_(strain_AB-18-032)	fullNucS	YES	undefMutS-undefMutL	likelyNOT	Chromosome_andor_plasmid	confirmedtblastn
266940	KINRD	UP000001116	BACTERIA	Actinobacteria (Actinobacteria_class)	Kineococcus_radiotolerans_(strain_ATCC_BAA-149_/_DSM_14245_/_SRS30216)	fullNucS	YES	undefMutS-undefMutL	likelyNOT	Chromosome_andor_plasmid	confirmedtblastn
267747	PROAC	UP000000603	BACTERIA	Actinobacteria (Actinobacteria_class)	Propionibacterium_acnes_(strain_KPA171202_/_DSM_16379)	fullNucS	YES	undefMutS-undefMutL	likelyNOT	Chromosome_andor_plasmid	confirmedtblastn
269800	THEFY	UP000000434	BACTERIA	Actinobacteria (Actinobacteria_class)	Thermobifida_fusca_(strain_YX)	fullNucS	YES	undefMutS-undefMutL	likelyNOT	Chromosome_andor_plasmid	confirmedtblastn
272631	MYCLE	UP000000806	BACTERIA	Actinobacteria (Actinobacteria_class)	Mycobacterium_leprae_(strain_TN)	fullNucS	YES	undefMutS-undefMutL	likelyNOT	Chromosome_andor_plasmid	confirmedtblastn
273678	None	UP000033900	BACTERIA	Actinobacteria (Actinobacteria_class)	Microbacterium_hydrocarbonoxydans	fullNucS	YES	undefMutS-undefMutL	Undef	Unassembled_WGS
281090	LEIXX	UP000001306	BACTERIA	Actinobacteria (Actinobacteria_class)	Leifsonia_xyli_subsp._xyli_(strain_CTCB07)	fullNucS	YES	undefMutS-undefMutL	likelyNOT	Chromosome_andor_plasmid	confirmedtblastn
284040	None	UP000034786	BACTERIA	Actinobacteria (Actinobacteria_class)	Streptomyces_variegatus	fullNucS	YES	undefMutS-undefMutL	Undef	Unassembled_WGS
288705	RENSM	UP000002007	BACTERIA	Actinobacteria (Actinobacteria_class)	Renibacterium_salmoninarum_(strain_ATCC_33209_/_DSM_20767_/_JCM_11484_/_NBRC_15589_/_NCIMB_2235)	fullNucS	YES	undefMutS-undefMutL	likelyNOT	Chromosome_andor_plasmid	confirmedtblastn
290340	ARTAT	UP000000637	BACTERIA	Actinobacteria (Actinobacteria_class)	Arthrobacter_aurescens_(strain_TC1)	fullNucS	YES	undefMutS-undefMutL	likelyNOT	Chromosome_andor_plasmid	confirmedtblastn
290399	ARTS2	UP000000754	BACTERIA	Actinobacteria (Actinobacteria_class)	Arthrobacter_sp._(strain_FB24)	fullNucS	YES	undefMutS-undefMutL	likelyNOT	Chromosome_andor_plasmid	confirmedtblastn
298653	FRASN	UP000001313	BACTERIA	Actinobacteria (Actinobacteria_class)	Frankia_sp._(strain_EAN1pec)	fullNucS	YES	undefMutS-undefMutL	likelyNOT	Chromosome_andor_plasmid	confirmedtblastn
298654	FRASU	UP000002484	BACTERIA	Actinobacteria (Actinobacteria_class)	Frankia_sp._(strain_EuI1c)	fullNucS	YES	undefMutS-undefMutL	likelyNOT	Chromosome_andor_plasmid	confirmedtblastn
306537	CORJK	UP000000545	BACTERIA	Actinobacteria (Actinobacteria_class)	Corynebacterium_jeikeium_(strain_K411)	fullNucS	YES	undefMutS-undefMutL	likelyNOT	Chromosome_andor_plasmid	confirmedtblastn
312284	None	UP000003868	BACTERIA	Actinobacteria (Actinobacteria_class)	marine_actinobacterium_PHSC20C1	fullNucS	YES	undefMutS-undefMutL	Undef	Unassembled_WGS
313589	None	UP000005063	BACTERIA	Actinobacteria (Actinobacteria_class)	Janibacter_sp._HTCC2649	fullNucS	YES	undefMutS-undefMutL	Undef	Unassembled_WGS
326424	FRAAA	UP000000657	BACTERIA	Actinobacteria (Actinobacteria_class)	Frankia_alni_(strain_ACN14a)	fullNucS	YES	undefMutS-undefMutL	likelyNOT	Chromosome_andor_plasmid	confirmedtblastn
337191	None	UP000003281	BACTERIA	Actinobacteria (Actinobacteria_class)	Gordonia_sp._KTR9	fullNucS	YES	undefMutS-undefMutL	likelyNOT	Chromosome_andor_plasmid	confirmedtblastn
350058	MYCVP	UP000009159	BACTERIA	Actinobacteria (Actinobacteria_class)	Mycobacterium_vanbaalenii_(strain_DSM_7251_/_PYR-1)	fullNucS	YES	undefMutS-undefMutL	likelyNOT	Chromosome_andor_plasmid	confirmedtblastn
351607	ACIC1	UP000008221	BACTERIA	Actinobacteria (Actinobacteria_class)	Acidothermus_cellulolyticus_(strain_ATCC_43068_/_11B)	fullNucS	YES	undefMutS-undefMutL	likelyNOT	Chromosome_andor_plasmid	confirmedtblastn
355249	None	UP000003955	BACTERIA	Actinobacteria (Actinobacteria_class)	Streptomyces_sp._Tu6071	fullNucS	YES	undefMutS-undefMutL	likelyNOT	Chromosome_andor_plasmid	confirmedtblastn
359131	None	UP000033699	BACTERIA	Actinobacteria (Actinobacteria_class)	Streptomyces_rubellomurinus	fullNucS	YES	undefMutS-undefMutL	Undef	Unassembled_WGS
362257	None	UP000031774	BACTERIA	Actinobacteria (Actinobacteria_class)	Streptomyces_vietnamensis	fullNucS	YES	undefMutS-undefMutL	likelyNOT	Chromosome_andor_plasmid	confirmedtblastn
367928	BIFAA	UP000008702	BACTERIA	Actinobacteria (Actinobacteria_class)	Bifidobacterium_adolescentis_(strain_ATCC_15703_/_DSM_20083_/_NCTC_11814_/_E194a)	fullNucS	YES	undefMutS-undefMutL	likelyNOT	Chromosome_andor_plasmid	confirmedtblastn
369723	SALTO	UP000000235	BACTERIA	Actinobacteria (Actinobacteria_class)	Salinispora_tropica_(strain_ATCC_BAA-916_/_DSM_44818_/_CNB-440)	fullNucS	YES	undefMutS-undefMutL	likelyNOT	Chromosome_andor_plasmid	confirmedtblastn
378753	KOCRD	UP000008838	BACTERIA	Actinobacteria (Actinobacteria_class)	Kocuria_rhizophila_(strain_ATCC_9341_/_DSM_348_/_NBRC_103217_/_DC2201)	fullNucS	YES	undefMutS-undefMutL	likelyNOT	Chromosome_andor_plasmid	confirmedtblastn
400772	None	UP000033451	BACTERIA	Actinobacteria (Actinobacteria_class)	Microbacterium_ginsengisoli	fullNucS	YES	undefMutS-undefMutL	Undef	Unassembled_WGS
401472	None	UP000028939	BACTERIA	Actinobacteria (Actinobacteria_class)	Corynebacterium_ureicelerivorans	fullNucS	YES	undefMutS-undefMutL	likelyNOT	Chromosome_andor_plasmid	confirmedtblastn
401473	BIFDB	UP000008693	BACTERIA	Actinobacteria (Actinobacteria_class)	Bifidobacterium_dentium_(strain_ATCC_27534_/_DSM_20436_/_JCM_1195_/_Bd1)	fullNucS	YES	undefMutS-undefMutL	likelyNOT	Chromosome_andor_plasmid	confirmedtblastn
405948	SACEN	UP000006728	BACTERIA	Actinobacteria (Actinobacteria_class)	Saccharopolyspora_erythraea_(strain_ATCC_11635_/_DSM_40517_/_JCM_4748_/_NBRC_13426_/_NCIMB_8594_/_NRRL_2338)	fullNucS	YES	undefMutS-undefMutL	likelyNOT	Chromosome_andor_plasmid	confirmedtblastn
408015	None	UP000034034	BACTERIA	Actinobacteria (Actinobacteria_class)	Streptomyces_xiamenensis	fullNucS	YES	undefMutS-undefMutL	likelyNOT	Chromosome_andor_plasmid	confirmedtblastn
435830	None	UP000003822	BACTERIA	Actinobacteria (Actinobacteria_class)	Actinomyces_graevenitzii_C83	fullNucS	YES	undefMutS-undefMutL	Undef	Unassembled_WGS
442563	BIFA0	UP000002456	BACTERIA	Actinobacteria (Actinobacteria_class)	Bifidobacterium_animalis_subsp._lactis_(strain_AD011)	fullNucS	YES	undefMutS-undefMutL	likelyNOT	Chromosome_andor_plasmid	confirmedtblastn
443218	AMYSD	UP000009235	BACTERIA	Actinobacteria (Actinobacteria_class)	Amycolicicoccus_subflavus_(strain_DSM_45089_/_DQS3-9A1)	fullNucS	YES	undefMutS-undefMutL	likelyNOT	Chromosome_andor_plasmid	confirmedtblastn
443255	STRC2	UP000002357	BACTERIA	Actinobacteria (Actinobacteria_class)	Streptomyces_clavuligerus_(strain_ATCC_27064_/_DSM_738_/_JCM_4710_/_NBRC_13307_/_NCIMB_12785_/_NRRL_3585_/_VKM_Ac-602)	fullNucS	YES	undefMutS-undefMutL	likelyNOT	Chromosome_andor_plasmid	confirmedtblastn
444103	None	UP000034283	BACTERIA	Actinobacteria (Actinobacteria_class)	Streptomyces_sp._CNQ-509	fullNucS	YES	undefMutS-undefMutL	likelyNOT	Chromosome_andor_plasmid	confirmedtblastn
446462	ACTMD	UP000002213	BACTERIA	Actinobacteria (Actinobacteria_class)	Actinosynnema_mirum_(strain_ATCC_29888_/_DSM_43827_/_NBRC_14064_/_IMRU_3971)	fullNucS	YES	undefMutS-undefMutL	likelyNOT	Chromosome_andor_plasmid	confirmedtblastn
446465	BRAFD	UP000001919	BACTERIA	Actinobacteria (Actinobacteria_class)	Brachybacterium_faecium_(strain_ATCC_43885_/_DSM_4810_/_NCIB_9860)	fullNucS	YES	undefMutS-undefMutL	likelyNOT	Chromosome_andor_plasmid	confirmedtblastn
446466	CELFN	UP000000849	BACTERIA	Actinobacteria (Actinobacteria_class)	Cellulomonas_flavigena_(strain_ATCC_482_/_DSM_20109_/_NCIB_8073_/_NRS_134)	fullNucS	YES	undefMutS-undefMutL	likelyNOT	Chromosome_andor_plasmid	confirmedtblastn
446468	NOCDD	UP000002219	BACTERIA	Actinobacteria (Actinobacteria_class)	Nocardiopsis_dassonvillei_(strain_ATCC_23218_/_DSM_43111_/_IMRU_509_/_JCM_7437_/_NCTC_10488)_(Actinomadura_dassonvillei)	fullNucS	YES	undefMutS-undefMutL	likelyNOT	Chromosome_andor_plasmid	confirmedtblastn
446469	SANKS	UP000000322	BACTERIA	Actinobacteria (Actinobacteria_class)	Sanguibacter_keddieii_(strain_ATCC_51767_/_DSM_10542_/_NCFB_3025_/_ST-74)	fullNucS	YES	undefMutS-undefMutL	likelyNOT	Chromosome_andor_plasmid	confirmedtblastn
446470	STANL	UP000000844	BACTERIA	Actinobacteria (Actinobacteria_class)	Stackebrandtia_nassauensis_(strain_DSM_44728_/_NRRL_B-16338_/_NBRC_102104_/_LLR-40K-21)	fullNucS	YES	undefMutS-undefMutL	likelyNOT	Chromosome_andor_plasmid	confirmedtblastn
446471	XYLCX	UP000002255	BACTERIA	Actinobacteria (Actinobacteria_class)	Xylanimonas_cellulosilytica_(strain_DSM_15894_/_CECT_5975_/_LMG_20990_/_XIL07)	fullNucS	YES	undefMutS-undefMutL	likelyNOT	Chromosome_andor_plasmid	confirmedtblastn
452652	KITSK	UP000007076	BACTERIA	Actinobacteria (Actinobacteria_class)	Kitasatospora_setae_(strain_ATCC_33774_/_DSM_43861_/_JCM_3304_/_KCC_A-0304_/_NBRC_14216_/_KM-6054)_(Streptomyces_setae)	fullNucS	YES	undefMutS-undefMutL	likelyNOT	Chromosome_andor_plasmid	confirmedtblastn
452863	ARTCA	UP000002505	BACTERIA	Actinobacteria (Actinobacteria_class)	Arthrobacter_chlorophenolicus_(strain_ATCC_700700_/_DSM_12829_/_JCM_12360_/_NCIMB_13794_/_A6)	fullNucS	YES	undefMutS-undefMutL	likelyNOT	Chromosome_andor_plasmid	confirmedtblastn
455632	STRGG	UP000001685	BACTERIA	Actinobacteria (Actinobacteria_class)	Streptomyces_griseus_subsp._griseus_(strain_JCM_4626_/_NBRC_13350)	fullNucS	YES	undefMutS-undefMutL	likelyNOT	Chromosome_andor_plasmid	confirmedtblastn
457427	None	UP000003963	BACTERIA	Actinobacteria (Actinobacteria_class)	Streptomyces_himastatinicus_ATCC_53653	fullNucS	YES	undefMutS-undefMutL	Undef	Unassembled_WGS
457429	None	UP000002805	BACTERIA	Actinobacteria (Actinobacteria_class)	Streptomyces_pristinaespiralis_ATCC_25486	fullNucS	YES	undefMutS-undefMutL	likelyNOT	Chromosome_andor_plasmid	confirmedtblastn
463191	None	UP000002785	BACTERIA	Actinobacteria (Actinobacteria_class)	Streptomyces_sviceus_ATCC_29083	fullNucS	YES	undefMutS-undefMutL	likelyNOT	Chromosome_andor_plasmid	confirmedtblastn
465515	MICLC	UP000000738	BACTERIA	Actinobacteria (Actinobacteria_class)	Micrococcus_luteus_(strain_ATCC_4698_/_DSM_20030_/_JCM_1464_/_NBRC_3333_/_NCIMB_9278_/_NCTC_2665_/_VKM_Ac-2230)_(Micrococcus_lysodeikticus)	fullNucS	YES	undefMutS-undefMutL	likelyNOT	Chromosome_andor_plasmid	confirmedtblastn
465541	None	UP000035653	BACTERIA	Actinobacteria (Actinobacteria_class)	Streptomyces_sp._Mg1	fullNucS	YES	undefMutS-undefMutL	likelyNOT	Chromosome_andor_plasmid	confirmedtblastn
465543	STRSH	UP000002779	BACTERIA	Actinobacteria (Actinobacteria_class)	Streptomyces_sp._(strain_SPB074)	fullNucS	YES	undefMutS-undefMutL	Undef	Unassembled_WGS
467200	None	UP000002968	BACTERIA	Actinobacteria (Actinobacteria_class)	Streptomyces_griseoflavus_Tu4000	fullNucS	YES	undefMutS-undefMutL	Undef	Unassembled_WGS
469371	THEBD	UP000006640	BACTERIA	Actinobacteria (Actinobacteria_class)	Thermobispora_bispora_(strain_ATCC_19993_/_DSM_43833_/_CBS_139.67_/_JCM_10125_/_NBRC_14880_/_R51)	fullNucS	YES	undefMutS-undefMutL	likelyNOT	Chromosome_andor_plasmid	confirmedtblastn
471852	THECD	UP000001918	BACTERIA	Actinobacteria (Actinobacteria_class)	Thermomonospora_curvata_(strain_ATCC_19995_/_DSM_43183_/_JCM_3096_/_NCIMB_10081)	fullNucS	YES	undefMutS-undefMutL	likelyNOT	Chromosome_andor_plasmid	confirmedtblastn
471853	BEUC1	UP000007962	BACTERIA	Actinobacteria (Actinobacteria_class)	Beutenbergia_cavernae_(strain_ATCC_BAA-8_/_DSM_12333_/_NBRC_16432)	fullNucS	YES	undefMutS-undefMutL	likelyNOT	Chromosome_andor_plasmid	confirmedtblastn
471856	JONDD	UP000000628	BACTERIA	Actinobacteria (Actinobacteria_class)	Jonesia_denitrificans_(strain_ATCC_14870_/_DSM_20603_/_CIP_55134)_(Listeria_denitrificans)	fullNucS	YES	undefMutS-undefMutL	likelyNOT	Chromosome_andor_plasmid	confirmedtblastn
471857	SACVD	UP000000841	BACTERIA	Actinobacteria (Actinobacteria_class)	Saccharomonospora_viridis_(strain_ATCC_15386_/_DSM_43017_/_JCM_3036_/_NBRC_12207_/_P101)	fullNucS	YES	undefMutS-undefMutL	likelyNOT	Chromosome_andor_plasmid	confirmedtblastn
477245	None	UP000032234	BACTERIA	Actinobacteria (Actinobacteria_class)	Streptomyces_cyaneogriseus_subsp._noncyanogenus	fullNucS	YES	undefMutS-undefMutL	likelyNOT	Chromosome_andor_plasmid	confirmedtblastn
478801	KYTSD	UP000006666	BACTERIA	Actinobacteria (Actinobacteria_class)	Kytococcus_sedentarius_(strain_ATCC_14392_/_DSM_20547_/_CCM_314_/_541)_(Micrococcus_sedentarius)	fullNucS	YES	undefMutS-undefMutL	likelyNOT	Chromosome_andor_plasmid	confirmedtblastn
479431	NAKMY	UP000002218	BACTERIA	Actinobacteria (Actinobacteria_class)	Nakamurella_multipartita_(strain_ATCC_700099_/_DSM_44233_/_JCM_9543_/_Y-104)_(Microsphaera_multipartita)	fullNucS	YES	undefMutS-undefMutL	likelyNOT	Chromosome_andor_plasmid	confirmedtblastn
479432	STRRD	UP000002029	BACTERIA	Actinobacteria (Actinobacteria_class)	Streptosporangium_roseum_(strain_ATCC_12428_/_DSM_43021_/_JCM_3005_/_NI_9100)	fullNucS	YES	undefMutS-undefMutL	likelyNOT	Chromosome_andor_plasmid	confirmedtblastn
479433	CATAD	UP000000851	BACTERIA	Actinobacteria (Actinobacteria_class)	Catenulispora_acidiphila_(strain_DSM_44928_/_NRRL_B-24433_/_NBRC_102108_/_JCM_14897)	fullNucS	YES	undefMutS-undefMutL	likelyNOT	Chromosome_andor_plasmid	confirmedtblastn
479435	KRIFD	UP000007967	BACTERIA	Actinobacteria (Actinobacteria_class)	Kribbella_flavida_(strain_DSM_17836_/_JCM_10339_/_NBRC_14399)	fullNucS	YES	undefMutS-undefMutL	likelyNOT	Chromosome_andor_plasmid	confirmedtblastn
484020	None	UP000006173	BACTERIA	Actinobacteria (Actinobacteria_class)	Bifidobacterium_bifidum_BGN4	fullNucS	YES	undefMutS-undefMutL	likelyNOT	Chromosome_andor_plasmid	confirmedtblastn
504474	CORU7	UP000001727	BACTERIA	Actinobacteria (Actinobacteria_class)	Corynebacterium_urealyticum_(strain_ATCC_43042_/_DSM_7109)	fullNucS	YES	undefMutS-undefMutL	likelyNOT	Chromosome_andor_plasmid	confirmedtblastn
512565	ACTM4	UP000007882	BACTERIA	Actinobacteria (Actinobacteria_class)	Actinoplanes_missouriensis_(strain_ATCC_14538_/_DSM_43046_/_CBS_188.64_/_JCM_3121_/_NCIMB_12654_/_NBRC_102363_/_431)	fullNucS	YES	undefMutS-undefMutL	likelyNOT	Chromosome_andor_plasmid	confirmedtblastn
518634	None	UP000003191	BACTERIA	Actinobacteria (Actinobacteria_class)	Bifidobacterium_breve_DSM_20213_=_JCM_1192	fullNucS	YES	undefMutS-undefMutL	Undef	Unassembled_WGS
518635	None	UP000006408	BACTERIA	Actinobacteria (Actinobacteria_class)	Bifidobacterium_angulatum_DSM_20098_=_JCM_7096	fullNucS	YES	undefMutS-undefMutL	Undef	Unassembled_WGS
521096	TSUPD	UP000001213	BACTERIA	Actinobacteria (Actinobacteria_class)	Tsukamurella_paurometabola_(strain_ATCC_8368_/_DSM_20162_/_JCM_10117_/_NBRC_16120_/_NCTC_13040)_(Corynebacterium_paurometabolum)	fullNucS	YES	undefMutS-undefMutL	likelyNOT	Chromosome_andor_plasmid	confirmedtblastn
525246	None	UP000004778	BACTERIA	Actinobacteria (Actinobacteria_class)	Actinomyces_urogenitalis_DSM_15434	fullNucS	YES	undefMutS-undefMutL	Undef	Unassembled_WGS
525263	None	UP000006196	BACTERIA	Actinobacteria (Actinobacteria_class)	Corynebacterium_lipophiloflavum_DSM_44291	fullNucS	YES	undefMutS-undefMutL	Undef	Unassembled_WGS
525268	None	UP000005820	BACTERIA	Actinobacteria (Actinobacteria_class)	Corynebacterium_striatum_ATCC_6940	fullNucS	YES	undefMutS-undefMutL	Undef	Unassembled_WGS
525284	GARV3	UP000001453	BACTERIA	Actinobacteria (Actinobacteria_class)	Gardnerella_vaginalis_(strain_ATCC_14019_/_317)	fullNucS	YES	undefMutS-undefMutL	likelyNOT	Chromosome_andor_plasmid	confirmedtblastn
525368	None	UP000003653	BACTERIA	Actinobacteria (Actinobacteria_class)	Mycobacterium_parascrofulaceum_ATCC_BAA-614	fullNucS	YES	undefMutS-undefMutL	Undef	Unassembled_WGS
525370	None	UP000004245	BACTERIA	Actinobacteria (Actinobacteria_class)	Rhodococcus_equi_ATCC_33707	fullNucS	YES	undefMutS-undefMutL	likelyNOT	Chromosome_andor_plasmid	confirmedtblastn
526225	GEOOG	UP000001382	BACTERIA	Actinobacteria (Actinobacteria_class)	Geodermatophilus_obscurus_(strain_ATCC_25078_/_DSM_43160_/_JCM_3152_/_G-20)	fullNucS	YES	undefMutS-undefMutL	likelyNOT	Chromosome_andor_plasmid	confirmedtblastn
526226	GORB4	UP000001219	BACTERIA	Actinobacteria (Actinobacteria_class)	Gordonia_bronchialis_(strain_ATCC_25592_/_DSM_43247_/_JCM_3198_/_NCTC_10667)_(Rhodococcus_bronchialis)	fullNucS	YES	undefMutS-undefMutL	likelyNOT	Chromosome_andor_plasmid	confirmedtblastn
548476	CORA7	UP000002077	BACTERIA	Actinobacteria (Actinobacteria_class)	Corynebacterium_aurimucosum_(strain_ATCC_700975_/_DSM_44827_/_CN-1)_(Corynebacterium_nigricans)	fullNucS	YES	undefMutS-undefMutL	likelyNOT	Chromosome_andor_plasmid	confirmedtblastn
548478	None	UP000006237	BACTERIA	Actinobacteria (Actinobacteria_class)	Corynebacterium_glucuronolyticum_ATCC_51866	fullNucS	YES	undefMutS-undefMutL	Undef	Unassembled_WGS
548479	MOBCV	UP000006742	BACTERIA	Actinobacteria (Actinobacteria_class)	Mobiluncus_curtisii_(strain_ATCC_43063_/_DSM_2711_/_V125)_(Falcivibrio_vaginalis)	fullNucS	YES	undefMutS-undefMutL	likelyNOT	Chromosome_andor_plasmid	confirmedtblastn
553207	None	UP000004218	BACTERIA	Actinobacteria (Actinobacteria_class)	Corynebacterium_matruchotii_ATCC_14266	fullNucS	YES	undefMutS-undefMutL	Undef	Unassembled_WGS
557599	None	UP000017786	BACTERIA	Actinobacteria (Actinobacteria_class)	Mycobacterium_kansasii_ATCC_12478	fullNucS	YES	undefMutS-undefMutL	likelyNOT	Chromosome_andor_plasmid	confirmedtblastn
558173	None	UP000029914	BACTERIA	Actinobacteria (Actinobacteria_class)	Corynebacterium_doosanense_CAU_212_=_DSM_45436	fullNucS	YES	undefMutS-undefMutL	likelyNOT	Chromosome_andor_plasmid	confirmedtblastn
561007	MYCA9	UP000007137	BACTERIA	Actinobacteria (Actinobacteria_class)	Mycobacterium_abscessus_(strain_ATCC_19977_/_DSM_44196_/_CIP_104536_/_JCM_13569_/_NCTC_13031_/_TMC_1543)	fullNucS	YES	undefMutS-undefMutL	likelyNOT	Chromosome_andor_plasmid	confirmedtblastn
561180	None	UP000003656	BACTERIA	Actinobacteria (Actinobacteria_class)	Bifidobacterium_gallicum_DSM_20093_=_LMG_11596	fullNucS	YES	undefMutS-undefMutL	Undef	Unassembled_WGS
566461	None	UP000003824	BACTERIA	Actinobacteria (Actinobacteria_class)	Streptomyces_ghanaensis_ATCC_14672	fullNucS	YES	undefMutS-undefMutL	Undef	Unassembled_WGS
571915	None	UP000035199	BACTERIA	Actinobacteria (Actinobacteria_class)	Corynebacterium_mustelae	fullNucS	YES	undefMutS-undefMutL	likelyNOT	Chromosome_andor_plasmid	confirmedtblastn
582680	None	UP000033448	BACTERIA	Actinobacteria (Actinobacteria_class)	Microbacterium_azadirachtae	fullNucS	YES	undefMutS-undefMutL	Undef	Unassembled_WGS
585529	None	UP000004208	BACTERIA	Actinobacteria (Actinobacteria_class)	Corynebacterium_genitalium_ATCC_33030	fullNucS	YES	undefMutS-undefMutL	likelyNOT	Chromosome_andor_plasmid	confirmedtblastn
585530	None	UP000005714	BACTERIA	Actinobacteria (Actinobacteria_class)	Brevibacterium_mcbrellneri_ATCC_49030	fullNucS	YES	undefMutS-undefMutL	Undef	Unassembled_WGS
585531	None	UP000003111	BACTERIA	Actinobacteria (Actinobacteria_class)	Aeromicrobium_marinum_DSM_15272	fullNucS	YES	undefMutS-undefMutL	likelyNOT	Chromosome_andor_plasmid	confirmedtblastn
590998	CELFA	UP000008460	BACTERIA	Actinobacteria (Actinobacteria_class)	Cellulomonas_fimi_(strain_ATCC_484_/_DSM_20113_/_JCM_1341_/_NBRC_15513_/_NCIMB_8980_/_NCTC_7547)	fullNucS	YES	undefMutS-undefMutL	likelyNOT	Chromosome_andor_plasmid	confirmedtblastn
591158	None	UP000003970	BACTERIA	Actinobacteria (Actinobacteria_class)	Streptomyces_sp._AA4	fullNucS	YES	undefMutS-undefMutL	Undef	Unassembled_WGS
591159	STRVT	UP000004184	BACTERIA	Actinobacteria (Actinobacteria_class)	Streptomyces_viridochromogenes_(strain_DSM_40736_/_JCM_4977_/_BCRC_1201_/_Tue_494)	fullNucS	YES	undefMutS-undefMutL	Undef	Unassembled_WGS
591167	STRFA	UP000002066	BACTERIA	Actinobacteria (Actinobacteria_class)	Streptomyces_pratensis_(strain_ATCC_33331_/_IAF-45CD)	fullNucS	YES	undefMutS-undefMutL	likelyNOT	Chromosome_andor_plasmid	confirmedtblastn
593907	CELGA	UP000000485	BACTERIA	Actinobacteria (Actinobacteria_class)	Cellulomonas_gilvus_(strain_ATCC_13127_/_NRRL_B-14078)_(Cellvibrio_gilvus)	fullNucS	YES	undefMutS-undefMutL	likelyNOT	Chromosome_andor_plasmid	confirmedtblastn
640132	SEGRD	UP000002247	BACTERIA	Actinobacteria (Actinobacteria_class)	Segniliparus_rotundus_(strain_ATCC_BAA-972_/_CDC_1076_/_CIP_108378_/_DSM_44985_/_JCM_13578)	fullNucS	YES	undefMutS-undefMutL	likelyNOT	Chromosome_andor_plasmid	confirmedtblastn
641146	None	UP000005777	BACTERIA	Actinobacteria (Actinobacteria_class)	Scardovia_inopinata_F0304	fullNucS	YES	undefMutS-undefMutL	Undef	Unassembled_WGS
644283	MICAI	UP000001908	BACTERIA	Actinobacteria (Actinobacteria_class)	Micromonospora_aurantiaca_(strain_ATCC_27029_/_DSM_43813_/_JCM_10878_/_NBRC_16125_/_INA_9442)	fullNucS	YES	undefMutS-undefMutL	likelyNOT	Chromosome_andor_plasmid	confirmedtblastn
644284	ARCHD	UP000000376	BACTERIA	Actinobacteria (Actinobacteria_class)	Arcanobacterium_haemolyticum_(strain_ATCC_9345_/_DSM_20595_/_NBRC_15585_/_NCTC_8452_/_11018)	fullNucS	YES	undefMutS-undefMutL	likelyNOT	Chromosome_andor_plasmid	confirmedtblastn
645127	CORK4	UP000001473	BACTERIA	Actinobacteria (Actinobacteria_class)	Corynebacterium_kroppenstedtii_(strain_DSM_44385_/_CCUG_35717)	fullNucS	YES	undefMutS-undefMutL	likelyNOT	Chromosome_andor_plasmid	confirmedtblastn
645465	None	UP000004704	BACTERIA	Actinobacteria (Actinobacteria_class)	Streptomyces_sp._e14	fullNucS	YES	undefMutS-undefMutL	Undef	Unassembled_WGS
649743	None	UP000003063	BACTERIA	Actinobacteria (Actinobacteria_class)	Actinomyces_sp._oral_taxon_848_str._F0332	fullNucS	YES	undefMutS-undefMutL	Undef	Unassembled_WGS
649831	None	UP000013541	BACTERIA	Actinobacteria (Actinobacteria_class)	Actinoplanes_sp._N902-109	fullNucS	YES	undefMutS-undefMutL	likelyNOT	Chromosome_andor_plasmid	confirmedtblastn
653045	None	UP000008703	BACTERIA	Actinobacteria (Actinobacteria_class)	Streptomyces_violaceusniger_Tu_4113	fullNucS	YES	undefMutS-undefMutL	likelyNOT	Chromosome_andor_plasmid	confirmedtblastn
656024	FRADG	UP000001549	BACTERIA	Actinobacteria (Actinobacteria_class)	Frankia_symbiont_subsp._Datisca_glomerata	fullNucS	YES	undefMutS-undefMutL	likelyNOT	Chromosome_andor_plasmid	confirmedtblastn
662755	CORRG	UP000000492	BACTERIA	Actinobacteria (Actinobacteria_class)	Corynebacterium_resistens_(strain_DSM_45100_/_JCM_12819_/_GTC_2026)	fullNucS	YES	undefMutS-undefMutL	likelyNOT	Chromosome_andor_plasmid	confirmedtblastn
665007	None	UP000035366	BACTERIA	Actinobacteria (Actinobacteria_class)	Streptomyces_incarnatus	fullNucS	YES	undefMutS-undefMutL	likelyNOT	Chromosome_andor_plasmid	confirmedtblastn
675635	PSEUX	UP000007809	BACTERIA	Actinobacteria (Actinobacteria_class)	Pseudonocardia_dioxanivorans_(strain_ATCC_55486_/_DSM_44775_/_JCM_13855_/_CB1190)	fullNucS	YES	undefMutS-undefMutL	likelyNOT	Chromosome_andor_plasmid	confirmedtblastn
680198	STRSW	UP000001444	BACTERIA	Actinobacteria (Actinobacteria_class)	Streptomyces_scabiei_(strain_87.22)	fullNucS	YES	undefMutS-undefMutL	likelyNOT	Chromosome_andor_plasmid	confirmedtblastn
680646	ROTMD	UP000001883	BACTERIA	Actinobacteria (Actinobacteria_class)	Rothia_mucilaginosa_(strain_DY-18)_(Stomatococcus_mucilaginosus)	fullNucS	YES	undefMutS-undefMutL	likelyNOT	Chromosome_andor_plasmid	confirmedtblastn
681645	CORP2	UP000000276	BACTERIA	Actinobacteria (Actinobacteria_class)	Corynebacterium_pseudotuberculosis_(strain_C231)	fullNucS	YES	undefMutS-undefMutL	likelyNOT	Chromosome_andor_plasmid	confirmedtblastn
700508	None	UP000018763	BACTERIA	Actinobacteria (Actinobacteria_class)	Mycobacterium_neoaurum_VKM_Ac-1815D	fullNucS	YES	undefMutS-undefMutL	likelyNOT	Chromosome_andor_plasmid	confirmedtblastn
700597	None	UP000004217	BACTERIA	Actinobacteria (Actinobacteria_class)	Streptomyces_zinciresistens_K42	fullNucS	YES	undefMutS-undefMutL	Undef	Unassembled_WGS
710685	MYCRN	UP000005442	BACTERIA	Actinobacteria (Actinobacteria_class)	Mycobacterium_rhodesiae_(strain_NBB3)	fullNucS	YES	undefMutS-undefMutL	likelyNOT	Chromosome_andor_plasmid	confirmedtblastn
710686	None	UP000010844	BACTERIA	Actinobacteria (Actinobacteria_class)	Mycobacterium_spJS623	fullNucS	YES	undefMutS-undefMutL	likelyNOT	Chromosome_andor_plasmid	confirmedtblastn
710696	INTC7	UP000008914	BACTERIA	Actinobacteria (Actinobacteria_class)	Intrasporangium_calvum_(strain_ATCC_23552_/_DSM_43043_/_JCM_3097_/_NBRC_12989_/_7_KIP)	fullNucS	YES	undefMutS-undefMutL	likelyNOT	Chromosome_andor_plasmid	confirmedtblastn
713604	AMYMS	UP000006138	BACTERIA	Actinobacteria (Actinobacteria_class)	Amycolatopsis_mediterranei_(strain_S699)_(Nocardia_mediterranei)	fullNucS	YES	undefMutS-undefMutL	likelyNOT	Chromosome_andor_plasmid	confirmedtblastn
722911	None	UP000007063	BACTERIA	Actinobacteria (Actinobacteria_class)	Bifidobacterium_longum_subsp._longum_F8	fullNucS	YES	undefMutS-undefMutL	likelyNOT	Chromosome_andor_plasmid	confirmedtblastn
743718	ISOV2	UP000009236	BACTERIA	Actinobacteria (Actinobacteria_class)	Isoptericola_variabilis_(strain_225)	fullNucS	YES	undefMutS-undefMutL	likelyNOT	Chromosome_andor_plasmid	confirmedtblastn
749414	STRBB	UP000000377	BACTERIA	Actinobacteria (Actinobacteria_class)	Streptomyces_bingchenggensis_(strain_BCW-1)	fullNucS	YES	undefMutS-undefMutL	likelyNOT	Chromosome_andor_plasmid	confirmedtblastn
754252	PROFC	UP000000936	BACTERIA	Actinobacteria (Actinobacteria_class)	Propionibacterium_freudenreichii_subsp._shermanii_(strain_ATCC_9614_/_CIP_103027_/_CIRM-BIA1)	fullNucS	YES	undefMutS-undefMutL	likelyNOT	Chromosome_andor_plasmid	confirmedtblastn
762948	ROTDC	UP000000387	BACTERIA	Actinobacteria (Actinobacteria_class)	Rothia_dentocariosa_(strain_ATCC_17931_/_CDC_X599_/_XDIA)	fullNucS	YES	undefMutS-undefMutL	likelyNOT	Chromosome_andor_plasmid	confirmedtblastn
767029	PROPF	UP000003118	BACTERIA	Actinobacteria (Actinobacteria_class)	Propionibacterium_propionicum_(strain_F0230a)	fullNucS	YES	undefMutS-undefMutL	likelyNOT	Chromosome_andor_plasmid	confirmedtblastn
857290	None	UP000006415	BACTERIA	Actinobacteria (Actinobacteria_class)	Scardovia_wiggsiae_F0424	fullNucS	YES	undefMutS-undefMutL	Undef	Unassembled_WGS
858619	CORVD	UP000006659	BACTERIA	Actinobacteria (Actinobacteria_class)	Corynebacterium_variabile_(strain_DSM_44702_/_JCM_12073_/_NCIMB_30131)_(Corynebacterium_mooreparkense)	fullNucS	YES	undefMutS-undefMutL	likelyNOT	Chromosome_andor_plasmid	confirmedtblastn
861360	ARTAR	UP000006878	BACTERIA	Actinobacteria (Actinobacteria_class)	Arthrobacter_arilaitensis_(strain_DSM_16368_/_CIP_108037_/_JCM_13566_/_Re117)	fullNucS	YES	undefMutS-undefMutL	likelyNOT	Chromosome_andor_plasmid	confirmedtblastn
862751	STREK	UP000001397	BACTERIA	Actinobacteria (Actinobacteria_class)	Streptomyces_sp._(strain_SirexAA-E_/_ActE)	fullNucS	YES	undefMutS-undefMutL	likelyNOT	Chromosome_andor_plasmid	confirmedtblastn
864564	PARDN	UP000004946	BACTERIA	Actinobacteria (Actinobacteria_class)	Parascardovia_denticolens_DSM_10105_JCM_12538	fullNucS	YES	undefMutS-undefMutL	likelyNOT	Chromosome_andor_plasmid	confirmedtblastn
871571	None	UP000003045	BACTERIA	Actinobacteria (Actinobacteria_class)	Mobiluncus_mulieris_ATCC_35239	fullNucS	YES	undefMutS-undefMutL	Undef	Unassembled_WGS
875328	MYCSD	UP000009224	BACTERIA	Actinobacteria (Actinobacteria_class)	Mycobacterium_sinense_(strain_JDM601)	fullNucS	YES	undefMutS-undefMutL	likelyNOT	Chromosome_andor_plasmid	confirmedtblastn
882083	None	UP000004926	BACTERIA	Actinobacteria (Actinobacteria_class)	Saccharomonospora_marina_XMU15	fullNucS	YES	undefMutS-undefMutL	likelyNOT	Chromosome_andor_plasmid	confirmedtblastn
883077	None	UP000003994	BACTERIA	Actinobacteria (Actinobacteria_class)	Actinomyces_turicensis_ACS-279-V-Col4	fullNucS	YES	undefMutS-undefMutL	Undef	Unassembled_WGS
883161	None	UP000014417	BACTERIA	Actinobacteria (Actinobacteria_class)	Propionimicrobium_lymphophilum_ACS-093-V-SCH5	fullNucS	YES	undefMutS-undefMutL	Undef	Unassembled_WGS
883169	None	UP000006078	BACTERIA	Actinobacteria (Actinobacteria_class)	Turicella_otitidis_ATCC_51513	fullNucS	YES	undefMutS-undefMutL	Undef	Unassembled_WGS
888051	None	UP000003389	BACTERIA	Actinobacteria (Actinobacteria_class)	Actinomyces_sp._oral_taxon_178_str._F0338	fullNucS	YES	undefMutS-undefMutL	Undef	Unassembled_WGS
888052	None	UP000006252	BACTERIA	Actinobacteria (Actinobacteria_class)	Actinomyces_sp._oral_taxon_180_str._F0310	fullNucS	YES	undefMutS-undefMutL	Undef	Unassembled_WGS
888056	None	UP000005351	BACTERIA	Actinobacteria (Actinobacteria_class)	Actinomyces_sp._oral_taxon_448_str._F0400	fullNucS	YES	undefMutS-undefMutL	Undef	Unassembled_WGS
888439	None	UP000006075	BACTERIA	Actinobacteria (Actinobacteria_class)	Actinomyces_neuii_BVS029A5	fullNucS	YES	undefMutS-undefMutL	Undef	Unassembled_WGS
910954	None	UP000004165	BACTERIA	Actinobacteria (Actinobacteria_class)	Dietzia_cinnamea_P4	fullNucS	YES	undefMutS-undefMutL	Undef	Unassembled_WGS
913338	None	UP000006343	BACTERIA	Actinobacteria (Actinobacteria_class)	actinobacterium_SCGC_AAA027-L06	noNucS	Undef	undefMutS-undefMutL	Undef	Unassembled_WGS
928724	None	UP000005087	BACTERIA	Actinobacteria (Actinobacteria_class)	Saccharomonospora_glauca_K62	fullNucS	YES	undefMutS-undefMutL	likelyNOT	Chromosome_andor_plasmid	confirmedtblastn
944560	None	UP000004281	BACTERIA	Actinobacteria (Actinobacteria_class)	Actinomyces_sp._oral_taxon_175_str._F0384	fullNucS	YES	undefMutS-undefMutL	Undef	Unassembled_WGS
953739	STRVP	UP000006854	BACTERIA	Actinobacteria (Actinobacteria_class)	Streptomyces_venezuelae_(strain_ATCC_10712_/_CBS_650.69_/_DSM_40230_/_JCM_4526_/_NBRC_13096_/_PD_04745)	fullNucS	YES	undefMutS-undefMutL	likelyNOT	Chromosome_andor_plasmid	confirmedtblastn
979556	MICTS	UP000008975	BACTERIA	Actinobacteria (Actinobacteria_class)	Microbacterium_testaceum_(strain_StLB037)	fullNucS	YES	undefMutS-undefMutL	likelyNOT	Chromosome_andor_plasmid	confirmedtblastn
996637	None	UP000003022	BACTERIA	Actinobacteria (Actinobacteria_class)	Streptomyces_griseoaurantiacus_M045	fullNucS	YES	undefMutS-undefMutL	Undef	Unassembled_WGS
1003195	STREN	UP000007842	BACTERIA	Actinobacteria (Actinobacteria_class)	Streptomyces_cattleya_(strain_ATCC_35852_/_DSM_46488_/_JCM_4925_/_NBRC_14057_/_NRRL_8057)	fullNucS	YES	undefMutS-undefMutL	likelyNOT	Chromosome_andor_plasmid	confirmedtblastn
1032480	MICPN	UP000007947	BACTERIA	Actinobacteria (Actinobacteria_class)	Microlunatus_phosphovorus_(strain_ATCC_700054_/_DSM_10555_/_JCM_9379_/_NBRC_101784_/_NCIMB_13414_/_VKM_Ac-1990_/_NM-1)	fullNucS	YES	undefMutS-undefMutL	likelyNOT	Chromosome_andor_plasmid	confirmedtblastn
1050174	None	UP000035368	BACTERIA	Actinobacteria (Actinobacteria_class)	Corynebacterium_epidermidicanis	fullNucS	YES	undefMutS-undefMutL	likelyNOT	Chromosome_andor_plasmid	confirmedtblastn
1072256	None	UP000035548	BACTERIA	Actinobacteria (Actinobacteria_class)	Corynebacterium_uterequi	fullNucS	YES	undefMutS-undefMutL	likelyNOT	Chromosome_andor_plasmid	confirmedtblastn
1075090	None	UP000006023	BACTERIA	Actinobacteria (Actinobacteria_class)	Gordonia_amarae_NBRC_15530	fullNucS	YES	undefMutS-undefMutL	Undef	Unassembled_WGS
1077972	None	UP000003828	BACTERIA	Actinobacteria (Actinobacteria_class)	Arthrobacter_globiformis_NBRC_12137	fullNucS	YES	undefMutS-undefMutL	Undef	Unassembled_WGS
1078020	None	UP000004915	BACTERIA	Actinobacteria (Actinobacteria_class)	Mycobacterium_thermoresistibile_ATCC_19527	fullNucS	YES	undefMutS-undefMutL	Undef	Unassembled_WGS
1081613	STRA4	UP000031523	BACTERIA	Actinobacteria (Actinobacteria_class)	Streptomyces_albus_(strain_ATCC_21838_/_DSM_41398_/_FERM_P-419_/_JCM_4703_/_NBRC_107858)	fullNucS	YES	undefMutS-undefMutL	likelyNOT	Chromosome_andor_plasmid	confirmedtblastn
1089453	None	UP000005845	BACTERIA	Actinobacteria (Actinobacteria_class)	Gordonia_sputi_NBRC_100414	fullNucS	YES	undefMutS-undefMutL	Undef	Unassembled_WGS
1089455	None	UP000004367	BACTERIA	Actinobacteria (Actinobacteria_class)	Mobilicoccus_pelagius_NBRC_104925	fullNucS	YES	undefMutS-undefMutL	Undef	Unassembled_WGS
1108045	None	UP000008363	BACTERIA	Actinobacteria (Actinobacteria_class)	Gordonia_rhizosphera_NBRC_16068	fullNucS	YES	undefMutS-undefMutL	Undef	Unassembled_WGS
1112204	GORPV	UP000009154	BACTERIA	Actinobacteria (Actinobacteria_class)	Gordonia_polyisoprenivorans_(strain_DSM_44266_/_VH2)	fullNucS	YES	undefMutS-undefMutL	likelyNOT	Chromosome_andor_plasmid	confirmedtblastn
1114943	None	UP000005940	BACTERIA	Actinobacteria (Actinobacteria_class)	Streptomyces_tsukubensis_NRRL18488	fullNucS	YES	undefMutS-undefMutL	Undef	Unassembled_WGS
1121362	None	UP000011723	BACTERIA	Actinobacteria (Actinobacteria_class)	Corynebacterium_halotolerans_YIM_70093_=_DSM_44683	fullNucS	YES	undefMutS-undefMutL	likelyNOT	Chromosome_andor_plasmid	confirmedtblastn
1122247	None	UP000006265	BACTERIA	Actinobacteria (Actinobacteria_class)	Mycobacterium_hassiacum_DSM_44199	fullNucS	YES	undefMutS-undefMutL	Undef	Unassembled_WGS
1125718	None	UP000002941	BACTERIA	Actinobacteria (Actinobacteria_class)	Actinomyces_massiliensis_F0489	fullNucS	YES	undefMutS-undefMutL	Undef	Unassembled_WGS
1127134	NOCCG	UP000008190	BACTERIA	Actinobacteria (Actinobacteria_class)	Nocardia_cyriacigeorgica_(strain_GUH-2)	fullNucS	YES	undefMutS-undefMutL	likelyNOT	Chromosome_andor_plasmid	confirmedtblastn
1133849	None	UP000006304	BACTERIA	Actinobacteria (Actinobacteria_class)	Nocardia_brasiliensis_ATCC_700358	fullNucS	YES	undefMutS-undefMutL	likelyNOT	Chromosome_andor_plasmid	confirmedtblastn
1133850	STRHJ	UP000007170	BACTERIA	Actinobacteria (Actinobacteria_class)	Streptomyces_hygroscopicus_subsp._jinggangensis_(strain_5008)	fullNucS	YES	undefMutS-undefMutL	likelyNOT	Chromosome_andor_plasmid	confirmedtblastn
1144889	MODMB	UP000006461	BACTERIA	Actinobacteria (Actinobacteria_class)	Modestobacter_marinus_(strain_BC501)	fullNucS	YES	undefMutS-undefMutL	likelyNOT	Chromosome_andor_plasmid	confirmedtblastn
1146883	BLASD	UP000007517	BACTERIA	Actinobacteria (Actinobacteria_class)	Blastococcus_saxobsidens_(strain_DD2)	fullNucS	YES	undefMutS-undefMutL	likelyNOT	Chromosome_andor_plasmid	confirmedtblastn
1147128	BIFAP	UP000007006	BACTERIA	Actinobacteria (Actinobacteria_class)	Bifidobacterium_asteroides_(strain_PRL2011)	fullNucS	YES	undefMutS-undefMutL	likelyNOT	Chromosome_andor_plasmid	confirmedtblastn
1150591	None	UP000003584	BACTERIA	Actinobacteria (Actinobacteria_class)	Mycobacterium_xenopi_RIVM700367	fullNucS	YES	undefMutS-undefMutL	Undef	Unassembled_WGS
1150599	None	UP000004033	BACTERIA	Actinobacteria (Actinobacteria_class)	Mycobacterium_phlei_RIVM601174	fullNucS	YES	undefMutS-undefMutL	likelyNOT	Genome_status_unchecked	confirmedtblastn
1150864	None	UP000003448	BACTERIA	Actinobacteria (Actinobacteria_class)	Micromonospora_lupini_str._Lupac_08	fullNucS	YES	undefMutS-undefMutL	Undef	Unassembled_WGS
1156913	None	UP000013968	BACTERIA	Actinobacteria (Actinobacteria_class)	Amycolatopsis_orientalis_HCCB10007	fullNucS	YES	undefMutS-undefMutL	likelyNOT	Chromosome_andor_plasmid	confirmedtblastn
1160710	None	UP000004547	BACTERIA	Actinobacteria (Actinobacteria_class)	Microbacterium_laevaniformans_OR221	fullNucS	YES	undefMutS-undefMutL	Undef	Unassembled_WGS
1160718	None	UP000009036	BACTERIA	Actinobacteria (Actinobacteria_class)	Streptomyces_auratus_AGR0001	fullNucS	YES	undefMutS-undefMutL	Undef	Unassembled_WGS
1171373	PROA4	UP000000214	BACTERIA	Actinobacteria (Actinobacteria_class)	Propionibacterium_acidipropionici_(strain_ATCC_4875_/_DSM_20272_/_JCM_6432_/_NBRC_12425_/_NCIMB_8070)	fullNucS	YES	undefMutS-undefMutL	likelyNOT	Chromosome_andor_plasmid	confirmedtblastn
1179773	SACES	UP000006281	BACTERIA	Actinobacteria (Actinobacteria_class)	Saccharothrix_espanaensis_(strain_ATCC_51144_/_DSM_44229_/_JCM_9112_/_NBRC_15066_/_NRRL_15764)	fullNucS	YES	undefMutS-undefMutL	likelyNOT	Chromosome_andor_plasmid	confirmedtblastn
1184607	None	UP000008495	BACTERIA	Actinobacteria (Actinobacteria_class)	Austwickia_chelonae_NBRC_105200	fullNucS	YES	undefMutS-undefMutL	Undef	Unassembled_WGS
1184609	None	UP000008366	BACTERIA	Actinobacteria (Actinobacteria_class)	Kineosphaera_limosa_NBRC_100340	fullNucS	YES	undefMutS-undefMutL	Undef	Unassembled_WGS
1203562	None	UP000017096	BACTERIA	Actinobacteria (Actinobacteria_class)	Corynebacterium_sp._KPL1855	fullNucS	YES	undefMutS-undefMutL	Undef	Unassembled_WGS
1203622	None	UP000017102	BACTERIA	Actinobacteria (Actinobacteria_class)	Corynebacterium_sp._KPL1989	fullNucS	YES	undefMutS-undefMutL	Undef	Unassembled_WGS
1205910	NOCAA	UP000003779	BACTERIA	Actinobacteria (Actinobacteria_class)	Nocardiopsis_alba_(strain_ATCC_BAA-2165_/_BE74)	fullNucS	YES	undefMutS-undefMutL	likelyNOT	Chromosome_andor_plasmid	confirmedtblastn
1210046	None	UP000004474	BACTERIA	Actinobacteria (Actinobacteria_class)	Janibacter_hoylei_PVAS-1	fullNucS	YES	undefMutS-undefMutL	Undef	Unassembled_WGS
1214101	None	UP000008043	BACTERIA	Actinobacteria (Actinobacteria_class)	Streptomyces_davawensis_JCM_4913	fullNucS	YES	undefMutS-undefMutL	likelyNOT	Chromosome_andor_plasmid	confirmedtblastn
1214242	STRC3	UP000015423	BACTERIA	Actinobacteria (Actinobacteria_class)	Streptomyces_collinus_(strain_DSM_40733_/_Tu_365)	fullNucS	YES	undefMutS-undefMutL	likelyNOT	Chromosome_andor_plasmid	confirmedtblastn
1223307	None	UP000017765	BACTERIA	Actinobacteria (Actinobacteria_class)	Streptomyces_sp._PVA_94-07	fullNucS	YES	undefMutS-undefMutL	likelyNOT	Chromosome_andor_plasmid	confirmedtblastn
1223515	None	UP000031524	BACTERIA	Actinobacteria (Actinobacteria_class)	Corynebacterium_humireducens_NBRC_106098_=_DSM_45392	fullNucS	YES	undefMutS-undefMutL	likelyNOT	Chromosome_andor_plasmid	confirmedtblastn
1223544	None	UP000035083	BACTERIA	Actinobacteria (Actinobacteria_class)	Gordonia_sihwensis_NBRC_108236	fullNucS	YES	undefMutS-undefMutL	Undef	Unassembled_WGS
1224162	None	UP000031928	BACTERIA	Actinobacteria (Actinobacteria_class)	Corynebacterium_marinum_DSM_44953	fullNucS	YES	undefMutS-undefMutL	likelyNOT	Chromosome_andor_plasmid	confirmedtblastn
1224163	None	UP000015388	BACTERIA	Actinobacteria (Actinobacteria_class)	Corynebacterium_maris_DSM_45190	fullNucS	YES	undefMutS-undefMutL	likelyNOT	Chromosome_andor_plasmid	confirmedtblastn
1224164	None	UP000019222	BACTERIA	Actinobacteria (Actinobacteria_class)	Corynebacterium_vitaeruminis_DSM_20294	fullNucS	YES	undefMutS-undefMutL	likelyNOT	Chromosome_andor_plasmid	confirmedtblastn
1246995	None	UP000017746	BACTERIA	Actinobacteria (Actinobacteria_class)	Actinoplanes_friuliensis_DSM_7358	fullNucS	YES	undefMutS-undefMutL	likelyNOT	Chromosome_andor_plasmid	confirmedtblastn
1254439	None	UP000011835	BACTERIA	Actinobacteria (Actinobacteria_class)	Bifidobacterium_thermophilum_RBL67	fullNucS	YES	undefMutS-undefMutL	likelyNOT	Chromosome_andor_plasmid	confirmedtblastn
1261070	None	UP000014572	BACTERIA	Actinobacteria (Actinobacteria_class)	Gardnerella_vaginalis_JCP8481B	fullNucS	YES	undefMutS-undefMutL	Undef	Unassembled_WGS
1262452	None	UP000031113	BACTERIA	Actinobacteria (Actinobacteria_class)	Streptomyces_sp._769	fullNucS	YES	undefMutS-undefMutL	likelyNOT	Chromosome_andor_plasmid	confirmedtblastn
1263625	None	UP000033425	BACTERIA	Actinobacteria (Actinobacteria_class)	Microbacterium_sp._SA39	fullNucS	YES	undefMutS-undefMutL	Undef	Unassembled_WGS
1265868	None	UP000011074	BACTERIA	Actinobacteria (Actinobacteria_class)	Streptomyces_rimosus_subsp._rimosus_ATCC_10970	fullNucS	YES	undefMutS-undefMutL	Undef	Unassembled_WGS
1273687	None	UP000030340	BACTERIA	Actinobacteria (Actinobacteria_class)	Mycobacterium_sp._VKM_Ac-1817D	fullNucS	YES	undefMutS-undefMutL	likelyNOT	Chromosome_andor_plasmid	confirmedtblastn
1285583	None	UP000019226	BACTERIA	Actinobacteria (Actinobacteria_class)	Corynebacterium_casei_LMG_S-19264	fullNucS	YES	undefMutS-undefMutL	likelyNOT	Chromosome_andor_plasmid	confirmedtblastn
1292021	None	UP000033173	BACTERIA	Actinobacteria (Actinobacteria_class)	Kocuria_sp._UCD-OTCP	fullNucS	YES	undefMutS-undefMutL	Undef	Unassembled_WGS
1292022	None	UP000019755	BACTERIA	Actinobacteria (Actinobacteria_class)	Curtobacterium_flaccumfaciens_UCD-AKU	fullNucS	YES	undefMutS-undefMutL	Undef	Unassembled_WGS
1348662	None	UP000016943	BACTERIA	Actinobacteria (Actinobacteria_class)	Corynebacterium_argentoratense_DSM_44202	fullNucS	YES	undefMutS-undefMutL	likelyNOT	Chromosome_andor_plasmid	confirmedtblastn
1352936	None	UP000017984	BACTERIA	Actinobacteria (Actinobacteria_class)	Streptomyces_roseochromogenus_subsp._oscitans_DS_12.976	fullNucS	YES	undefMutS-undefMutL	likelyNOT	Chromosome_andor_plasmid	confirmedtblastn
1352941	None	UP000017971	BACTERIA	Actinobacteria (Actinobacteria_class)	Streptomyces_niveus_NCIMB_11891	fullNucS	YES	undefMutS-undefMutL	likelyNOT	Chromosome_andor_plasmid	confirmedtblastn
1355015	None	UP000031501	BACTERIA	Actinobacteria (Actinobacteria_class)	Streptomyces_pluripotens	fullNucS	YES	undefMutS-undefMutL	Undef	Unassembled_WGS
1403539	None	UP000032413	BACTERIA	Actinobacteria (Actinobacteria_class)	Streptomyces_lydicus_A02	fullNucS	YES	undefMutS-undefMutL	likelyNOT	Chromosome_andor_plasmid	confirmedtblastn
1404245	None	UP000023703	BACTERIA	Actinobacteria (Actinobacteria_class)	Corynebacterium_glyciniphilum_AJ_3170	fullNucS	YES	undefMutS-undefMutL	likelyNOT	Chromosome_andor_plasmid	confirmedtblastn
1415166	None	UP000019150	BACTERIA	Actinobacteria (Actinobacteria_class)	Nocardia_nova_SH22a	fullNucS	YES	undefMutS-undefMutL	likelyNOT	Chromosome_andor_plasmid	confirmedtblastn
1415541	None	UP000037709	BACTERIA	Actinobacteria (Actinobacteria_class)	Micromonospora_sp._NRRL_B-16802	fullNucS	YES	undefMutS-undefMutL	Undef	Unassembled_WGS
1415542	None	UP000037722	BACTERIA	Actinobacteria (Actinobacteria_class)	Saccharothrix_sp._NRRL_B-16348	fullNucS	YES	undefMutS-undefMutL	Undef	Unassembled_WGS
1415544	None	UP000037687	BACTERIA	Actinobacteria (Actinobacteria_class)	Streptomyces_sp._MMG1121	fullNucS	YES	undefMutS-undefMutL	Undef	Unassembled_WGS
1415546	None	UP000037741	BACTERIA	Actinobacteria (Actinobacteria_class)	Streptomyces_sp._MMG1533	fullNucS	YES	undefMutS-undefMutL	Undef	Unassembled_WGS
1415551	None	UP000037699	BACTERIA	Actinobacteria (Actinobacteria_class)	Streptomyces_sp._WM4235	fullNucS	YES	undefMutS-undefMutL	Undef	Unassembled_WGS
1415555	None	UP000037775	BACTERIA	Actinobacteria (Actinobacteria_class)	Streptomyces_sp._WM6372	fullNucS	YES	undefMutS-undefMutL	Undef	Unassembled_WGS
1415557	None	UP000037774	BACTERIA	Actinobacteria (Actinobacteria_class)	Streptomyces_sp._WM6378	fullNucS	YES	undefMutS-undefMutL	Undef	Unassembled_WGS
1415558	None	UP000033641	BACTERIA	Actinobacteria (Actinobacteria_class)	Streptomyces_sp._WM6386	fullNucS	YES	undefMutS-undefMutL	Undef	Unassembled_WGS
1427391	None	UP000033409	BACTERIA	Actinobacteria (Actinobacteria_class)	Saccharothrix_sp._ST-888	fullNucS	YES	undefMutS-undefMutL	Undef	Unassembled_WGS
1428620	None	UP000033891	BACTERIA	Actinobacteria (Actinobacteria_class)	Streptomyces_sp._MUSC119T	fullNucS	YES	undefMutS-undefMutL	Undef	Unassembled_WGS
1428626	None	UP000034838	BACTERIA	Actinobacteria (Actinobacteria_class)	Streptomyces_sp._MUSC136T	fullNucS	YES	undefMutS-undefMutL	Undef	Unassembled_WGS
1428628	None	UP000034196	BACTERIA	Actinobacteria (Actinobacteria_class)	Streptomyces_mangrovisoli	fullNucS	YES	undefMutS-undefMutL	Undef	Unassembled_WGS
1435356	None	UP000018781	BACTERIA	Actinobacteria (Actinobacteria_class)	Rhodococcus_pyridinivorans_SB3094	fullNucS	YES	undefMutS-undefMutL	likelyNOT	Chromosome_andor_plasmid	confirmedtblastn
1447715	None	UP000030636	BACTERIA	Actinobacteria (Actinobacteria_class)	Bifidobacterium_pseudolongum_PV8-2	fullNucS	YES	undefMutS-undefMutL	likelyNOT	Chromosome_andor_plasmid	confirmedtblastn
1447716	None	UP000030625	BACTERIA	Actinobacteria (Actinobacteria_class)	Bifidobacterium_kashiwanohense_PV20-2	fullNucS	YES	undefMutS-undefMutL	likelyNOT	Chromosome_andor_plasmid	confirmedtblastn
1449976	None	UP000019225	BACTERIA	Actinobacteria (Actinobacteria_class)	Kutzneria_albida_DSM_43870	fullNucS	YES	undefMutS-undefMutL	likelyNOT	Chromosome_andor_plasmid	confirmedtblastn
1451189	None	UP000019232	BACTERIA	Actinobacteria (Actinobacteria_class)	Corynebacterium_falsenii_DSM_44353	fullNucS	YES	undefMutS-undefMutL	likelyNOT	Chromosome_andor_plasmid	confirmedtblastn
1487956	None	UP000029247	BACTERIA	Actinobacteria (Actinobacteria_class)	Corynebacterium_sp._ATCC_6931	fullNucS	YES	undefMutS-undefMutL	likelyNOT	Chromosome_andor_plasmid	confirmedtblastn
1494608	None	UP000030301	BACTERIA	Actinobacteria (Actinobacteria_class)	Arthrobacter_sp._PAMC25486	fullNucS	YES	undefMutS-undefMutL	likelyNOT	Chromosome_andor_plasmid	confirmedtblastn
1519489	None	UP000037758	BACTERIA	Actinobacteria (Actinobacteria_class)	Streptomyces_sp._AS58	fullNucS	YES	undefMutS-undefMutL	Undef	Unassembled_WGS
1519490	None	UP000037738	BACTERIA	Actinobacteria (Actinobacteria_class)	Streptomyces_sp._NRRL_WC-3618	fullNucS	YES	undefMutS-undefMutL	Undef	Unassembled_WGS
1519492	None	UP000037746	BACTERIA	Actinobacteria (Actinobacteria_class)	Nocardia_sp._NRRL_S-836	fullNucS	YES	undefMutS-undefMutL	Undef	Unassembled_WGS
1519494	None	UP000037694	BACTERIA	Actinobacteria (Actinobacteria_class)	Nocardiopsis_sp._NRRL_B-16309	fullNucS	YES	undefMutS-undefMutL	Undef	Unassembled_WGS
1519495	None	UP000037743	BACTERIA	Actinobacteria (Actinobacteria_class)	Streptomyces_sp._NRRL_F-6491	fullNucS	YES	undefMutS-undefMutL	Undef	Unassembled_WGS
1538294	None	UP000034330	BACTERIA	Actinobacteria (Actinobacteria_class)	Micromonospora_sp._HK10	fullNucS	YES	undefMutS-undefMutL	Undef	Unassembled_WGS
1545728	None	UP000035237	BACTERIA	Actinobacteria (Actinobacteria_class)	Mycobacterium_sp._EPa45	fullNucS	YES	undefMutS-undefMutL	likelyNOT	Chromosome_andor_plasmid	confirmedtblastn
1564114	None	UP000032410	BACTERIA	Actinobacteria (Actinobacteria_class)	Rhodococcus_sp._B7740	fullNucS	YES	undefMutS-undefMutL	likelyNOT	Chromosome_andor_plasmid	confirmedtblastn
1577075	None	UP000036399	BACTERIA	Actinobacteria (Actinobacteria_class)	Streptomyces_sp._PBH53	fullNucS	YES	undefMutS-undefMutL	likelyNOT	Chromosome_andor_plasmid	confirmedtblastn
1592326	None	UP000037912	BACTERIA	Actinobacteria (Actinobacteria_class)	Actinobacteria_bacterium_OK006	fullNucS	YES	undefMutS-undefMutL	Undef	Unassembled_WGS
1592327	None	UP000037991	BACTERIA	Actinobacteria (Actinobacteria_class)	Actinobacteria_bacterium_OK074	fullNucS	YES	undefMutS-undefMutL	Undef	Unassembled_WGS
1592328	None	UP000037826	BACTERIA	Actinobacteria (Actinobacteria_class)	Actinobacteria_bacterium_OV450	fullNucS	YES	undefMutS-undefMutL	Undef	Unassembled_WGS
1592329	None	UP000037870	BACTERIA	Actinobacteria (Actinobacteria_class)	Actinobacteria_bacterium_OV320	fullNucS	YES	undefMutS-undefMutL	Undef	Unassembled_WGS
1609099	None	UP000037856	BACTERIA	Actinobacteria (Actinobacteria_class)	Streptomyces_sp._NRRL_F-6602	fullNucS	YES	undefMutS-undefMutL	Undef	Unassembled_WGS
1609133	None	UP000033484	BACTERIA	Actinobacteria (Actinobacteria_class)	Streptomyces_sp._NRRL_S-495	fullNucS	YES	undefMutS-undefMutL	Undef	Unassembled_WGS
1609134	None	UP000033406	BACTERIA	Actinobacteria (Actinobacteria_class)	Streptomyces_sp._NRRL_S-444	fullNucS	YES	undefMutS-undefMutL	Undef	Unassembled_WGS
1609137	None	UP000033569	BACTERIA	Actinobacteria (Actinobacteria_class)	Streptomyces_sp._NRRL_F-4428	fullNucS	YES	undefMutS-undefMutL	Undef	Unassembled_WGS
1619947	None	UP000033603	BACTERIA	Actinobacteria (Actinobacteria_class)	Terrabacter_sp._28	fullNucS	YES	undefMutS-undefMutL	Undef	Unassembled_WGS
1642040	None	UP000033836	BACTERIA	Actinobacteria (Actinobacteria_class)	Leucobacter_sp._Ag1	fullNucS	YES	undefMutS-undefMutL	Undef	Unassembled_WGS
1643443	None	UP000034223	BACTERIA	Actinobacteria (Actinobacteria_class)	Microbacterium_sp._Ag1	fullNucS	YES	undefMutS-undefMutL	Undef	Unassembled_WGS
1650658	None	UP000035517	BACTERIA	Actinobacteria (Actinobacteria_class)	Actinobacteria_bacterium_IMCC26256	fullNucS	YES	undefMutS-undefMutL	likelyNOT	Chromosome_andor_plasmid	confirmedtblastn
1690245	None	UP000037934	BACTERIA	Actinobacteria (Actinobacteria_class)	Frigoribacterium_sp._RIT-PI-h	fullNucS	YES	undefMutS-undefMutL	Undef	Unassembled_WGS
1704590	None	UP000037781	BACTERIA	Actinobacteria (Actinobacteria_class)	Brachybacterium_sp._SW0106-09	fullNucS	YES	undefMutS-undefMutL	Undef	Unassembled_WGS
445975	None	UP000003560	BACTERIA	Actinobacteria (Coriobacteriia_class)	Collinsella_stercoris_DSM_13279	noNucS	Undef	undefMutS-undefMutL	Undef	Unassembled_WGS
469378	CRYCD	UP000000954	BACTERIA	Actinobacteria (Coriobacteriia_class)	Cryptobacterium_curtum_(strain_ATCC_700683_/_DSM_15641_/_12-3)	noNucS	likelyNOT	undefMutS-undefMutL	likelyNOT	Chromosome_andor_plasmid	confirmedtblastn
471855	SLAHD	UP000002026	BACTERIA	Actinobacteria (Coriobacteriia_class)	Slackia_heliotrinireducens_(strain_ATCC_29202_/_DSM_20476_/_NCTC_11029_/_RHS_1)_(Peptococcus_heliotrinreducens)	noNucS	likelyNOT	undefMutS-undefMutL	likelyNOT	Chromosome_andor_plasmid	confirmedtblastn
479437	EGGLE	UP000001377	BACTERIA	Actinobacteria (Coriobacteriia_class)	Eggerthella_lenta_(strain_ATCC_25559_/_DSM_2243_/_JCM_9979_/_NCTC_11813_/_VPI_0255)_(Eubacterium_lentum)	noNucS	likelyNOT	undefMutS-undefMutL	likelyNOT	Chromosome_andor_plasmid	confirmedtblastn
502558	EEGSY	UP000008929	BACTERIA	Actinobacteria (Coriobacteriia_class)	Eggerthella_sp._(strain_YY7918)	noNucS	likelyNOT	undefMutS-undefMutL	likelyNOT	Chromosome_andor_plasmid	confirmedtblastn
521003	None	UP000003295	BACTERIA	Actinobacteria (Coriobacteriia_class)	Collinsella_intestinalis_DSM_13280	noNucS	Undef	undefMutS-undefMutL	Undef	Unassembled_WGS
521095	ATOPD	UP000000960	BACTERIA	Actinobacteria (Coriobacteriia_class)	Atopobium_parvulum_(strain_ATCC_33793_/_DSM_20469_/_JCM_10300_/_VPI_0546)_(Streptococcus_parvulus)_(Peptostreptococcus_parvulus)	noNucS	likelyNOT	undefMutS-undefMutL	likelyNOT	Chromosome_andor_plasmid	confirmedtblastn
525256	None	UP000005947	BACTERIA	Actinobacteria (Coriobacteriia_class)	Atopobium_vaginae_DSM_15829	noNucS	Undef	undefMutS-undefMutL	Undef	Unassembled_WGS
553184	None	UP000004070	BACTERIA	Actinobacteria (Coriobacteriia_class)	Atopobium_rimae_ATCC_49626	noNucS	Undef	undefMutS-undefMutL	Undef	Unassembled_WGS
633147	OLSUV	UP000000333	BACTERIA	Actinobacteria (Coriobacteriia_class)	Olsenella_uli_(strain_ATCC_49627_/_DSM_7084_/_CIP_109912_/_JCM_12494_/_VPI_D76D-27C)_(Lactobacillus_uli)	noNucS	likelyNOT	undefMutS-undefMutL	likelyNOT	Chromosome_andor_plasmid	confirmedtblastn
657308	None	UP000008805	BACTERIA	Actinobacteria (Coriobacteriia_class)	Gordonibacter_pamelaeae_7-10-1-b	noNucS	likelyNOT	undefMutS-undefMutL	likelyNOT	Chromosome_andor_plasmid	confirmedtblastn
661087	None	UP000003446	BACTERIA	Actinobacteria (Coriobacteriia_class)	Olsenella_sp._oral_taxon_809_str._F0356	noNucS	Undef	undefMutS-undefMutL	Undef	Unassembled_WGS
700015	CORGP	UP000006851	BACTERIA	Actinobacteria (Coriobacteriia_class)	Coriobacterium_glomerans_(strain_ATCC_49209_/_DSM_20642_/_JCM_10262_/_PW2)	noNucS	likelyNOT	undefMutS-undefMutL	likelyNOT	Chromosome_andor_plasmid	confirmedtblastn
742742	None	UP000004830	BACTERIA	Actinobacteria (Coriobacteriia_class)	Collinsella_tanakaei_YIT_12063	noNucS	Undef	undefMutS-undefMutL	Undef	Unassembled_WGS
742818	None	UP000006069	BACTERIA	Actinobacteria (Coriobacteriia_class)	Slackia_piriformis_YIT_12062	noNucS	Undef	undefMutS-undefMutL	Undef	Unassembled_WGS
866774	None	UP000004431	BACTERIA	Actinobacteria (Coriobacteriia_class)	Atopobium_vaginae_PB189-T1-4	noNucS	Undef	undefMutS-undefMutL	Undef	Unassembled_WGS
997872	None	UP000012651	BACTERIA	Actinobacteria (Coriobacteriia_class)	Atopobium_minutum_10063974	noNucS	Undef	undefMutS-undefMutL	Undef	Unassembled_WGS
1111137	None	UP000004399	BACTERIA	Actinobacteria (Coriobacteriia_class)	Slackia_sp._CM382	noNucS	Undef	undefMutS-undefMutL	Undef	Unassembled_WGS
1262850	None	UP000018358	BACTERIA	Actinobacteria (Coriobacteriia_class)	Collinsella_sp._CAG:166	noNucS	Undef	undefMutS-undefMutL	Undef	Unassembled_WGS
1262851	None	UP000017952	BACTERIA	Actinobacteria (Coriobacteriia_class)	Collinsella_sp._CAG:289	noNucS	Undef	undefMutS-undefMutL	Undef	Unassembled_WGS
1262852	None	UP000018185	BACTERIA	Actinobacteria (Coriobacteriia_class)	Collinsella_sp._CAG:398	noNucS	Undef	undefMutS-undefMutL	Undef	Unassembled_WGS
1262874	None	UP000018393	BACTERIA	Actinobacteria (Coriobacteriia_class)	Eggerthella_sp._CAG:1427	noNucS	Undef	undefMutS-undefMutL	Undef	Unassembled_WGS
1262875	None	UP000018042	BACTERIA	Actinobacteria (Coriobacteriia_class)	Eggerthella_sp._CAG:209	noNucS	Undef	undefMutS-undefMutL	Undef	Unassembled_WGS
1262876	None	UP000018266	BACTERIA	Actinobacteria (Coriobacteriia_class)	Eggerthella_sp._CAG:298	noNucS	Undef	undefMutS-undefMutL	Undef	Unassembled_WGS
1262877	None	UP000018088	BACTERIA	Actinobacteria (Coriobacteriia_class)	Eggerthella_sp._CAG:368	noNucS	Undef	undefMutS-undefMutL	Undef	Unassembled_WGS
1384484	None	UP000015924	BACTERIA	Actinobacteria (Coriobacteriia_class)	Adlercreutzia_equolifaciens_DSM_19450	noNucS	likelyNOT	undefMutS-undefMutL	likelyNOT	Chromosome_andor_plasmid	confirmedtblastn
1531429	None	UP000031121	BACTERIA	Actinobacteria (Coriobacteriia_class)	Coriobacteriaceae_bacterium_68-1-3	noNucS	likelyNOT	undefMutS-undefMutL	likelyNOT	Chromosome_andor_plasmid	confirmedtblastn
42256	None	UP000025229	BACTERIA	Actinobacteria (Rubrobacteria_class)	Rubrobacter_radiotolerans	noNucS	likelyNOT	idMutS-idMutL	YES	Genome_status_unchecked	confirmedtblastn
266117	RUBXD	UP000006637	BACTERIA	Actinobacteria (Rubrobacteria_class)	Rubrobacter_xylanophilus_(strain_DSM_9941_/_NBRC_16129)	noNucS	likelyNOT	idMutS-idMutL	YES	Genome_status_unchecked	confirmedtblastn
469383	CONWI	UP000008229	BACTERIA	Actinobacteria (Thermoleophilia_class)	Conexibacter_woesei_(strain_DSM_14684_/_JCM_11494_/_NBRC_100937_/_ID131577)	fullNucS	YES	undefMutS-undefMutL	likelyNOT	Chromosome_andor_plasmid	confirmedtblastn
1097667	None	UP000005143	BACTERIA	Actinobacteria (Thermoleophilia_class)	Patulibacter_medicamentivorans	fullNucS	YES	undefMutS-undefMutL	Undef	Unassembled_WGS
204669	KORVE	UP000002432	BACTERIA	Acidobacteria	Koribacter_versatilis_(strain_Ellin345)	noNucS		idMutS-idMutL	YES	Genome_status_unchecked
234267	SOLUE	UP000000671	BACTERIA	Acidobacteria	Solibacter_usitatus_(strain_Ellin6076)	noNucS		idMutS-idMutL	YES	Genome_status_unchecked
240015	ACIC5	UP000002207	BACTERIA	Acidobacteria	Acidobacterium_capsulatum_(strain_ATCC_51196_/_DSM_11244_/_JCM_7670_/_NBRC_15755_/_NCIMB_13165_/_161)	noNucS		idMutS-idMutL	YES	Genome_status_unchecked
401053	TERSS	UP000006844	BACTERIA	Acidobacteria	Terriglobus_saanensis_(strain_ATCC_BAA-1853_/_DSM_23119_/_SP1PR4)	noNucS		idMutS-idMutL	YES	Genome_status_unchecked
682795	GRAMM	UP000007113	BACTERIA	Acidobacteria	Granulicella_mallensis_(strain_ATCC_BAA-1857_/_DSM_23137_/_MP5ACTX8)	noNucS		idMutS-idMutL	YES	Genome_status_unchecked
926566	TERRK	UP000006056	BACTERIA	Acidobacteria	Terriglobus_roseus_(strain_DSM_18391_/_NRRL_B-41598_/_KBS_63)	noNucS		idMutS-idMutL	YES	Genome_status_unchecked
981222	CHLTF	UP000006791	BACTERIA	Acidobacteria	Chloracidobacterium_thermophilum_(strain_B)	noNucS		idMutS-idMutL	YES	Genome_status_unchecked
1198114	GRATM	UP000000343	BACTERIA	Acidobacteria	Granulicella_tundricola_(strain_ATCC_BAA-1859_/_DSM_23138_/_MP5ACTX9)	noNucS		idMutS-idMutL	YES	Genome_status_unchecked
123214	PERMH	UP000001366	BACTERIA	Aquificae	Persephonella_marina_(strain_DSM_14350_/_EX-H1)	noNucS		idMutS-idMutL	YES	Genome_status_unchecked
204536	SULAA	UP000001369	BACTERIA	Aquificae	Sulfurihydrogenibium_azorense_(strain_Az-Fu1_/_DSM_15241_/_OCM_825)	noNucS		idMutS-idMutL	YES	Genome_status_unchecked
224324	AQUAE	UP000000798	BACTERIA	Aquificae	Aquifex_aeolicus_(strain_VF5)	noNucS		idMutS-undefMutL	YES	Chromosome_andor_plasmid
380749	HYDS0	UP000001872	BACTERIA	Aquificae	Hydrogenobaculum_sp._(strain_Y04AAS1)	noNucS		undefMutS-undefMutL		Chromosome_andor_plasmid
392423	None	UP000005981	BACTERIA	Aquificae	Hydrogenivirga_sp._128-5-R1-1	noNucS		idMutS-undefMutL	YES	Unassembled_WGS
436114	SULSY	UP000001201	BACTERIA	Aquificae	Sulfurihydrogenibium_sp._(strain_YO3AOP1)	noNucS		undefMutS-undefMutL		Chromosome_andor_plasmid
608538	HYDTT	UP000002574	BACTERIA	Aquificae	Hydrogenobacter_thermophilus_(strain_DSM_6534_/_IAM_12695_/_TK-6)	noNucS		idMutS-undefMutL	YES	Chromosome_andor_plasmid
638303	THEAH	UP000002043	BACTERIA	Aquificae	Thermocrinis_albus_(strain_DSM_14484_/_JCM_11386_/_HI_11/12)	noNucS		idMutS-undefMutL	YES	Chromosome_andor_plasmid
868864	DESTD	UP000007102	BACTERIA	Aquificae	Desulfurobacterium_thermolithotrophum_(strain_DSM_11699_/_BSA)	noNucS		idMutS-undefMutL	YES	Chromosome_andor_plasmid
511051	CALEA	UP000004793	BACTERIA	Caldiserica	Caldisericum_exile_(strain_DSM_21853_/_NBRC_104410_/_AZM16c01)	noNucS		undefMutS-undefMutL		Chromosome_andor_plasmid
653733	DESIS	UP000002572	BACTERIA	Chrysiogenetes	Desulfurispirillum_indicum_(strain_ATCC_BAA-1389_/_S5)	noNucS		idMutS-idMutL	YES	Genome_status_unchecked
522772	DENA2	UP000002012	BACTERIA	Deferribacteres	Denitrovibrio_acetiphilus_(strain_DSM_12809_/_N2460)	noNucS		idMutS-idMutL	YES	Genome_status_unchecked
639282	DEFDS	UP000001520	BACTERIA	Deferribacteres	Deferribacter_desulfuricans_(strain_DSM_14783_/_JCM_11476_/_NBRC_101012_/_SSM1)	noNucS		idMutS-idMutL	YES	Genome_status_unchecked
717231	FLESM	UP000006621	BACTERIA	Deferribacteres	Flexistipes_sinusarabici_(strain_DSM_4947_/_MAS_10)	noNucS		undefMutS-idMutL	YES	Chromosome_andor_plasmid
768670	CALNY	UP000007039	BACTERIA	Deferribacteres	Calditerrivibrio_nitroreducens_(strain_DSM_19672_/_NBRC_101217_/_Yu37-1)	noNucS		idMutS-idMutL	YES	Genome_status_unchecked
880073	None	UP000004671	BACTERIA	Deferribacteres	Caldithrix_abyssi_DSM_13497	noNucS		idMutS-idMutL	YES	Genome_status_unchecked
515635	DICTD	UP000007719	BACTERIA	Dyctioglomi	Dictyoglomus_turgidum_(strain_Z-1310_/_DSM_6724)	noNucS		idMutS-idMutL	YES	Genome_status_unchecked
445932	ELUMP	UP000001029	BACTERIA	Elusimicrobia	Elusimicrobium_minutum_(strain_Pei191)	noNucS		idMutS-idMutL	YES	Genome_status_unchecked
471821	UNCTG	UP000001691	BACTERIA	Elusimicrobia	Uncultured_termite_group_1_bacterium_phylotype_Rs-D17	noNucS		idMutS-idMutL	YES	Genome_status_unchecked
1408281	None	UP000035337	BACTERIA	Elusimicrobia	Endomicrobium_proavitum	noNucS		idMutS-idMutL	YES	Genome_status_unchecked
77133	None	UP000041370	BACTERIA	Enviromental	uncultured_bacterium	noNucS		undefMutS-undefMutL		Unassembled_WGS
1234023	None	UP000006309	BACTERIA	Enviromental	uncultured_bacterium_(gcode_4)	noNucS		idMutS-idMutL	YES	Genome_status_unchecked
253	None	UP000037953	BACTERIA	FCB	Chryseobacterium_indologenes	noNucS		idMutS-undefMutL	YES	Unassembled_WGS
28115	None	UP000030103	BACTERIA	FCB	Porphyromonas_macacae	noNucS		idMutS-idMutL	YES	Genome_status_unchecked
28189	None	UP000038055	BACTERIA	FCB	Capnocytophaga_cynodegmi	noNucS		idMutS-idMutL	YES	Genome_status_unchecked
36874	PORCN	UP000030125	BACTERIA	FCB	Porphyromonas_cangingivalis	noNucS		idMutS-idMutL	YES	Genome_status_unchecked
50743	None	UP000003659	BACTERIA	FCB	unidentified_eubacterium_SCB49	noNucS		idMutS-idMutL	YES	Genome_status_unchecked
59374	FIBSS	UP000000517	BACTERIA	FCB	Fibrobacter_succinogenes_(strain_ATCC_19169_/_S85)	noNucS		undefMutS-idMutL	YES	Chromosome_andor_plasmid
63186	ZOBGA	UP000008898	BACTERIA	FCB	Zobellia_galactanivorans_(strain_DSM_12802_/_CIP_106680_/_NCIMB_13871_/_Dsij)	noNucS		idMutS-idMutL	YES	Genome_status_unchecked
156586	FLABB	UP000002172	BACTERIA	FCB	Flavobacteria_bacterium_(strain_BBFL7)	noNucS		idMutS-idMutL	YES	Genome_status_unchecked
194439	CHLTE	UP000001007	BACTERIA	FCB	Chlorobium_tepidum_(strain_ATCC_49652_/_DSM_12025_/_NBRC_103806_/_TLS)	noNucS		idMutS-idMutL	YES	Genome_status_unchecked
203275	TANFA	UP000005436	BACTERIA	FCB	Tannerella_forsythia_(strain_ATCC_43037_/_JCM_10827_/_FDC_338)_(Bacteroides_forsythus)	noNucS		idMutS-idMutL	YES	Genome_status_unchecked
216432	CROAH	UP000002297	BACTERIA	FCB	Croceibacter_atlanticus_(strain_ATCC_BAA-628_/_HTCC2559_/_KCTC_12090)	noNucS		idMutS-idMutL	YES	Genome_status_unchecked
226186	BACTN	UP000001414	BACTERIA	FCB	Bacteroides_thetaiotaomicron_(strain_ATCC_29148_/_DSM_2079_/_NCTC_10582_/_E50_/_VPI-5482)	noNucS		idMutS-idMutL	YES	Genome_status_unchecked
242619	PORGI	UP000000588	BACTERIA	FCB	Porphyromonas_gingivalis_(strain_ATCC_BAA-308_/_W83)	noNucS		idMutS-idMutL	YES	Genome_status_unchecked
246198	PREI7	UP000010099	BACTERIA	FCB	Prevotella_intermedia_(strain_17)	noNucS		idMutS-idMutL	YES	Genome_status_unchecked
264731	PRER2	UP000000927	BACTERIA	FCB	Prevotella_ruminicola_(strain_ATCC_19189_/_JCM_8958_/_23)	noNucS		idMutS-idMutL	YES	Genome_status_unchecked
269798	CYTH3	UP000001822	BACTERIA	FCB	Cytophaga_hutchinsonii_(strain_ATCC_33406_/_NCIMB_9469)	noNucS		idMutS-idMutL	YES	Genome_status_unchecked
272559	BACFN	UP000006731	BACTERIA	FCB	Bacteroides_fragilis_(strain_ATCC_25285_/_DSM_2151_/_JCM_11019_/_NCTC_9343)	noNucS		idMutS-idMutL	YES	Genome_status_unchecked
290317	CHLPD	UP000008701	BACTERIA	FCB	Chlorobium_phaeobacteroides_(strain_DSM_266)	noNucS		idMutS-idMutL	YES	Genome_status_unchecked
290512	PROA2	UP000002725	BACTERIA	FCB	Prosthecochloris_aestuarii_(strain_DSM_271_/_SK_413)	noNucS		idMutS-idMutL	YES	Genome_status_unchecked
309807	SALRD	UP000008674	BACTERIA	FCB	Salinibacter_ruber_(strain_DSM_13855_/_M31)	noNucS		idMutS-idMutL	YES	Genome_status_unchecked
313594	None	UP000003053	BACTERIA	FCB	Polaribacter_irgensii_23-P	noNucS		idMutS-idMutL	YES	Genome_status_unchecked
313595	PSYTT	UP000008514	BACTERIA	FCB	Psychroflexus_torquis_(strain_ATCC_700755_/_ACAM_623)	noNucS		idMutS-idMutL	YES	Genome_status_unchecked
313596	ROBBH	UP000009049	BACTERIA	FCB	Robiginitalea_biformata_(strain_ATCC_BAA-864_/_HTCC2501_/_KCTC_12146)	noNucS		idMutS-idMutL	YES	Genome_status_unchecked
313598	None	UP000006470	BACTERIA	FCB	Polaribacter_sp._MED152	noNucS		idMutS-idMutL	YES	Genome_status_unchecked
313603	MARSH	UP000001602	BACTERIA	FCB	Maribacter_sp._(strain_HTCC2170_/_KCCM_42371)	noNucS		idMutS-idMutL	YES	Genome_status_unchecked
313606	None	UP000004095	BACTERIA	FCB	Microscilla_marina_ATCC_23134	noNucS		idMutS-idMutL	YES	Genome_status_unchecked
319225	CHLL7	UP000002709	BACTERIA	FCB	Chlorobium_luteolum_(strain_DSM_273_/_2530)_(Pelodictyon_luteolum)	noNucS		undefMutS-idMutL	YES	Chromosome_andor_plasmid
324925	PELPB	UP000002724	BACTERIA	FCB	Pelodictyon_phaeoclathratiforme_(strain_DSM_5477_/_BU-1)	noNucS		idMutS-idMutL	YES	Genome_status_unchecked
331678	CHLPB	UP000001228	BACTERIA	FCB	Chlorobium_phaeobacteroides_(strain_BS1)	noNucS		idMutS-idMutL	YES	Genome_status_unchecked
340177	CHLCH	UP000002708	BACTERIA	FCB	Chlorobium_chlorochromatii_(strain_CaD3)	noNucS		idMutS-idMutL	YES	Genome_status_unchecked
376686	FLAJ1	UP000006694	BACTERIA	FCB	Flavobacterium_johnsoniae_(strain_ATCC_17061_/_DSM_2064_/_UW101)_(Cytophaga_johnsonae)	noNucS		idMutS-idMutL	YES	Genome_status_unchecked
377431	None	UP000004162	BACTERIA	FCB	Chlorobium_ferrooxidans_DSM_13031	noNucS		idMutS-idMutL	YES	Genome_status_unchecked
379066	GEMAT	UP000002209	BACTERIA	FCB	Gemmatimonas_aurantiaca_(strain_T-27_/_DSM_14586_/_JCM_11422_/_NBRC_100505)	noNucS		idMutS-idMutL	YES	Genome_status_unchecked
388413	None	UP000003919	BACTERIA	FCB	Algoriphagus_machipongonensis	noNucS		idMutS-idMutL	YES	Genome_status_unchecked
391587	None	UP000002945	BACTERIA	FCB	Kordia_algicida_OT-1	noNucS		idMutS-idMutL	YES	Genome_status_unchecked
391596	None	UP000003664	BACTERIA	FCB	Pedobacter_sp._BAL39	noNucS		idMutS-idMutL	YES	Genome_status_unchecked
391598	None	UP000003784	BACTERIA	FCB	Flavobacteria_bacterium_BAL38	noNucS		idMutS-idMutL	YES	Genome_status_unchecked
393921	None	UP000030139	BACTERIA	FCB	Porphyromonas_crevioricanis	noNucS		idMutS-idMutL	YES	Genome_status_unchecked
398720	LEEBM	UP000001601	BACTERIA	FCB	Leeuwenhoekiella_blandensis_(strain_CECT_7118_/_CCUG_51940_/_MED217)_(Flavobacterium_sp._(strain_MED217))	noNucS		idMutS-idMutL	YES	Genome_status_unchecked
400092	None	UP000033109	BACTERIA	FCB	Pontibacter_korlensis	noNucS		idMutS-idMutL	YES	Genome_status_unchecked
402612	FLAPJ	UP000006394	BACTERIA	FCB	Flavobacterium_psychrophilum_(strain_JIP02/86_/_ATCC_49511)	noNucS		idMutS-idMutL	YES	Genome_status_unchecked
411154	GRAFK	UP000000755	BACTERIA	FCB	Gramella_forsetii_(strain_KT0803)	noNucS		idMutS-idMutL	YES	Genome_status_unchecked
435590	BACV8	UP000002861	BACTERIA	FCB	Bacteroides_vulgatus_(strain_ATCC_8482_/_DSM_1447_/_JCM_5826_/_NBRC_14291_/_NCTC_11154)	noNucS		idMutS-idMutL	YES	Genome_status_unchecked
435591	PARD8	UP000000566	BACTERIA	FCB	Parabacteroides_distasonis_(strain_ATCC_8503_/_DSM_20701_/_NCTC_11152)	noNucS		idMutS-idMutL	YES	Genome_status_unchecked
444179	SULMW	UP000000781	BACTERIA	FCB	Sulcia_muelleri_(strain_GWSS)	noNucS		idMutS-undefMutL	YES	Chromosome_andor_plasmid
452471	AMOA5	UP000001227	BACTERIA	FCB	Amoebophilus_asiaticus_(strain_5a2)	noNucS		idMutS-idMutL	YES	Genome_status_unchecked
459349	CLOAI	UP000002019	BACTERIA	FCB	Cloacimonas_acidaminovorans_(strain_Evry)	noNucS		idMutS-idMutL	YES	Genome_status_unchecked
470145	None	UP000003146	BACTERIA	FCB	Bacteroides_coprocola_DSM_17136	noNucS		idMutS-idMutL	YES	Genome_status_unchecked
471854	DYAFD	UP000002011	BACTERIA	FCB	Dyadobacter_fermentans_(strain_ATCC_700827_/_DSM_18053_/_NS114)	noNucS		idMutS-idMutL	YES	Genome_status_unchecked
480520	None	UP000031842	BACTERIA	FCB	Myroides_profundi	noNucS		idMutS-idMutL	YES	Genome_status_unchecked
485917	PEDHD	UP000000852	BACTERIA	FCB	Pedobacter_heparinus_(strain_ATCC_13125_/_DSM_2366_/_NCIB_9290)	noNucS		idMutS-idMutL	YES	Genome_status_unchecked
485918	CHIPD	UP000002215	BACTERIA	FCB	Chitinophaga_pinensis_(strain_ATCC_43595_/_DSM_2588_/_NCIB_11800_/_UQM_2034)	noNucS		idMutS-idMutL	YES	Genome_status_unchecked
487796	FLABM	UP000003644	BACTERIA	FCB	Flavobacteria_bacterium_(strain_MS024-2A)	noNucS		idMutS-idMutL	YES	Genome_status_unchecked
487797	None	UP000003631	BACTERIA	FCB	Flavobacteria_bacterium_MS024-3C	noNucS		idMutS-undefMutL	YES	Unassembled_WGS
504472	SPILD	UP000002028	BACTERIA	FCB	Spirosoma_linguale_(strain_ATCC_33905_/_DSM_74_/_LMG_10896)	noNucS		idMutS-idMutL	YES	Genome_status_unchecked
511995	AZOPC	UP000000723	BACTERIA	FCB	Azobacteroides_pseudotrichonymphae_genomovar._CFP2	noNucS		idMutS-idMutL	YES	Genome_status_unchecked
516051	None	UP000032726	BACTERIA	FCB	Muricauda_lutaonensis	noNucS		idMutS-idMutL	YES	Genome_status_unchecked
517418	CHLT3	UP000001208	BACTERIA	FCB	Chloroherpeton_thalassium_(strain_ATCC_35110_/_GB-78)	noNucS		idMutS-idMutL	YES	Genome_status_unchecked
518766	RHOM4	UP000002221	BACTERIA	FCB	Rhodothermus_marinus_(strain_ATCC_43812_/_DSM_4252_/_R-10)_(Rhodothermus_obamensis)	noNucS		idMutS-idMutL	YES	Genome_status_unchecked
521097	CAPOD	UP000006650	BACTERIA	FCB	Capnocytophaga_ochracea_(strain_ATCC_27872_/_DSM_7271_/_JCM_12966_/_NCTC_12371_/_VPI_2845)_(Bacteroides_ochraceus)	noNucS		idMutS-idMutL	YES	Genome_status_unchecked
525373	None	UP000006258	BACTERIA	FCB	Sphingobacterium_spiritivorum_ATCC_33861	noNucS		idMutS-idMutL	YES	Genome_status_unchecked
531844	FLAB3	UP000001512	BACTERIA	FCB	Flavobacteriaceae_bacterium_(strain_3519-10)	noNucS		idMutS-idMutL	YES	Genome_status_unchecked
553174	PREMB	UP000001498	BACTERIA	FCB	Prevotella_melaninogenica_(strain_ATCC_25845_/_DSM_7089_/_JCM_6325_/_VPI_2381_/_B282)_(Bacteroides_melaninogenicus)	noNucS		idMutS-idMutL	YES	Genome_status_unchecked
553175	POREA	UP000004295	BACTERIA	FCB	Porphyromonas_endodontalis_(strain_ATCC_35406_/_BCRC_14492_/_JCM_8526_/_HG_370)	noNucS		idMutS-idMutL	YES	Genome_status_unchecked
553178	CAPGI	UP000003622	BACTERIA	FCB	Capnocytophaga_gingivalis	noNucS		idMutS-idMutL	YES	Genome_status_unchecked
555500	None	UP000007364	BACTERIA	FCB	Galbibacter_marinus	noNucS		idMutS-idMutL	YES	Genome_status_unchecked
563008	None	UP000003805	BACTERIA	FCB	Prevotella_oris_C735	noNucS		undefMutS-idMutL	YES	Unassembled_WGS
575590	None	UP000004685	BACTERIA	FCB	Bacteroidetes_oral_taxon_274_str._F0058	noNucS		idMutS-idMutL	YES	Genome_status_unchecked
575614	None	UP000015929	BACTERIA	FCB	Prevotella_sp._oral_taxon_299_str._F0039	noNucS		idMutS-idMutL	YES	Genome_status_unchecked
575615	None	UP000003829	BACTERIA	FCB	Prevotella_sp._oral_taxon_317_str._F0108	noNucS		idMutS-idMutL	YES	Genome_status_unchecked
585502	None	UP000003160	BACTERIA	FCB	Prevotella_bergensis_DSM_17361	noNucS		idMutS-idMutL	YES	Genome_status_unchecked
592029	NONDD	UP000011173	BACTERIA	FCB	Nonlabens_dokdonensis_(strain_DSM_17205_/_KCTC_12402_/_DSW-6)_(Donghaeana_dokdonensis)	noNucS		idMutS-idMutL	YES	Genome_status_unchecked
626522	None	UP000003460	BACTERIA	FCB	Alloprevotella_tannerae_ATCC_51259	noNucS		idMutS-idMutL	YES	Genome_status_unchecked
643867	MARTH	UP000008720	BACTERIA	FCB	Marivirga_tractuosa_(strain_ATCC_23168_/_DSM_4126_/_NBRC_15989_/_NCIMB_1408_/_VKM_B-1430_/_H-43)_(Microscilla_tractuosa)_(Flexibacter_tractuosus)	noNucS		idMutS-idMutL	YES	Genome_status_unchecked
649349	LEAB4	UP000007435	BACTERIA	FCB	Leadbetterella_byssophila_(strain_DSM_17132_/_KACC_11308_/_4M15)	noNucS		idMutS-idMutL	YES	Genome_status_unchecked
655815	ZUNPS	UP000001654	BACTERIA	FCB	Zunongwangia_profunda_(strain_DSM_18752_/_CCTCC_AB_206139_/_SM-A87)	noNucS		idMutS-idMutL	YES	Genome_status_unchecked
657309	None	UP000008795	BACTERIA	FCB	Bacteroides_xylanisolvens_XB1A	noNucS		undefMutS-idMutL	YES	Chromosome_andor_plasmid
667015	BACSH	UP000007486	BACTERIA	FCB	Bacteroides_salanitronis_(strain_DSM_18170_/_JCM_13567_/_BL78)	noNucS		idMutS-idMutL	YES	Genome_status_unchecked
679189	None	UP000004001	BACTERIA	FCB	Prevotella_timonensis_CRIS_5C-B1	noNucS		idMutS-idMutL	YES	Genome_status_unchecked
679935	ALIFI	UP000006052	BACTERIA	FCB	Alistipes_finegoldii_(strain_DSM_17242_/_JCM_16770_/_AHN_2437_/_CCUG_46020_/_CIP_107999)	noNucS		idMutS-idMutL	YES	Genome_status_unchecked
679937	None	UP000018439	BACTERIA	FCB	Bacteroides_coprosuis_DSM_18011	noNucS		idMutS-idMutL	YES	Genome_status_unchecked
688246	None	UP000002772	BACTERIA	FCB	Prevotella_multisaccharivorax_DSM_17128	noNucS		idMutS-idMutL	YES	Genome_status_unchecked
688270	CELAD	UP000008634	BACTERIA	FCB	Cellulophaga_algicola_(strain_DSM_14237_/_IC166_/_ACAM_630)	noNucS		idMutS-idMutL	YES	Genome_status_unchecked
693979	BACT6	UP000008630	BACTERIA	FCB	Bacteroides_helcogenes_(strain_ATCC_35417_/_DSM_20613_/_JCM_6297_/_P_36-108)	noNucS		idMutS-idMutL	YES	Genome_status_unchecked
694427	PALPW	UP000008718	BACTERIA	FCB	Paludibacter_propionicigenes_(strain_DSM_17365_/_JCM_13257_/_WB4)	noNucS		idMutS-idMutL	YES	Genome_status_unchecked
700598	NIAKG	UP000005438	BACTERIA	FCB	Niastella_koreensis_(strain_DSM_17620_/_KACC_11465_/_GR20-10)	noNucS		idMutS-idMutL	YES	Genome_status_unchecked
702438	None	UP000005141	BACTERIA	FCB	Prevotella_oulorum_F0390	noNucS		idMutS-idMutL	YES	Genome_status_unchecked
709991	ODOSD	UP000006657	BACTERIA	FCB	Odoribacter_splanchnicus_(strain_ATCC_29572_/_DSM_20712_/_JCM_15291_/_NCTC_10825_/_1651/6)_(Bacteroides_splanchnicus)	noNucS		idMutS-idMutL	YES	Genome_status_unchecked
714943	None	UP000002774	BACTERIA	FCB	Mucilaginibacter_paludis_DSM_18603	noNucS		idMutS-idMutL	YES	Genome_status_unchecked
717959	None	UP000008794	BACTERIA	FCB	Alistipes_shahii_WAL_8301	noNucS		undefMutS-idMutL	YES	Chromosome_andor_plasmid
742725	None	UP000006008	BACTERIA	FCB	Alistipes_indistinctus_YIT_12060	noNucS		idMutS-idMutL	YES	Genome_status_unchecked
742766	None	UP000004913	BACTERIA	FCB	Dysgonomonas_gadei_ATCC_BAA-286	noNucS		idMutS-idMutL	YES	Genome_status_unchecked
742767	None	UP000006420	BACTERIA	FCB	Dysgonomonas_mossii_DSM_22836	noNucS		idMutS-idMutL	YES	Genome_status_unchecked
743722	SPHS2	UP000007808	BACTERIA	FCB	Sphingobacterium_sp._(strain_21)	noNucS		idMutS-idMutL	YES	Genome_status_unchecked
746697	AEQSU	UP000006049	BACTERIA	FCB	Aequorivita_sublithincola_(strain_DSM_14238_/_LMG_21431_/_ACAM_643_/_9-3)	noNucS		idMutS-idMutL	YES	Genome_status_unchecked
752555	None	UP000004524	BACTERIA	FCB	Prevotella_bryantii_B14	noNucS		idMutS-idMutL	YES	Genome_status_unchecked
754409	None	UP000031636	BACTERIA	FCB	Winogradskyella_sp._PG-2	noNucS		idMutS-idMutL	YES	Genome_status_unchecked
755732	FLUTR	UP000007463	BACTERIA	FCB	Fluviicola_taffensis_(strain_DSM_16823_/_RW262_/_RW262)	noNucS		idMutS-idMutL	YES	Genome_status_unchecked
760192	HALH1	UP000008461	BACTERIA	FCB	Haliscomenobacter_hydrossis_(strain_ATCC_27775_/_DSM_1100_/_LMG_10767_/_O)	noNucS		idMutS-idMutL	YES	Genome_status_unchecked
761193	RUNSL	UP000000493	BACTERIA	FCB	Runella_slithyformis_(strain_ATCC_29530_/_DSM_19594_/_LMG_11500_/_NCIMB_11436_/_LSU_4)	noNucS		idMutS-idMutL	YES	Genome_status_unchecked
762903	PSESL	UP000000310	BACTERIA	FCB	Pseudopedobacter_saltans_(strain_ATCC_51119_/_DSM_12145_/_JCM_21818_/_LMG_10337_/_NBRC_100064_/_NCIMB_13643)_(Pedobacter_saltans)	noNucS		idMutS-idMutL	YES	Genome_status_unchecked
763034	None	UP000003416	BACTERIA	FCB	Bacteroides_fluxus_YIT_12057	noNucS		idMutS-idMutL	YES	Genome_status_unchecked
767031	PREDF	UP000008137	BACTERIA	FCB	Prevotella_denticola_(strain_F0289)	noNucS		idMutS-idMutL	YES	Genome_status_unchecked
860228	CAPCC	UP000008895	BACTERIA	FCB	Capnocytophaga_canimorsus_(strain_5)	noNucS		idMutS-idMutL	YES	Genome_status_unchecked
861299	None	UP000019151	BACTERIA	FCB	Gemmatirosa_kalamazoonesis	noNucS		idMutS-idMutL	YES	Genome_status_unchecked
862515	None	UP000004394	BACTERIA	FCB	Prevotella_marshii_DSM_16973_=_JCM_13450	noNucS		idMutS-idMutL	YES	Genome_status_unchecked
865937	None	UP000003844	BACTERIA	FCB	Gillisia_limnaea_DSM_15749	noNucS		idMutS-idMutL	YES	Genome_status_unchecked
865938	WEEVC	UP000008641	BACTERIA	FCB	Weeksella_virosa_(strain_ATCC_43766_/_DSM_16922_/_JCM_21250_/_NBRC_16016_/_NCTC_11634_/_CL345/78)	noNucS		idMutS-idMutL	YES	Genome_status_unchecked
866536	BELBD	UP000006050	BACTERIA	FCB	Belliella_baltica_(strain_DSM_15883_/_CIP_108006_/_LMG_21964_/_BA134)	noNucS		idMutS-idMutL	YES	Genome_status_unchecked
866771	None	UP000003610	BACTERIA	FCB	Prevotella_disiens_FB035-09AN	noNucS		idMutS-idMutL	YES	Genome_status_unchecked
867900	CELLC	UP000007487	BACTERIA	FCB	Cellulophaga_lytica_(strain_ATCC_23178_/_DSM_7489_/_JCM_8516_/_NBRC_14961_/_NCIMB_1423_/_VKM_B-1433_/_Cy_l20)	noNucS		idMutS-idMutL	YES	Genome_status_unchecked
867902	ORNRL	UP000006051	BACTERIA	FCB	Ornithobacterium_rhinotracheale_(strain_ATCC_51463_/_DSM_15997_/_CCUG_23171_/_LMG_9086)	noNucS		idMutS-idMutL	YES	Genome_status_unchecked
868129	None	UP000002786	BACTERIA	FCB	Prevotella_bivia_DSM_20514	noNucS		idMutS-idMutL	YES	Genome_status_unchecked
873513	None	UP000003112	BACTERIA	FCB	Prevotella_buccae_ATCC_33574	noNucS		idMutS-idMutL	YES	Genome_status_unchecked
873533	None	UP000005580	BACTERIA	FCB	Prevotella_oralis_ATCC_33269	noNucS		idMutS-idMutL	YES	Genome_status_unchecked
878220	None	UP000031650	BACTERIA	FCB	Chryseobacterium_sp._StRB126	noNucS		idMutS-undefMutL	YES	Chromosome_andor_plasmid
879243	PORAD	UP000006545	BACTERIA	FCB	Porphyromonas_asaccharolytica_(strain_ATCC_25260_/_DSM_20707_/_VPI_4198)_(Bacteroides_asaccharolyticus)	noNucS		idMutS-idMutL	YES	Genome_status_unchecked
880070	CYCMS	UP000001635	BACTERIA	FCB	Cyclobacterium_marinum_(strain_ATCC_25205_/_DSM_745)_(Flectobacillus_marinus)	noNucS		idMutS-idMutL	YES	Genome_status_unchecked
880071	FLELS	UP000006054	BACTERIA	FCB	Flexibacter_litoralis_(strain_ATCC_23117_/_DSM_6794_/_NBRC_15988_/_NCIMB_1366_/_Sio-4)	noNucS		idMutS-idMutL	YES	Genome_status_unchecked
880074	None	UP000018901	BACTERIA	FCB	Barnesiella_viscericola_DSM_18177	noNucS		idMutS-idMutL	YES	Genome_status_unchecked
883096	None	UP000006085	BACTERIA	FCB	Bergeyella_zoohelcum_ATCC_43767	noNucS		idMutS-idMutL	YES	Genome_status_unchecked
886377	MURRD	UP000008908	BACTERIA	FCB	Muricauda_ruestringensis_(strain_DSM_13258_/_LMG_19739_/_B1)	noNucS		idMutS-idMutL	YES	Genome_status_unchecked
888059	None	UP000003023	BACTERIA	FCB	Capnocytophaga_sp._oral_taxon_338_str._F0234	noNucS		idMutS-undefMutL	YES	Unassembled_WGS
888832	None	UP000003874	BACTERIA	FCB	Prevotella_salivae_DSM_15606	noNucS		idMutS-idMutL	YES	Genome_status_unchecked
908937	PREDD	UP000010862	BACTERIA	FCB	Prevotella_dentalis_(strain_ATCC_49559_/_DSM_3688_/_JCM_13448_/_NCTC_12043_/_ES_2772)_(Mitsuokella_dentalis)	noNucS		idMutS-idMutL	YES	Genome_status_unchecked
926556	ECHVK	UP000010796	BACTERIA	FCB	Echinicola_vietnamensis_(strain_DSM_17526_/_LMG_23754_/_KMM_6221)	noNucS		idMutS-idMutL	YES	Genome_status_unchecked
926559	None	UP000004690	BACTERIA	FCB	Joostella_marina_DSM_19592	noNucS		idMutS-idMutL	YES	Genome_status_unchecked
926562	OWEHD	UP000005631	BACTERIA	FCB	Owenweeksia_hongkongensis_(strain_DSM_17368_/_JCM_12287_/_NRRL_B-23963)	noNucS		idMutS-idMutL	YES	Genome_status_unchecked
929556	SOLCM	UP000007590	BACTERIA	FCB	Solitalea_canadensis_(strain_ATCC_29591_/_DSM_3403_/_NBRC_15130_/_NCIMB_12057_/_USAM_9D)_(Flexibacter_canadensis)	noNucS		idMutS-idMutL	YES	Genome_status_unchecked
929562	EMTOG	UP000002875	BACTERIA	FCB	Emticicia_oligotrophica_(strain_DSM_17448_/_GPTSA100-15)	noNucS		idMutS-idMutL	YES	Genome_status_unchecked
929704	None	UP000005785	BACTERIA	FCB	Myroides_odoratus_DSM_2801	noNucS		idMutS-idMutL	YES	Genome_status_unchecked
929713	None	UP000003586	BACTERIA	FCB	Niabella_soli_DSM_19437	noNucS		idMutS-idMutL	YES	Genome_status_unchecked
945713	IGNAJ	UP000007394	BACTERIA	FCB	Ignavibacterium_album_(strain_DSM_19864_/_JCM_16511_/_NBRC_101810_/_Mat9-16)	noNucS		idMutS-idMutL	YES	Genome_status_unchecked
946077	None	UP000005938	BACTERIA	FCB	Imtechella_halotolerans_K1	noNucS		idMutS-idMutL	YES	Genome_status_unchecked
983544	LACS5	UP000008297	BACTERIA	FCB	Lacinutrix_sp._(strain_5H-3-7-4)	noNucS		idMutS-idMutL	YES	Genome_status_unchecked
983548	DOKS4	UP000008290	BACTERIA	FCB	Dokdonia_sp._(strain_4H-3-7-5)_(Krokinobacter_sp._(strain_4H-3-7-5))	noNucS		idMutS-idMutL	YES	Genome_status_unchecked
984262	SAPGL	UP000007519	BACTERIA	FCB	Saprospira_grandis_(strain_Lewin)	noNucS		idMutS-idMutL	YES	Genome_status_unchecked
999422	None	UP000003167	BACTERIA	FCB	Prevotella_maculosa_OT_289	noNucS		idMutS-idMutL	YES	Genome_status_unchecked
1034807	FLABF	UP000009186	BACTERIA	FCB	Flavobacterium_branchiophilum_(strain_FL-15)	noNucS		idMutS-idMutL	YES	Genome_status_unchecked
1041826	FLACA	UP000005638	BACTERIA	FCB	Flavobacterium_columnare_(strain_ATCC_49512_/_CIP_103533_/_TG_44/87)	noNucS		idMutS-idMutL	YES	Genome_status_unchecked
1046627	None	UP000003730	BACTERIA	FCB	Bizionia_argentinensis_JUB59	noNucS		idMutS-idMutL	YES	Genome_status_unchecked
1075399	None	UP000007112	BACTERIA	FCB	Blattabacterium_sp._(Cryptocercus_punctulatus)_str._Cpu	noNucS		idMutS-undefMutL	YES	Chromosome_andor_plasmid
1086011	None	UP000005566	BACTERIA	FCB	Flavobacterium_frigoris_PS1	noNucS		idMutS-idMutL	YES	Genome_status_unchecked
1094466	FLAIG	UP000007599	BACTERIA	FCB	Flavobacterium_indicum_(strain_DSM_17447_/_CIP_109464_/_GPTSA100-9)	noNucS		idMutS-idMutL	YES	Genome_status_unchecked
1095752	None	UP000004421	BACTERIA	FCB	Prevotella_sp._oral_taxon_306_str._F0472	noNucS		idMutS-idMutL	YES	Genome_status_unchecked
1107311	None	UP000030149	BACTERIA	FCB	Flavobacterium_enshiense_DK69	noNucS		idMutS-idMutL	YES	Genome_status_unchecked
1125723	None	UP000004156	BACTERIA	FCB	Porphyromonas_sp._oral_taxon_279_str._F0450	noNucS		idMutS-undefMutL	YES	Unassembled_WGS
1133592	None	UP000011174	BACTERIA	FCB	Candidatus_Uzinura_diaspidicola_str._ASNER	noNucS		idMutS-undefMutL	YES	Chromosome_andor_plasmid
1144253	None	UP000003746	BACTERIA	FCB	Pontibacter_sp._BAB1700	noNucS		idMutS-idMutL	YES	Genome_status_unchecked
1144313	None	UP000007287	BACTERIA	FCB	Flavobacterium_sp._CF136	noNucS		idMutS-idMutL	YES	Genome_status_unchecked
1144316	None	UP000007509	BACTERIA	FCB	Chryseobacterium_sp._CF314	noNucS		idMutS-undefMutL	YES	Unassembled_WGS
1166018	None	UP000011058	BACTERIA	FCB	Fibrella_aestuarina_BUZ_2	noNucS		idMutS-idMutL	YES	Genome_status_unchecked
1168034	None	UP000023772	BACTERIA	FCB	Draconibacterium_orientale	noNucS		idMutS-idMutL	YES	Genome_status_unchecked
1185876	None	UP000009309	BACTERIA	FCB	Fibrisoma_limi_BUZ_3	noNucS		idMutS-idMutL	YES	Genome_status_unchecked
1189612	None	UP000006073	BACTERIA	FCB	Indibacter_alkaliphilus_LW1	noNucS		idMutS-idMutL	YES	Genome_status_unchecked
1189621	None	UP000005551	BACTERIA	FCB	Nitritalea_halalkaliphila_LW7	noNucS		undefMutS-idMutL	YES	Unassembled_WGS
1191523	MELRP	UP000009011	BACTERIA	FCB	Melioribacter_roseus_(strain_JCM_17771_/_P3M-2)	noNucS		idMutS-idMutL	YES	Genome_status_unchecked
1202724	None	UP000037755	BACTERIA	FCB	Flavobacterium_akiainvivens	noNucS		idMutS-idMutL	YES	Genome_status_unchecked
1220578	None	UP000033121	BACTERIA	FCB	Flavihumibacter_petaseus_NBRC_106054	noNucS		idMutS-idMutL	YES	Genome_status_unchecked
1225176	None	UP000004478	BACTERIA	FCB	Cecembia_lonarensis_LW9	noNucS		undefMutS-idMutL	YES	Unassembled_WGS
1227739	None	UP000019423	BACTERIA	FCB	Hymenobacter_swuensis_DY53	noNucS		idMutS-idMutL	YES	Genome_status_unchecked
1228997	None	UP000006276	BACTERIA	FCB	Riemerella_anatipestifer_RA-CH-1	noNucS		idMutS-idMutL	YES	Genome_status_unchecked
1231626	None	UP000003996	BACTERIA	FCB	Cardinium_endosymbiont_cEper1_of_Encarsia_pergandiella	noNucS		idMutS-idMutL	YES	Genome_status_unchecked
1235789	None	UP000014140	BACTERIA	FCB	Parabacteroides_goldsteinii_dnLKV18	noNucS		idMutS-idMutL	YES	Genome_status_unchecked
1236989	None	UP000032900	BACTERIA	FCB	Geofilum_rubicundum_JCM_15548	noNucS		idMutS-idMutL	YES	Genome_status_unchecked
1262692	None	UP000018346	BACTERIA	FCB	Alistipes_sp._CAG:157	noNucS		idMutS-idMutL	YES	Genome_status_unchecked
1262693	None	UP000018329	BACTERIA	FCB	Alistipes_sp._CAG:268	noNucS		idMutS-idMutL	YES	Genome_status_unchecked
1262694	None	UP000018138	BACTERIA	FCB	Alistipes_sp._CAG:29	noNucS		idMutS-idMutL	YES	Genome_status_unchecked
1262695	None	UP000017965	BACTERIA	FCB	Alistipes_sp._CAG:435	noNucS		idMutS-idMutL	YES	Genome_status_unchecked
1262698	None	UP000018094	BACTERIA	FCB	Alistipes_sp._CAG:831	noNucS		undefMutS-idMutL	YES	Unassembled_WGS
1262734	None	UP000018006	BACTERIA	FCB	Bacteroides_sp._CAG:1060	noNucS		idMutS-idMutL	YES	Genome_status_unchecked
1262736	None	UP000018228	BACTERIA	FCB	Bacteroides_sp._CAG:144	noNucS		idMutS-idMutL	YES	Genome_status_unchecked
1262737	None	UP000018406	BACTERIA	FCB	Bacteroides_sp._CAG:189	noNucS		idMutS-idMutL	YES	Genome_status_unchecked
1262739	None	UP000018098	BACTERIA	FCB	Bacteroides_sp._CAG:443	noNucS		idMutS-idMutL	YES	Genome_status_unchecked
1262740	None	UP000018063	BACTERIA	FCB	Bacteroides_sp._CAG:462	noNucS		idMutS-idMutL	YES	Genome_status_unchecked
1262741	None	UP000018392	BACTERIA	FCB	Bacteroides_sp._CAG:530	noNucS		idMutS-idMutL	YES	Genome_status_unchecked
1262742	None	UP000018187	BACTERIA	FCB	Bacteroides_sp._CAG:545	noNucS		idMutS-idMutL	YES	Genome_status_unchecked
1262743	None	UP000017916	BACTERIA	FCB	Bacteroides_sp._CAG:598	noNucS		idMutS-undefMutL	YES	Unassembled_WGS
1262744	None	UP000018121	BACTERIA	FCB	Bacteroides_sp._CAG:633	noNucS		idMutS-undefMutL	YES	Unassembled_WGS
1262748	None	UP000018293	BACTERIA	FCB	Bacteroides_sp._CAG:709	noNucS		idMutS-idMutL	YES	Genome_status_unchecked
1262749	None	UP000018068	BACTERIA	FCB	Bacteroides_sp._CAG:714	noNucS		idMutS-idMutL	YES	Genome_status_unchecked
1262750	None	UP000017906	BACTERIA	FCB	Bacteroides_sp._CAG:754	noNucS		idMutS-idMutL	YES	Genome_status_unchecked
1262751	None	UP000018390	BACTERIA	FCB	Bacteroides_sp._CAG:770	noNucS		idMutS-undefMutL	YES	Unassembled_WGS
1262752	None	UP000018287	BACTERIA	FCB	Bacteroides_sp._CAG:875	noNucS		idMutS-idMutL	YES	Genome_status_unchecked
1262753	None	UP000017907	BACTERIA	FCB	Bacteroides_sp._CAG:927	noNucS		idMutS-undefMutL	YES	Unassembled_WGS
1262754	None	UP000018115	BACTERIA	FCB	Bacteroides_sp._CAG:98	noNucS		idMutS-idMutL	YES	Genome_status_unchecked
1262909	None	UP000018100	BACTERIA	FCB	Odoribacter_sp._CAG:788	noNucS		idMutS-undefMutL	YES	Unassembled_WGS
1262913	None	UP000018199	BACTERIA	FCB	Parabacteroides_sp._CAG:409	noNucS		idMutS-undefMutL	YES	Unassembled_WGS
1262916	None	UP000018064	BACTERIA	FCB	Porphyromonas_sp._CAG:1061	noNucS		idMutS-undefMutL	YES	Unassembled_WGS
1262917	None	UP000018183	BACTERIA	FCB	Prevotella_sp._CAG:1031	noNucS		idMutS-idMutL	YES	Genome_status_unchecked
1262918	None	UP000018314	BACTERIA	FCB	Prevotella_sp._CAG:1058	noNucS		idMutS-idMutL	YES	Genome_status_unchecked
1262919	None	UP000017987	BACTERIA	FCB	Prevotella_sp._CAG:1092	noNucS		idMutS-idMutL	YES	Genome_status_unchecked
1262920	None	UP000017956	BACTERIA	FCB	Prevotella_sp._CAG:1124	noNucS		idMutS-idMutL	YES	Genome_status_unchecked
1262922	None	UP000018111	BACTERIA	FCB	Prevotella_sp._CAG:1320	noNucS		idMutS-idMutL	YES	Genome_status_unchecked
1262923	None	UP000017913	BACTERIA	FCB	Prevotella_sp._CAG:255	noNucS		idMutS-idMutL	YES	Genome_status_unchecked
1262924	None	UP000018375	BACTERIA	FCB	Prevotella_sp._CAG:279	noNucS		idMutS-idMutL	YES	Genome_status_unchecked
1262925	None	UP000018046	BACTERIA	FCB	Prevotella_sp._CAG:386	noNucS		idMutS-idMutL	YES	Genome_status_unchecked
1262926	None	UP000018116	BACTERIA	FCB	Prevotella_sp._CAG:474	noNucS		idMutS-idMutL	YES	Genome_status_unchecked
1262927	None	UP000018062	BACTERIA	FCB	Prevotella_sp._CAG:485	noNucS		idMutS-idMutL	YES	Genome_status_unchecked
1262928	None	UP000018275	BACTERIA	FCB	Prevotella_sp._CAG:487	noNucS		idMutS-idMutL	YES	Genome_status_unchecked
1262929	None	UP000018359	BACTERIA	FCB	Prevotella_sp._CAG:520	noNucS		idMutS-idMutL	YES	Genome_status_unchecked
1262930	None	UP000018184	BACTERIA	FCB	Prevotella_sp._CAG:5226	noNucS		idMutS-idMutL	YES	Genome_status_unchecked
1262931	None	UP000018343	BACTERIA	FCB	Prevotella_sp._CAG:592	noNucS		undefMutS-idMutL	YES	Unassembled_WGS
1262932	None	UP000018295	BACTERIA	FCB	Prevotella_sp._CAG:604	noNucS		idMutS-idMutL	YES	Genome_status_unchecked
1262933	None	UP000018057	BACTERIA	FCB	Prevotella_sp._CAG:617	noNucS		idMutS-idMutL	YES	Genome_status_unchecked
1262934	None	UP000018039	BACTERIA	FCB	Prevotella_sp._CAG:732	noNucS		idMutS-idMutL	YES	Genome_status_unchecked
1262935	None	UP000018353	BACTERIA	FCB	Prevotella_sp._CAG:755	noNucS		idMutS-idMutL	YES	Genome_status_unchecked
1262936	None	UP000018078	BACTERIA	FCB	Prevotella_sp._CAG:873	noNucS		idMutS-idMutL	YES	Genome_status_unchecked
1262937	None	UP000018147	BACTERIA	FCB	Prevotella_sp._CAG:891	noNucS		idMutS-idMutL	YES	Genome_status_unchecked
1262938	None	UP000018357	BACTERIA	FCB	Prevotella_sp._CAG:924	noNucS		idMutS-idMutL	YES	Genome_status_unchecked
1262978	None	UP000018396	BACTERIA	FCB	Tannerella_sp._CAG:118	noNucS		idMutS-idMutL	YES	Genome_status_unchecked
1262979	None	UP000018150	BACTERIA	FCB	Tannerella_sp._CAG:51	noNucS		idMutS-idMutL	YES	Genome_status_unchecked
1263036	None	UP000018026	BACTERIA	FCB	Alistipes_putredinis_CAG:67	noNucS		idMutS-idMutL	YES	Genome_status_unchecked
1263037	None	UP000017990	BACTERIA	FCB	Bacteroides_caccae_CAG:21	noNucS		idMutS-idMutL	YES	Genome_status_unchecked
1263038	None	UP000018191	BACTERIA	FCB	Bacteroides_cellulosilyticus_CAG:158	noNucS		idMutS-undefMutL	YES	Unassembled_WGS
1263039	None	UP000018226	BACTERIA	FCB	Bacteroides_clarus_CAG:160	noNucS		idMutS-idMutL	YES	Genome_status_unchecked
1263041	None	UP000018018	BACTERIA	FCB	Bacteroides_coprophilus_CAG:333	noNucS		idMutS-idMutL	YES	Genome_status_unchecked
1263043	None	UP000018152	BACTERIA	FCB	Bacteroides_eggerthii_CAG:109	noNucS		idMutS-idMutL	YES	Genome_status_unchecked
1263045	None	UP000018058	BACTERIA	FCB	Bacteroides_finegoldii_CAG:203	noNucS		undefMutS-undefMutL		Unassembled_WGS
1263049	None	UP000018157	BACTERIA	FCB	Bacteroides_intestinalis_CAG:564	noNucS		idMutS-undefMutL	YES	Unassembled_WGS
1263051	None	UP000018141	BACTERIA	FCB	Bacteroides_pectinophilus_CAG:437	noNucS		idMutS-idMutL	YES	Genome_status_unchecked
1263052	None	UP000018372	BACTERIA	FCB	Bacteroides_plebeius_CAG:211	noNucS		idMutS-idMutL	YES	Genome_status_unchecked
1263055	None	UP000018282	BACTERIA	FCB	Bacteroides_uniformis_CAG:3	noNucS		undefMutS-idMutL	YES	Unassembled_WGS
1263089	None	UP000017974	BACTERIA	FCB	Odoribacter_laneus_CAG:561	noNucS		idMutS-idMutL	YES	Genome_status_unchecked
1263094	None	UP000018407	BACTERIA	FCB	Parabacteroides_merdae_CAG:48	noNucS		idMutS-idMutL	YES	Genome_status_unchecked
1263095	None	UP000017958	BACTERIA	FCB	Paraprevotella_clara_CAG:116	noNucS		idMutS-idMutL	YES	Genome_status_unchecked
1263102	None	UP000018361	BACTERIA	FCB	Prevotella_copri_CAG:164	noNucS		idMutS-idMutL	YES	Genome_status_unchecked
1300143	None	UP000043556	BACTERIA	FCB	Chryseobacterium_oranimense_G311	noNucS		idMutS-undefMutL	YES	Unassembled_WGS
1338009	None	UP000034376	BACTERIA	FCB	Sphingobacterium_sp._IITKGP-BTPF85	noNucS		idMutS-idMutL	YES	Genome_status_unchecked
1338011	None	UP000028933	BACTERIA	FCB	Elizabethkingia_anophelis_NUHP1	noNucS		idMutS-idMutL	YES	Genome_status_unchecked
1347342	None	UP000016160	BACTERIA	FCB	Formosa_agariphila_KMM_3901	noNucS		idMutS-idMutL	YES	Genome_status_unchecked
1379910	None	UP000036458	BACTERIA	FCB	Rufibacter_sp._DG31D	noNucS		idMutS-idMutL	YES	Genome_status_unchecked
1385664	None	UP000030789	BACTERIA	FCB	Hymenobacter_sp._DG25B	noNucS		idMutS-idMutL	YES	Genome_status_unchecked
1400053	None	UP000017642	BACTERIA	FCB	Bacteroidales_bacterium_CF	noNucS		idMutS-idMutL	YES	Genome_status_unchecked
1401074	None	UP000029556	BACTERIA	FCB	Prevotella_buccalis_DNF00853	noNucS		idMutS-idMutL	YES	Genome_status_unchecked
1411022	None	UP000034982	BACTERIA	FCB	Tannerella_sp._oral_taxon_BU063_isolate_Cell_1/3	noNucS		undefMutS-undefMutL		Unassembled_WGS
1415657	None	UP000027148	BACTERIA	FCB	endosymbiont_of_Llaveia_axin_axin	noNucS		idMutS-undefMutL	YES	Chromosome_andor_plasmid
1433126	None	UP000027616	BACTERIA	FCB	Mucinivorans_hirudinis	noNucS		idMutS-idMutL	YES	Genome_status_unchecked
1454006	None	UP000032229	BACTERIA	FCB	Siansivirga_zeaxanthinifaciens_CC-SAMT-1	noNucS		idMutS-idMutL	YES	Genome_status_unchecked
1454201	None	UP000031760	BACTERIA	FCB	Nonlabens_marinus_S1-08	noNucS		idMutS-idMutL	YES	Genome_status_unchecked
1515615	None	UP000030116	BACTERIA	FCB	Porphyromonas_sp._COT-290_OH860	noNucS		idMutS-idMutL	YES	Genome_status_unchecked
1537504	None	UP000030126	BACTERIA	FCB	Porphyromonas_sp._COT-108_OH1349	noNucS		idMutS-idMutL	YES	Genome_status_unchecked
1538644	None	UP000028992	BACTERIA	FCB	Sphingobacterium_sp._ML3W	noNucS		idMutS-idMutL	YES	Genome_status_unchecked
1547597	None	UP000031980	BACTERIA	FCB	Sanguibacteroides_justesenii	noNucS		idMutS-idMutL	YES	Genome_status_unchecked
1562970	None	UP000032417	BACTERIA	FCB	Porphyromonadaceae_bacterium_ING2-E5B	noNucS		idMutS-idMutL	YES	Genome_status_unchecked
1566023	None	UP000031466	BACTERIA	FCB	Flavobacterium_sp._KMS	noNucS		idMutS-idMutL	YES	Genome_status_unchecked
1629721	None	UP000033681	BACTERIA	FCB	Flavobacteriales_bacterium_BRH_c54	noNucS		idMutS-idMutL	YES	Genome_status_unchecked
1643451	None	UP000034524	BACTERIA	FCB	Sphingobacterium_sp._Ag1	noNucS		idMutS-idMutL	YES	Genome_status_unchecked
1664068	None	UP000037950	BACTERIA	FCB	bacterium_336/3	noNucS		idMutS-idMutL	YES	Genome_status_unchecked
1705393	None	UP000037945	BACTERIA	FCB	Chryseobacterium_sp._ERMR1:04	noNucS		idMutS-undefMutL	YES	Unassembled_WGS
187101	None	UP000033103	BACTERIA	Fusobacteria	Sneathia_amnii	noNucS		idMutS-idMutL	YES	Genome_status_unchecked
190304	FUSNN	UP000002521	BACTERIA	Fusobacteria	Fusobacterium_nucleatum_subsp._nucleatum_(strain_ATCC_25586_/_CIP_101130_/_JCM_8532_/_LMG_13131)	noNucS		idMutS-idMutL	YES	Genome_status_unchecked
469605	None	UP000002975	BACTERIA	Fusobacteria	Fusobacterium_gonidiaformans_3-1-5R	noNucS		idMutS-idMutL	YES	Genome_status_unchecked
469616	None	UP000003415	BACTERIA	Fusobacteria	Fusobacterium_mortiferum_ATCC_9817	noNucS		undefMutS-idMutL	YES	Unassembled_WGS
469618	None	UP000004505	BACTERIA	Fusobacteria	Fusobacterium_varium_ATCC_27725	noNucS		idMutS-idMutL	YES	Genome_status_unchecked
519441	STRM9	UP000002072	BACTERIA	Fusobacteria	Streptobacillus_moniliformis_(strain_ATCC_14647_/_DSM_12112_/_NCTC_10651_/_9901)	noNucS		idMutS-idMutL	YES	Genome_status_unchecked
523794	LEPBD	UP000001910	BACTERIA	Fusobacteria	Leptotrichia_buccalis_(strain_ATCC_14201_/_DSM_1135_/_JCM_12969_/_NCTC_10249_/_C-1013-b)	noNucS		idMutS-idMutL	YES	Genome_status_unchecked
526218	SEBTE	UP000000845	BACTERIA	Fusobacteria	Sebaldella_termitidis_(strain_ATCC_33386_/_NCTC_11300)	noNucS		idMutS-idMutL	YES	Genome_status_unchecked
572544	ILYPC	UP000006875	BACTERIA	Fusobacteria	Ilyobacter_polytropus_(strain_DSM_2926_/_CuHBu1)	noNucS		idMutS-idMutL	YES	Genome_status_unchecked
596323	None	UP000004226	BACTERIA	Fusobacteria	Leptotrichia_goodfellowii_F0264	noNucS		idMutS-idMutL	YES	Genome_status_unchecked
742814	None	UP000003092	BACTERIA	Fusobacteria	Fusobacterium_necrophorum_subsp._funduliforme_1_1_36S	noNucS		idMutS-undefMutL	YES	Unassembled_WGS
997347	None	UP000005392	BACTERIA	Fusobacteria	Fusobacterium_nucleatum_subsp._animalis_ATCC_51191	noNucS		idMutS-undefMutL	YES	Unassembled_WGS
1262899	None	UP000018397	BACTERIA	Fusobacteria	Fusobacterium_sp._CAG:439	noNucS		undefMutS-idMutL	YES	Unassembled_WGS
29290	None	UP000033423	BACTERIA	Nitrospirae	Candidatus_Magnetobacterium_bavaricum	noNucS		idMutS-idMutL	YES	Genome_status_unchecked
289376	THEYD	UP000000718	BACTERIA	Nitrospirae	Thermodesulfovibrio_yellowstonii_(strain_ATCC_51303_/_DSM_11347_/_YP87)	noNucS		idMutS-idMutL	YES	Genome_status_unchecked
330214	None	UP000001660	BACTERIA	Nitrospirae	Nitrospira_defluvii	noNucS		idMutS-idMutL	YES	Genome_status_unchecked
412449	None	UP000009374	BACTERIA	Nitrospirae	Leptospirillum_ferrodiazotrophum	noNucS		idMutS-idMutL	YES	Genome_status_unchecked
1048260	LEPFM	UP000006177	BACTERIA	Nitrospirae	Leptospirillum_ferriphilum_(strain_ML-04)	noNucS		idMutS-idMutL	YES	Genome_status_unchecked
1162668	LEPFC	UP000007382	BACTERIA	Nitrospirae	Leptospirillum_ferrooxidans_(strain_C2-3)	noNucS		idMutS-idMutL	YES	Genome_status_unchecked
1609970	None	UP000033718	BACTERIA	Nitrospirae	Candidatus_Magnetoovum_chiemensis	noNucS		idMutS-undefMutL	YES	Unassembled_WGS
1140	SYNE7	UP000002717	BACTERIA	Other-Terrabacteria	Synechococcus_elongatus_(strain_PCC_7942)_(Anacystis_nidulans_R2)	noNucS		idMutS-undefMutL	YES	Chromosome_andor_plasmid
1392	BACAN	UP000000594	BACTERIA	Other-Terrabacteria	Bacillus_anthracis	noNucS		idMutS-idMutL	YES	Genome_status_unchecked
1455	BACBA	UP000031982	BACTERIA	Other-Terrabacteria	Bacillus_badius	noNucS		idMutS-idMutL	YES	Genome_status_unchecked
1479	None	UP000036353	BACTERIA	Other-Terrabacteria	Bacillus_smithii	noNucS		idMutS-idMutL	YES	Genome_status_unchecked
1505	CLOSO	UP000032801	BACTERIA	Other-Terrabacteria	Clostridium_sordellii	noNucS		idMutS-idMutL	YES	Genome_status_unchecked
1548	CLOSL	UP000033115	BACTERIA	Other-Terrabacteria	Clostridium_scatologenes	noNucS		idMutS-idMutL	YES	Genome_status_unchecked
1600	None	UP000035709	BACTERIA	Other-Terrabacteria	Lactobacillus_acetotolerans	noNucS		idMutS-idMutL	YES	Genome_status_unchecked
1612	None	UP000036225	BACTERIA	Other-Terrabacteria	Lactobacillus_farciminis	noNucS		idMutS-idMutL	YES	Genome_status_unchecked
2026	THEVU	UP000037969	BACTERIA	Other-Terrabacteria	Thermoactinomyces_vulgaris	noNucS		idMutS-idMutL	YES	Genome_status_unchecked
2113	None	UP000027088	BACTERIA	Other-Terrabacteria	Mycoplasma_californicum	noNucS		undefMutS-undefMutL		Chromosome_andor_plasmid
28072	NOSS7	UP000010378	BACTERIA	Other-Terrabacteria	Nostoc_sp._(strain_ATCC_29411_/_PCC_7524)	noNucS		idMutS-undefMutL	YES	Chromosome_andor_plasmid
29343	None	UP000032431	BACTERIA	Other-Terrabacteria	[Clostridium]_cellulosi	noNucS		idMutS-idMutL	YES	Genome_status_unchecked
29390	STRGC	UP000001131	BACTERIA	Other-Terrabacteria	Streptococcus_gordonii_(strain_Challis_/_ATCC_35105_/_CH1_/_DL1_/_V288)	noNucS		idMutS-idMutL	YES	Genome_status_unchecked
29554	None	UP000031641	BACTERIA	Other-Terrabacteria	Mycoplasma_canadense	noNucS		undefMutS-undefMutL		Chromosome_andor_plasmid
29561	None	UP000032722	BACTERIA	Other-Terrabacteria	Mycoplasma_meleagridis	noNucS		undefMutS-undefMutL		Chromosome_andor_plasmid
32049	SYNP2	UP000001688	BACTERIA	Other-Terrabacteria	Synechococcus_sp._(strain_ATCC_27264_/_PCC_7002_/_PR-6)_(Agmenellum_quadruplicatum)	noNucS		idMutS-undefMutL	YES	Chromosome_andor_plasmid
32051	SYNPW	UP000001566	BACTERIA	Other-Terrabacteria	Synechococcus_sp._(strain_WH7803)	noNucS		idMutS-undefMutL	YES	Chromosome_andor_plasmid
33033	None	UP000031386	BACTERIA	Other-Terrabacteria	Parvimonas_micra	noNucS		idMutS-idMutL	YES	Genome_status_unchecked
35623	None	UP000032434	BACTERIA	Other-Terrabacteria	Acholeplasma_oculi	noNucS		idMutS-idMutL	YES	Genome_status_unchecked
35841	None	UP000040576	BACTERIA	Other-Terrabacteria	Bacillus_thermoamylovorans	noNucS		idMutS-idMutL	YES	Genome_status_unchecked
38986	None	UP000032740	BACTERIA	Other-Terrabacteria	Acholeplasma_palmae	noNucS		idMutS-idMutL	YES	Genome_status_unchecked
41431	CYAP8	UP000008204	BACTERIA	Other-Terrabacteria	Cyanothece_sp._(strain_PCC_8801)_(Synechococcus_sp._(strain_PCC_8801_/_RF-1))	noNucS		idMutS-undefMutL	YES	Chromosome_andor_plasmid
42094	None	UP000032261	BACTERIA	Other-Terrabacteria	Ureaplasma_diversum	noNucS		undefMutS-undefMutL		Chromosome_andor_plasmid
43989	CYAA5	UP000001203	BACTERIA	Other-Terrabacteria	Cyanothece_sp._(strain_ATCC_51142)	noNucS		idMutS-undefMutL	YES	Chromosome_andor_plasmid
46234	None	UP000010101	BACTERIA	Other-Terrabacteria	Anabaena_sp._90	noNucS		idMutS-undefMutL	YES	Chromosome_andor_plasmid
47500	ANEMI	UP000037269	BACTERIA	Other-Terrabacteria	Aneurinibacillus_migulanus_(Bacillus_migulanus)	noNucS		idMutS-idMutL	YES	Genome_status_unchecked
56107	None	UP000010475	BACTERIA	Other-Terrabacteria	Cylindrospermum_stagnale_PCC_7417	noNucS		idMutS-undefMutL	YES	Chromosome_andor_plasmid
56110	None	UP000010367	BACTERIA	Other-Terrabacteria	Oscillatoria_acuminata_PCC_6304	noNucS		idMutS-undefMutL	YES	Chromosome_andor_plasmid
59748	PHYAS	UP000008323	BACTERIA	Other-Terrabacteria	Phytoplasma_australiense	noNucS		undefMutS-undefMutL		Chromosome_andor_plasmid
59919	PROMP	UP000001026	BACTERIA	Other-Terrabacteria	Prochlorococcus_marinus_subsp._pastoris_(strain_CCMP1986_/_MED4)	noNucS		idMutS-undefMutL	YES	Chromosome_andor_plasmid
59920	PROMT	UP000002535	BACTERIA	Other-Terrabacteria	Prochlorococcus_marinus_(strain_NATL2A)	noNucS		idMutS-undefMutL	YES	Chromosome_andor_plasmid
61635	None	UP000032737	BACTERIA	Other-Terrabacteria	Acholeplasma_brassicae	noNucS		idMutS-idMutL	YES	Genome_status_unchecked
63737	NOSP7	UP000001191	BACTERIA	Other-Terrabacteria	Nostoc_punctiforme_(strain_ATCC_29133_/_PCC_73102)	noNucS		idMutS-undefMutL	YES	Chromosome_andor_plasmid
65093	HALP7	UP000010481	BACTERIA	Other-Terrabacteria	Halothece_sp._(strain_PCC_7418)_(Synechococcus_sp._(strain_PCC_7418))	noNucS		idMutS-undefMutL	YES	Chromosome_andor_plasmid
65393	CYAP7	UP000002384	BACTERIA	Other-Terrabacteria	Cyanothece_sp._(strain_PCC_7424)_(Synechococcus_sp._(strain_ATCC_29155))	noNucS		idMutS-undefMutL	YES	Chromosome_andor_plasmid
66692	BACSK	UP000001168	BACTERIA	Other-Terrabacteria	Bacillus_clausii_(strain_KSM-K16)	noNucS		idMutS-idMutL	YES	Genome_status_unchecked
69042	None	UP000002935	BACTERIA	Other-Terrabacteria	Synechococcus_sp._WH_5701	noNucS		idMutS-undefMutL	YES	Unassembled_WGS
69896	None	UP000032891	BACTERIA	Other-Terrabacteria	Candidatus_Phytoplasma_solani	noNucS		undefMutS-undefMutL		Chromosome_andor_plasmid
74547	PROMM	UP000001423	BACTERIA	Other-Terrabacteria	Prochlorococcus_marinus_(strain_MIT_9313)	noNucS		idMutS-undefMutL	YES	Chromosome_andor_plasmid
82654	None	UP000010386	BACTERIA	Other-Terrabacteria	Pseudanabaena_sp._PCC_7367	noNucS		idMutS-undefMutL	YES	Chromosome_andor_plasmid
84022	None	UP000035704	BACTERIA	Other-Terrabacteria	Clostridium_aceticum	noNucS		idMutS-idMutL	YES	Genome_status_unchecked
84588	SYNPX	UP000001422	BACTERIA	Other-Terrabacteria	Synechococcus_sp._(strain_WH8102)	noNucS		idMutS-undefMutL	YES	Chromosome_andor_plasmid
86416	None	UP000013523	BACTERIA	Other-Terrabacteria	Clostridium_pasteurianum_BC1	noNucS		idMutS-idMutL	YES	Genome_status_unchecked
91464	None	UP000005766	BACTERIA	Other-Terrabacteria	Synechococcus_sp._PCC_7335	noNucS		idMutS-undefMutL	YES	Unassembled_WGS
93059	PROM4	UP000000788	BACTERIA	Other-Terrabacteria	Prochlorococcus_marinus_(strain_MIT_9211)	noNucS		idMutS-undefMutL	YES	Chromosome_andor_plasmid
93061	STAA8	UP000008816	BACTERIA	Other-Terrabacteria	Staphylococcus_aureus_(strain_NCTC_8325)	noNucS		idMutS-idMutL	YES	Genome_status_unchecked
98228	BACSX	UP000031651	BACTERIA	Other-Terrabacteria	Bacillus_sp._(strain_OxB-1)	noNucS		idMutS-idMutL	YES	Genome_status_unchecked
99598	None	UP000010390	BACTERIA	Other-Terrabacteria	Calothrix_sp._PCC_7507	noNucS		idMutS-undefMutL	YES	Chromosome_andor_plasmid
103690	NOSS1	UP000002483	BACTERIA	Other-Terrabacteria	Nostoc_sp._(strain_PCC_7120_/_UTEX_2576)	noNucS		idMutS-undefMutL	YES	Chromosome_andor_plasmid
111780	STAC7	UP000010473	BACTERIA	Other-Terrabacteria	Stanieria_cyanosphaera_(strain_ATCC_29371_/_PCC_7437)	noNucS		idMutS-undefMutL	YES	Chromosome_andor_plasmid
111781	None	UP000010389	BACTERIA	Other-Terrabacteria	Leptolyngbya_sp._PCC_7376	noNucS		idMutS-undefMutL	YES	Chromosome_andor_plasmid
118163	None	UP000010382	BACTERIA	Other-Terrabacteria	Pleurocapsa_sp._PCC_7327	noNucS		idMutS-undefMutL	YES	Chromosome_andor_plasmid
118168	None	UP000003835	BACTERIA	Other-Terrabacteria	Coleofasciculus_chthonoplastes_PCC_7420	noNucS		idMutS-undefMutL	YES	Unassembled_WGS
135735	None	UP000036202	BACTERIA	Other-Terrabacteria	Bacillus_endophyticus	noNucS		idMutS-idMutL	YES	Genome_status_unchecked
137591	None	UP000032287	BACTERIA	Other-Terrabacteria	Weissella_cibaria	noNucS		idMutS-idMutL	YES	Genome_status_unchecked
138119	DESHY	UP000001946	BACTERIA	Other-Terrabacteria	Desulfitobacterium_hafniense_(strain_Y51)	noNucS		idMutS-idMutL	YES	Genome_status_unchecked
148814	None	UP000037778	BACTERIA	Other-Terrabacteria	Lactobacillus_kunkeei	noNucS		idMutS-idMutL	YES	Genome_status_unchecked
161544	None	UP000004417	BACTERIA	Other-Terrabacteria	Bacillus_sp._SG-1	noNucS		idMutS-undefMutL	YES	Unassembled_WGS
165597	None	UP000003922	BACTERIA	Other-Terrabacteria	Crocosphaera_watsonii_WH_8501	noNucS		idMutS-undefMutL	YES	Unassembled_WGS
167539	PROMA	UP000001420	BACTERIA	Other-Terrabacteria	Prochlorococcus_marinus_(strain_SARG_/_CCMP1375_/_SS120)	noNucS		idMutS-undefMutL	YES	Chromosome_andor_plasmid
169760	None	UP000029507	BACTERIA	Other-Terrabacteria	Paenibacillus_stellifer	noNucS		idMutS-idMutL	YES	Genome_status_unchecked
169963	LISMO	UP000000817	BACTERIA	Other-Terrabacteria	Listeria_monocytogenes_serovar_1/2a_(strain_ATCC_BAA-679_/_EGD-e)	noNucS		idMutS-idMutL	YES	Genome_status_unchecked
171101	STRR6	UP000000586	BACTERIA	Other-Terrabacteria	Streptococcus_pneumoniae_(strain_ATCC_BAA-255_/_R6)	noNucS		idMutS-idMutL	YES	Genome_status_unchecked
176279	STAEQ	UP000000531	BACTERIA	Other-Terrabacteria	Staphylococcus_epidermidis_(strain_ATCC_35984_/_RP62A)	noNucS		idMutS-idMutL	YES	Genome_status_unchecked
179408	None	UP000010478	BACTERIA	Other-Terrabacteria	Oscillatoria_nigro-viridis_PCC_7112	noNucS		idMutS-undefMutL	YES	Chromosome_andor_plasmid
180281	None	UP000003950	BACTERIA	Other-Terrabacteria	Cyanobium_sp._PCC_7001	noNucS		idMutS-undefMutL	YES	Unassembled_WGS
195088	None	UP000028868	BACTERIA	Other-Terrabacteria	Halobacillus_karajensis	noNucS		idMutS-idMutL	YES	Genome_status_unchecked
195102	CLOPE	UP000000818	BACTERIA	Other-Terrabacteria	Clostridium_perfringens_(strain_13_/_Type_A)	noNucS		idMutS-idMutL	YES	Genome_status_unchecked
195253	SYNP3	UP000010379	BACTERIA	Other-Terrabacteria	Synechococcus_sp._(strain_ATCC_27167_/_PCC_6312)	noNucS		idMutS-undefMutL	YES	Chromosome_andor_plasmid
197221	THEEB	UP000000440	BACTERIA	Other-Terrabacteria	Thermosynechococcus_elongatus_(strain_BP-1)	noNucS		idMutS-undefMutL	YES	Chromosome_andor_plasmid
203119	CLOTH	UP000002145	BACTERIA	Other-Terrabacteria	Clostridium_thermocellum_(strain_ATCC_27405_/_DSM_1237_/_NBRC_103400_/_NCIMB_10682_/_NRRL_B-4536_/_VPI_7372)_(Ruminiclostridium_thermocellum)	noNucS		idMutS-idMutL	YES	Genome_status_unchecked
203120	LEUMM	UP000000362	BACTERIA	Other-Terrabacteria	Leuconostoc_mesenteroides_subsp._mesenteroides_(strain_ATCC_8293_/_NCDO_523)	noNucS		idMutS-idMutL	YES	Genome_status_unchecked
203123	OENOB	UP000000774	BACTERIA	Other-Terrabacteria	Oenococcus_oeni_(strain_ATCC_BAA-331_/_PSU-1)	noNucS		undefMutS-undefMutL		Chromosome_andor_plasmid
203124	TRIEI	UP000008878	BACTERIA	Other-Terrabacteria	Trichodesmium_erythraeum_(strain_IMS101)	noNucS		idMutS-undefMutL	YES	Chromosome_andor_plasmid
208435	STRA5	UP000000821	BACTERIA	Other-Terrabacteria	Streptococcus_agalactiae_serotype_V_(strain_ATCC_BAA-611_/_2603_V/R)	noNucS		idMutS-idMutL	YES	Genome_status_unchecked
210007	STRMU	UP000002512	BACTERIA	Other-Terrabacteria	Streptococcus_mutans_serotype_c_(strain_ATCC_700610_/_UA159)	noNucS		idMutS-idMutL	YES	Genome_status_unchecked
212717	CLOTE	UP000001412	BACTERIA	Other-Terrabacteria	Clostridium_tetani_(strain_Massachusetts_/_E88)	noNucS		idMutS-idMutL	YES	Genome_status_unchecked
213810	RUMC1	UP000007054	BACTERIA	Other-Terrabacteria	Ruminococcus_champanellensis_(strain_DSM_18848_/_JCM_17042_/_KCTC_15320_/_18P13)	noNucS		idMutS-idMutL	YES	Genome_status_unchecked
216463	None	UP000033491	BACTERIA	Other-Terrabacteria	Lactobacillus_spicheri	noNucS		idMutS-idMutL	YES	Genome_status_unchecked
218495	STRU0	UP000000449	BACTERIA	Other-Terrabacteria	Streptococcus_uberis_(strain_ATCC_BAA-854_/_0140J)	noNucS		idMutS-idMutL	YES	Genome_status_unchecked
220668	LACPL	UP000000432	BACTERIA	Other-Terrabacteria	Lactobacillus_plantarum_(strain_ATCC_BAA-793_/_NCIMB_8826_/_WCFS1)	noNucS		idMutS-idMutL	YES	Genome_status_unchecked
221109	OCEIH	UP000000822	BACTERIA	Other-Terrabacteria	Oceanobacillus_iheyensis_(strain_DSM_14371_/_JCM_11309_/_KCTC_3954_/_HTE831)	noNucS		idMutS-idMutL	YES	Genome_status_unchecked
221359	None	UP000004972	BACTERIA	Other-Terrabacteria	Synechococcus_sp._RS9916	noNucS		idMutS-undefMutL	YES	Unassembled_WGS
221360	None	UP000005593	BACTERIA	Other-Terrabacteria	Synechococcus_sp._RS9917	noNucS		idMutS-undefMutL	YES	Unassembled_WGS
224308	BACSU	UP000001570	BACTERIA	Other-Terrabacteria	Bacillus_subtilis_(strain_168)	noNucS		idMutS-idMutL	YES	Genome_status_unchecked
226185	ENTFA	UP000001415	BACTERIA	Other-Terrabacteria	Enterococcus_faecalis_(strain_ATCC_700802_/_V583)	noNucS		idMutS-idMutL	YES	Genome_status_unchecked
226900	BACCR	UP000001417	BACTERIA	Other-Terrabacteria	Bacillus_cereus_(strain_ATCC_14579_/_DSM_31_/_JCM_2152_/_NBRC_15305_/_NCIMB_9373_/_NRRL_B-3711)	noNucS		idMutS-idMutL	YES	Genome_status_unchecked
235909	GEOKA	UP000001172	BACTERIA	Other-Terrabacteria	Geobacillus_kaustophilus_(strain_HTA426)	noNucS		idMutS-idMutL	YES	Genome_status_unchecked
243164	DEHM1	UP000008289	BACTERIA	Other-Terrabacteria	Dehalococcoides_mccartyi_(strain_ATCC_BAA-2266_/_KCTC_15142_/_195)_(Dehalococcoides_ethenogenes_(strain_195))	noNucS		idMutS-idMutL	YES	Genome_status_unchecked
243230	DEIRA	UP000002524	BACTERIA	Other-Terrabacteria	Deinococcus_radiodurans_(strain_ATCC_13939_/_DSM_20539_/_JCM_16871_/_LMG_4051_/_NBRC_15346_/_NCIMB_9279_/_R1_/_VKM_B-1422)	noNucS		undefMutS-idMutL	YES	Chromosome_andor_plasmid
243272	MYCA5	UP000008812	BACTERIA	Other-Terrabacteria	Mycoplasma_arthritidis_(strain_158L3-1)	noNucS		undefMutS-undefMutL		Chromosome_andor_plasmid
245012	None	UP000008959	BACTERIA	Other-Terrabacteria	butyrate-producing_bacterium_SM4/1	noNucS		undefMutS-undefMutL		Chromosome_andor_plasmid
245014	None	UP000008961	BACTERIA	Other-Terrabacteria	butyrate-producing_bacterium_SS3/4	noNucS		undefMutS-undefMutL		Chromosome_andor_plasmid
246194	CARHZ	UP000002706	BACTERIA	Other-Terrabacteria	Carboxydothermus_hydrogenoformans_(strain_ATCC_BAA-161_/_DSM_6008_/_Z-2901)	noNucS		idMutS-idMutL	YES	Genome_status_unchecked
246199	None	UP000004259	BACTERIA	Other-Terrabacteria	Ruminococcus_albus_8	noNucS		idMutS-idMutL	YES	Genome_status_unchecked
251221	GLOVI	UP000000557	BACTERIA	Other-Terrabacteria	Gloeobacter_violaceus_(strain_PCC_7421)	noNucS		idMutS-undefMutL	YES	Chromosome_andor_plasmid
251229	None	UP000010384	BACTERIA	Other-Terrabacteria	Chroococcidiopsis_thermalis_PCC_7203	noNucS		idMutS-undefMutL	YES	Chromosome_andor_plasmid
257314	LACJO	UP000000581	BACTERIA	Other-Terrabacteria	Lactobacillus_johnsonii_(strain_CNCM_I-12250_/_La1_/_NCC_533)	noNucS		idMutS-idMutL	YES	Genome_status_unchecked
262543	EXIS2	UP000001681	BACTERIA	Other-Terrabacteria	Exiguobacterium_sibiricum_(strain_DSM_17290_/_JCM_13490_/_255-15)	noNucS		idMutS-idMutL	YES	Genome_status_unchecked
262719	MYCHJ	UP000000548	BACTERIA	Other-Terrabacteria	Mycoplasma_hyopneumoniae_(strain_J_/_ATCC_25934_/_NCTC_10110)	noNucS		undefMutS-undefMutL		Chromosome_andor_plasmid
262723	MYCS5	UP000000549	BACTERIA	Other-Terrabacteria	Mycoplasma_synoviae_(strain_53)	noNucS		undefMutS-undefMutL		Chromosome_andor_plasmid
262768	ONYPE	UP000002523	BACTERIA	Other-Terrabacteria	Onion_yellows_phytoplasma_(strain_OY-M)	noNucS		undefMutS-undefMutL		Chromosome_andor_plasmid
264199	STRT2	UP000001170	BACTERIA	Other-Terrabacteria	Streptococcus_thermophilus_(strain_ATCC_BAA-250_/_LMG_18311)	noNucS		idMutS-idMutL	YES	Genome_status_unchecked
264732	MOOTA	UP000007053	BACTERIA	Other-Terrabacteria	Moorella_thermoacetica_(strain_ATCC_39073)	noNucS		idMutS-idMutL	YES	Genome_status_unchecked
265311	MESFL	UP000006647	BACTERIA	Other-Terrabacteria	Mesoplasma_florum_(strain_ATCC_33453_/_NBRC_100688_/_NCTC_11704_/_L1)_(Acholeplasma_florum)	noNucS		undefMutS-undefMutL		Chromosome_andor_plasmid
267748	MYCMO	UP000009072	BACTERIA	Other-Terrabacteria	Mycoplasma_mobile_(strain_ATCC_43663_/_163K_/_NCTC_11711)	noNucS		undefMutS-undefMutL		Chromosome_andor_plasmid
270498	None	UP000034076	BACTERIA	Other-Terrabacteria	Catabacter_hongkongensis	noNucS		idMutS-idMutL	YES	Genome_status_unchecked
272123	ANACC	UP000010474	BACTERIA	Other-Terrabacteria	Anabaena_cylindrica_(strain_ATCC_27899_/_PCC_7122)	noNucS		idMutS-undefMutL	YES	Chromosome_andor_plasmid
272129	None	UP000004532	BACTERIA	Other-Terrabacteria	[Oscillatoria]_sp._PCC_6506	noNucS		idMutS-undefMutL	YES	Unassembled_WGS
272558	BACHD	UP000001258	BACTERIA	Other-Terrabacteria	Bacillus_halodurans_(strain_ATCC_BAA-125_/_DSM_18197_/_FERM_7344_/_JCM_9153_/_C-125)	noNucS		idMutS-idMutL	YES	Genome_status_unchecked
272562	CLOAB	UP000000814	BACTERIA	Other-Terrabacteria	Clostridium_acetobutylicum_(strain_ATCC_824_/_DSM_792_/_JCM_1419_/_LMG_5710_/_VKM_B-1787)	noNucS		idMutS-idMutL	YES	Genome_status_unchecked
272563	PEPD6	UP000001978	BACTERIA	Other-Terrabacteria	Peptoclostridium_difficile_(strain_630)_(Clostridium_difficile)	noNucS		idMutS-idMutL	YES	Genome_status_unchecked
272621	LACAC	UP000006381	BACTERIA	Other-Terrabacteria	Lactobacillus_acidophilus_(strain_ATCC_700396_/_NCK56_/_N2_/_NCFM)	noNucS		idMutS-idMutL	YES	Genome_status_unchecked
272623	LACLA	UP000002196	BACTERIA	Other-Terrabacteria	Lactococcus_lactis_subsp._lactis_(strain_IL1403)_(Streptococcus_lactis)	noNucS		idMutS-idMutL	YES	Genome_status_unchecked
272632	MYCMS	UP000001016	BACTERIA	Other-Terrabacteria	Mycoplasma_mycoides_subsp._mycoides_SC_(strain_PG1)	noNucS		undefMutS-undefMutL		Chromosome_andor_plasmid
272633	MYCPE	UP000002522	BACTERIA	Other-Terrabacteria	Mycoplasma_penetrans_(strain_HF-2)	noNucS		undefMutS-undefMutL		Chromosome_andor_plasmid
272634	MYCPN	UP000000808	BACTERIA	Other-Terrabacteria	Mycoplasma_pneumoniae_(strain_ATCC_29342_/_M129)	noNucS		undefMutS-undefMutL		Chromosome_andor_plasmid
272635	MYCPU	UP000000528	BACTERIA	Other-Terrabacteria	Mycoplasma_pulmonis_(strain_UAB_CTIP)	noNucS		undefMutS-undefMutL		Chromosome_andor_plasmid
273068	CALS4	UP000000555	BACTERIA	Other-Terrabacteria	Caldanaerobacter_subterraneus_subsp._tengcongensis_(strain_DSM_15242_/_JCM_11007_/_NBRC_100824_/_MB4)_(Thermoanaerobacter_tengcongensis)	noNucS		idMutS-idMutL	YES	Genome_status_unchecked
273119	UREPA	UP000000423	BACTERIA	Other-Terrabacteria	Ureaplasma_parvum_serovar_3_(strain_ATCC_700970)	noNucS		undefMutS-undefMutL		Chromosome_andor_plasmid
278197	PEDPA	UP000000773	BACTERIA	Other-Terrabacteria	Pediococcus_pentosaceus_(strain_ATCC_25745_/_183-1w)	noNucS		idMutS-idMutL	YES	Genome_status_unchecked
279010	BACLD	UP000000606	BACTERIA	Other-Terrabacteria	Bacillus_licheniformis_(strain_ATCC_14580_/_DSM_13_/_JCM_2505_/_NBRC_12200_/_NCIMB_9375_/_NRRL_NRS-1264_/_Gibson_46)	noNucS		idMutS-idMutL	YES	Genome_status_unchecked
290402	CLOB8	UP000000565	BACTERIA	Other-Terrabacteria	Clostridium_beijerinckii_(strain_ATCC_51743_/_NCIMB_8052)_(Clostridium_acetobutylicum)	noNucS		idMutS-idMutL	YES	Genome_status_unchecked
292459	SYMTH	UP000000417	BACTERIA	Other-Terrabacteria	Symbiobacterium_thermophilum_(strain_T_/_IAM_14863)	noNucS		idMutS-idMutL	YES	Genome_status_unchecked
292563	CYASC	UP000010483	BACTERIA	Other-Terrabacteria	Cyanobacterium_stanieri_(strain_ATCC_29140_/_PCC_7202)	noNucS		idMutS-undefMutL	YES	Chromosome_andor_plasmid
292564	CYAGP	UP000010388	BACTERIA	Other-Terrabacteria	Cyanobium_gracile_(strain_ATCC_27147_/_PCC_6307)	noNucS		idMutS-undefMutL	YES	Chromosome_andor_plasmid
293826	ALKMQ	UP000001572	BACTERIA	Other-Terrabacteria	Alkaliphilus_metalliredigens_(strain_QYMF)	noNucS		idMutS-idMutL	YES	Genome_status_unchecked
297352	None	UP000033166	BACTERIA	Other-Terrabacteria	Lactococcus_piscium_MKFS47	noNucS		idMutS-idMutL	YES	Genome_status_unchecked
300852	THET8	UP000000532	BACTERIA	Other-Terrabacteria	Thermus_thermophilus_(strain_HB8_/_ATCC_27634_/_DSM_579)	noNucS		idMutS-undefMutL	YES	Chromosome_andor_plasmid
301447	STRP1	UP000000750	BACTERIA	Other-Terrabacteria	Streptococcus_pyogenes_serotype_M1	noNucS		idMutS-idMutL	YES	Genome_status_unchecked
309798	COPPD	UP000001732	BACTERIA	Other-Terrabacteria	Coprothermobacter_proteolyticus_(strain_ATCC_35245_/_DSM_5265_/_BT)	noNucS		idMutS-undefMutL	YES	Chromosome_andor_plasmid
309801	THERP	UP000000447	BACTERIA	Other-Terrabacteria	Thermomicrobium_roseum_(strain_ATCC_27502_/_DSM_5159_/_P-2)	noNucS		idMutS-idMutL	YES	Genome_status_unchecked
313612	LYNSP	UP000000737	BACTERIA	Other-Terrabacteria	Lyngbya_sp._(strain_PCC_8106)_(Lyngbya_aestuarii_(strain_CCY9616))	noNucS		idMutS-undefMutL	YES	Unassembled_WGS
313624	None	UP000019325	BACTERIA	Other-Terrabacteria	Nodularia_spumigena_CCY9414	noNucS		idMutS-undefMutL	YES	Chromosome_andor_plasmid
314315	LACSS	UP000002707	BACTERIA	Other-Terrabacteria	Lactobacillus_sakei_subsp._sakei_(strain_23K)	noNucS		idMutS-idMutL	YES	Genome_status_unchecked
315749	BACCN	UP000002300	BACTERIA	Other-Terrabacteria	Bacillus_cytotoxicus_(strain_DSM_22905_/_CIP_110041_/_391-98_/_NVH_391-98)	noNucS		idMutS-idMutL	YES	Genome_status_unchecked
315750	BACP2	UP000001355	BACTERIA	Other-Terrabacteria	Bacillus_pumilus_(strain_SAFR-032)	noNucS		idMutS-idMutL	YES	Genome_status_unchecked
316274	HERA2	UP000000787	BACTERIA	Other-Terrabacteria	Herpetosiphon_aurantiacus_(strain_ATCC_23779_/_DSM_785)	noNucS		idMutS-idMutL	YES	Genome_status_unchecked
316278	SYNR3	UP000001115	BACTERIA	Other-Terrabacteria	Synechococcus_sp._(strain_RCC307)	noNucS		idMutS-undefMutL	YES	Chromosome_andor_plasmid
317619	None	UP000034681	BACTERIA	Other-Terrabacteria	Prochlorothrix_hollandica_PCC_9006	noNucS		idMutS-undefMutL	YES	Unassembled_WGS
317936	None	UP000010381	BACTERIA	Other-Terrabacteria	Nostoc_sp._PCC_7107	noNucS		idMutS-undefMutL	YES	Chromosome_andor_plasmid
319795	DEIGD	UP000002431	BACTERIA	Other-Terrabacteria	Deinococcus_geothermalis_(strain_DSM_11300)	noNucS		idMutS-undefMutL	YES	Chromosome_andor_plasmid
321332	SYNJB	UP000001938	BACTERIA	Other-Terrabacteria	Synechococcus_sp._(strain_JA-2-3B'a(2-13))_(Cyanobacteria_bacterium_Yellowstone_B-Prime)	noNucS		idMutS-undefMutL	YES	Chromosome_andor_plasmid
321967	LACC3	UP000001651	BACTERIA	Other-Terrabacteria	Lactobacillus_casei_(strain_ATCC_334)	noNucS		idMutS-idMutL	YES	Genome_status_unchecked
324057	PAESJ	UP000002510	BACTERIA	Other-Terrabacteria	Paenibacillus_sp._(strain_JDR-2)	noNucS		idMutS-idMutL	YES	Genome_status_unchecked
324602	CHLAA	UP000002008	BACTERIA	Other-Terrabacteria	Chloroflexus_aurantiacus_(strain_ATCC_29366_/_DSM_635_/_J-10-fl)	noNucS		idMutS-idMutL	YES	Genome_status_unchecked
329726	ACAM1	UP000000268	BACTERIA	Other-Terrabacteria	Acaryochloris_marina_(strain_MBIC_11017)	noNucS		idMutS-undefMutL	YES	Chromosome_andor_plasmid
333849	None	UP000005269	BACTERIA	Other-Terrabacteria	Enterococcus_faecium_DO	noNucS		idMutS-idMutL	YES	Genome_status_unchecked
334413	FINM2	UP000001319	BACTERIA	Other-Terrabacteria	Finegoldia_magna_(strain_ATCC_29328)_(Peptostreptococcus_magnus)	noNucS		idMutS-idMutL	YES	Genome_status_unchecked
335541	SYNWW	UP000001968	BACTERIA	Other-Terrabacteria	Syntrophomonas_wolfei_subsp._wolfei_(strain_DSM_2245B_/_Goettingen)	noNucS		idMutS-idMutL	YES	Genome_status_unchecked
340099	THEP3	UP000002156	BACTERIA	Other-Terrabacteria	Thermoanaerobacter_pseudethanolicus_(strain_ATCC_33223_/_39E)_(Clostridium_thermohydrosulfuricum)	noNucS		idMutS-idMutL	YES	Genome_status_unchecked
342451	STAS1	UP000006371	BACTERIA	Other-Terrabacteria	Staphylococcus_saprophyticus_subsp._saprophyticus_(strain_ATCC_15305_/_DSM_20229)	noNucS		idMutS-idMutL	YES	Genome_status_unchecked
345219	None	UP000009283	BACTERIA	Other-Terrabacteria	Bacillus_coagulans_36D1	noNucS		idMutS-idMutL	YES	Genome_status_unchecked
347256	MYCHP	UP000002631	BACTERIA	Other-Terrabacteria	Mycoplasma_hominis_(strain_ATCC_23114_/_NBRC_14850_/_NCTC_10111_/_PG21)	noNucS		undefMutS-undefMutL		Chromosome_andor_plasmid
347257	MYCAP	UP000007065	BACTERIA	Other-Terrabacteria	Mycoplasma_agalactiae_(strain_PG2)	noNucS		undefMutS-undefMutL		Chromosome_andor_plasmid
349161	DESRM	UP000001556	BACTERIA	Other-Terrabacteria	Desulfotomaculum_reducens_(strain_MI-1)	noNucS		idMutS-idMutL	YES	Genome_status_unchecked
349519	LEUCK	UP000002166	BACTERIA	Other-Terrabacteria	Leuconostoc_citreum_(strain_KM20)	noNucS		idMutS-idMutL	YES	Genome_status_unchecked
350688	ALKOO	UP000000269	BACTERIA	Other-Terrabacteria	Alkaliphilus_oremlandii_(strain_OhILAs)_(Clostridium_oremlandii_(strain_OhILAs))	noNucS		idMutS-idMutL	YES	Genome_status_unchecked
351627	CALS8	UP000000256	BACTERIA	Other-Terrabacteria	Caldicellulosiruptor_saccharolyticus_(strain_ATCC_43494_/_DSM_8903_/_Tp8T_6331)	noNucS		idMutS-idMutL	YES	Genome_status_unchecked
357808	ROSS1	UP000006554	BACTERIA	Other-Terrabacteria	Roseiflexus_sp._(strain_RS-1)	noNucS		idMutS-idMutL	YES	Genome_status_unchecked
357809	CLOPH	UP000000370	BACTERIA	Other-Terrabacteria	Clostridium_phytofermentans_(strain_ATCC_700394_/_DSM_18823_/_ISDg)_(Lachnoclostridium_phytofermentans)	noNucS		idMutS-idMutL	YES	Genome_status_unchecked
358681	BREBN	UP000001877	BACTERIA	Other-Terrabacteria	Brevibacillus_brevis_(strain_47_/_JCM_6285_/_NBRC_100599)	noNucS		idMutS-idMutL	YES	Genome_status_unchecked
360911	EXISA	UP000000716	BACTERIA	Other-Terrabacteria	Exiguobacterium_sp._(strain_ATCC_BAA-1283_/_AT1b)	noNucS		idMutS-idMutL	YES	Genome_status_unchecked
362948	LACS1	UP000006559	BACTERIA	Other-Terrabacteria	Lactobacillus_salivarius_(strain_UCC118)	noNucS		idMutS-idMutL	YES	Genome_status_unchecked
370438	PELTS	UP000006556	BACTERIA	Other-Terrabacteria	Pelotomaculum_thermopropionicum_(strain_DSM_13744_/_JCM_10971_/_SI)	noNucS		idMutS-idMutL	YES	Genome_status_unchecked
373903	HALOH	UP000000719	BACTERIA	Other-Terrabacteria	Halothermothrix_orenii_(strain_H_168_/_OCM_544_/_DSM_9562)	noNucS		idMutS-idMutL	YES	Genome_status_unchecked
373994	None	UP000010380	BACTERIA	Other-Terrabacteria	Rivularia_sp._PCC_7116	noNucS		idMutS-undefMutL	YES	Chromosome_andor_plasmid
380630	None	UP000037693	BACTERIA	Other-Terrabacteria	Bacillus_decisifrondis	noNucS		idMutS-idMutL	YES	Genome_status_unchecked
386415	CLONN	UP000008220	BACTERIA	Other-Terrabacteria	Clostridium_novyi_(strain_NT)	noNucS		idMutS-idMutL	YES	Genome_status_unchecked
387344	LACBA	UP000001652	BACTERIA	Other-Terrabacteria	Lactobacillus_brevis_(strain_ATCC_367_/_JCM_1170)	noNucS		idMutS-idMutL	YES	Genome_status_unchecked
388467	None	UP000027395	BACTERIA	Other-Terrabacteria	Planktothrix_agardhii_NIVA-CYA_126/8	noNucS		idMutS-undefMutL	YES	Chromosome_andor_plasmid
390333	LACDA	UP000001259	BACTERIA	Other-Terrabacteria	Lactobacillus_delbrueckii_subsp._bulgaricus_(strain_ATCC_11842_/_DSM_20081_/_JCM_1002_/_NBRC_13953_/_NCIMB_11778)	noNucS		idMutS-idMutL	YES	Genome_status_unchecked
391295	STRSY	UP000000243	BACTERIA	Other-Terrabacteria	Streptococcus_suis_(strain_05ZYH33)	noNucS		idMutS-idMutL	YES	Genome_status_unchecked
394503	CLOCE	UP000001349	BACTERIA	Other-Terrabacteria	Clostridium_cellulolyticum_(strain_ATCC_35319_/_DSM_5812_/_JCM_6584_/_H10)	noNucS		idMutS-idMutL	YES	Genome_status_unchecked
395961	CYAP4	UP000002511	BACTERIA	Other-Terrabacteria	Cyanothece_sp._(strain_PCC_7425_/_ATCC_29141)	noNucS		idMutS-undefMutL	YES	Chromosome_andor_plasmid
396513	STACT	UP000000444	BACTERIA	Other-Terrabacteria	Staphylococcus_carnosus_(strain_TM300)	noNucS		idMutS-idMutL	YES	Genome_status_unchecked
398511	BACPE	UP000001544	BACTERIA	Other-Terrabacteria	Bacillus_pseudofirmus_(strain_OF4)	noNucS		idMutS-idMutL	YES	Genome_status_unchecked
401526	None	UP000005139	BACTERIA	Other-Terrabacteria	Thermosinus_carboxydivorans_Nor1	noNucS		idMutS-idMutL	YES	Genome_status_unchecked
403957	None	UP000027985	BACTERIA	Other-Terrabacteria	Virgibacillus_sp._SK37	noNucS		idMutS-idMutL	YES	Genome_status_unchecked
405566	LACH4	UP000000790	BACTERIA	Other-Terrabacteria	Lactobacillus_helveticus_(strain_DPC_4571)	noNucS		idMutS-idMutL	YES	Genome_status_unchecked
407035	None	UP000034029	BACTERIA	Other-Terrabacteria	Salinicoccus_halodurans	noNucS		idMutS-idMutL	YES	Genome_status_unchecked
411463	None	UP000006000	BACTERIA	Other-Terrabacteria	Eubacterium_ventriosum_ATCC_27560	noNucS		idMutS-idMutL	YES	Genome_status_unchecked
411467	None	UP000003639	BACTERIA	Other-Terrabacteria	Pseudoflavonifractor_capillosus_ATCC_29799	noNucS		idMutS-idMutL	YES	Genome_status_unchecked
411471	None	UP000003438	BACTERIA	Other-Terrabacteria	Subdoligranulum_variabile_DSM_15176	noNucS		idMutS-idMutL	YES	Genome_status_unchecked
411475	None	UP000004459	BACTERIA	Other-Terrabacteria	Flavonifractor_plautii_ATCC_29863	noNucS		idMutS-idMutL	YES	Genome_status_unchecked
411483	None	UP000004619	BACTERIA	Other-Terrabacteria	Faecalibacterium_prausnitzii_A2-165	noNucS		idMutS-idMutL	YES	Genome_status_unchecked
420890	LACGL	UP000008520	BACTERIA	Other-Terrabacteria	Lactococcus_garvieae_(strain_Lg2)_(Enterococcus_seriolicida)	noNucS		idMutS-idMutL	YES	Genome_status_unchecked
428126	None	UP000004910	BACTERIA	Other-Terrabacteria	[Clostridium]_spiroforme_DSM_1552	noNucS		idMutS-idMutL	YES	Genome_status_unchecked
429009	AMMDK	UP000002620	BACTERIA	Other-Terrabacteria	Ammonifex_degensii_(strain_DSM_10501_/_KC4)	noNucS		idMutS-idMutL	YES	Genome_status_unchecked
431943	CLOK5	UP000002411	BACTERIA	Other-Terrabacteria	Clostridium_kluyveri_(strain_ATCC_8527_/_DSM_555_/_NCIMB_10680)	noNucS		idMutS-idMutL	YES	Genome_status_unchecked
436113	None	UP000011126	BACTERIA	Other-Terrabacteria	Mycoplasma_mycoides_subsp._capri_str._GM12	noNucS		undefMutS-undefMutL		Chromosome_andor_plasmid
439292	BACIE	UP000000271	BACTERIA	Other-Terrabacteria	Bacillus_selenitireducens_(strain_ATCC_700615_/_DSM_15326_/_MLS10)	noNucS		idMutS-undefMutL	YES	Chromosome_andor_plasmid
441768	ACHLI	UP000008558	BACTERIA	Other-Terrabacteria	Acholeplasma_laidlawii_(strain_PG-8A)	noNucS		idMutS-idMutL	YES	Genome_status_unchecked
441771	CLOBH	UP000001986	BACTERIA	Other-Terrabacteria	Clostridium_botulinum_(strain_Hall_/_ATCC_3502_/_NCTC_13319_/_Type_A)	noNucS		idMutS-idMutL	YES	Genome_status_unchecked
445971	None	UP000005178	BACTERIA	Other-Terrabacteria	Anaerofustis_stercorihominis_DSM_17244	noNucS		idMutS-idMutL	YES	Genome_status_unchecked
445972	None	UP000003803	BACTERIA	Other-Terrabacteria	Anaerotruncus_colihominis_DSM_17241	noNucS		idMutS-idMutL	YES	Genome_status_unchecked
449447	MICAN	UP000001510	BACTERIA	Other-Terrabacteria	Microcystis_aeruginosa_(strain_NIES-843)	noNucS		idMutS-undefMutL	YES	Chromosome_andor_plasmid
457402	None	UP000004469	BACTERIA	Other-Terrabacteria	Eubacterium_sp._3_1_31	noNucS		idMutS-idMutL	YES	Genome_status_unchecked
457421	None	UP000004695	BACTERIA	Other-Terrabacteria	Clostridiales_bacterium_1_7_47FAA	noNucS		idMutS-idMutL	YES	Genome_status_unchecked
457570	NATTJ	UP000001683	BACTERIA	Other-Terrabacteria	Natranaerobius_thermophilus_(strain_ATCC_BAA-1301_/_DSM_18059_/_JW/NM-WN-LF)	noNucS		idMutS-idMutL	YES	Genome_status_unchecked
458233	MACCJ	UP000001383	BACTERIA	Other-Terrabacteria	Macrococcus_caseolyticus_(strain_JCSC5402)	noNucS		idMutS-idMutL	YES	Genome_status_unchecked
469596	None	UP000003157	BACTERIA	Other-Terrabacteria	Coprobacillus_sp._29_1	noNucS		idMutS-idMutL	YES	Genome_status_unchecked
471223	GEOSW	UP000002386	BACTERIA	Other-Terrabacteria	Geobacillus_sp._(strain_WCH70)	noNucS		idMutS-idMutL	YES	Genome_status_unchecked
471875	None	UP000003254	BACTERIA	Other-Terrabacteria	Ruminococcus_lactaris_ATCC_29176	noNucS		idMutS-idMutL	YES	Genome_status_unchecked
477974	DESAP	UP000008544	BACTERIA	Other-Terrabacteria	Desulforudis_audaxviator_(strain_MP104C)	noNucS		idMutS-idMutL	YES	Genome_status_unchecked
478749	None	UP000005561	BACTERIA	Other-Terrabacteria	Marvinbryantia_formatexigens_DSM_14469	noNucS		idMutS-idMutL	YES	Genome_status_unchecked
479434	SPHTD	UP000002027	BACTERIA	Other-Terrabacteria	Sphaerobacter_thermophilus_(strain_DSM_20745_/_S_6022)	noNucS		idMutS-idMutL	YES	Genome_status_unchecked
479436	VEIPT	UP000007968	BACTERIA	Other-Terrabacteria	Veillonella_parvula_(strain_ATCC_10790_/_DSM_2008_/_JCM_12972_/_Te3)_(Veillonella_alcalescens)	noNucS		idMutS-idMutL	YES	Genome_status_unchecked
481743	GEOS4	UP000002381	BACTERIA	Other-Terrabacteria	Geobacillus_sp._(strain_Y412MC10)	noNucS		idMutS-idMutL	YES	Genome_status_unchecked
482235	PHYMT	UP000002020	BACTERIA	Other-Terrabacteria	Phytoplasma_mali_(strain_AT)	noNucS		undefMutS-undefMutL		Chromosome_andor_plasmid
484770	None	UP000027983	BACTERIA	Other-Terrabacteria	Pelosinus_sp._UFO1	noNucS		idMutS-idMutL	YES	Genome_status_unchecked
485913	None	UP000004508	BACTERIA	Other-Terrabacteria	Ktedonobacter_racemifer_DSM_44963	noNucS		idMutS-idMutL	YES	Genome_status_unchecked
485916	DESAS	UP000002217	BACTERIA	Other-Terrabacteria	Desulfotomaculum_acetoxidans_(strain_ATCC_49208_/_DSM_771_/_VKM_B-1644)	noNucS		idMutS-idMutL	YES	Genome_status_unchecked
489825	None	UP000003959	BACTERIA	Other-Terrabacteria	Moorea_producens_3L	noNucS		idMutS-undefMutL	YES	Unassembled_WGS
491915	ANOFW	UP000000742	BACTERIA	Other-Terrabacteria	Anoxybacillus_flavithermus_(strain_DSM_21510_/_WK1)	noNucS		idMutS-idMutL	YES	Genome_status_unchecked
496833	MYCFP	UP000006810	BACTERIA	Other-Terrabacteria	Mycoplasma_fermentans_(strain_ATCC_19989_/_NBRC_14854_/_NCTC_10117_/_PG18)	noNucS		undefMutS-undefMutL		Chromosome_andor_plasmid
497965	CYAP2	UP000008206	BACTERIA	Other-Terrabacteria	Cyanothece_sp._(strain_PCC_7822)	noNucS		idMutS-undefMutL	YES	Chromosome_andor_plasmid
498761	HELMI	UP000008550	BACTERIA	Other-Terrabacteria	Heliobacterium_modesticaldum_(strain_ATCC_51547_/_Ice1)	noNucS		idMutS-idMutL	YES	Genome_status_unchecked
499177	CLOSD	UP000007041	BACTERIA	Other-Terrabacteria	Clostridium_sticklandii_(strain_ATCC_12662_/_DSM_519_/_JCM_1433_/_NCIB_10654)	noNucS		idMutS-idMutL	YES	Genome_status_unchecked
499207	None	UP000046155	BACTERIA	Other-Terrabacteria	Syntrophaceticus_schinkii	noNucS		idMutS-undefMutL	YES	Unassembled_WGS
500635	None	UP000003671	BACTERIA	Other-Terrabacteria	Mitsuokella_multacida_DSM_20544	noNucS		idMutS-idMutL	YES	Genome_status_unchecked
504728	MEIRD	UP000013026	BACTERIA	Other-Terrabacteria	Meiothermus_ruber_(strain_ATCC_35948_/_DSM_1279_/_VKM_B-1258_/_21)_(Thermus_ruber)	noNucS		idMutS-undefMutL	YES	Chromosome_andor_plasmid
512564	MYCCM	UP000001845	BACTERIA	Other-Terrabacteria	Mycoplasma_crocodyli_(strain_ATCC_51981_/_MP145)	noNucS		undefMutS-undefMutL		Chromosome_andor_plasmid
515619	AGARV	UP000001477	BACTERIA	Other-Terrabacteria	Agathobacter_rectalis_(strain_ATCC_33656_/_DSM_3377_/_JCM_17463_/_KCTC_5835_/_VPI_0990)_(Eubacterium_rectale)	noNucS		idMutS-idMutL	YES	Genome_status_unchecked
515620	EUBE2	UP000001476	BACTERIA	Other-Terrabacteria	Eubacterium_eligens_(strain_ATCC_27750_/_VPI_C15-48)	noNucS		idMutS-idMutL	YES	Genome_status_unchecked
515622	BUTPB	UP000001299	BACTERIA	Other-Terrabacteria	Butyrivibrio_proteoclasticus_(strain_ATCC_51982_/_DSM_14932_/_B316)_(Clostridium_proteoclasticum)	noNucS		idMutS-idMutL	YES	Genome_status_unchecked
518636	None	UP000004756	BACTERIA	Other-Terrabacteria	[Clostridium_asparagiforme]_DSM_15981	noNucS		idMutS-undefMutL	YES	Unassembled_WGS
518637	None	UP000004315	BACTERIA	Other-Terrabacteria	Holdemanella_biformis_DSM_3989	noNucS		idMutS-idMutL	YES	Genome_status_unchecked
521098	ALIAD	UP000001917	BACTERIA	Other-Terrabacteria	Alicyclobacillus_acidocaldarius_subsp._acidocaldarius_(strain_ATCC_27009_/_DSM_446_/_JCM_5260_/_NBRC_15652_/_NCIMB_11725_/_NRRL_B-14509_/_104-1A)_(Bacillus_acidocaldarius)	noNucS		idMutS-idMutL	YES	Genome_status_unchecked
525254	None	UP000005984	BACTERIA	Other-Terrabacteria	Anaerococcus_lactolyticus_ATCC_51172	noNucS		idMutS-idMutL	YES	Genome_status_unchecked
525310	None	UP000003176	BACTERIA	Other-Terrabacteria	Lactobacillus_brevis_subsp._gravesensis_ATCC_27305	noNucS		idMutS-idMutL	YES	Genome_status_unchecked
525328	None	UP000004115	BACTERIA	Other-Terrabacteria	Lactobacillus_iners_DSM_13335	noNucS		idMutS-idMutL	YES	Genome_status_unchecked
525329	None	UP000005177	BACTERIA	Other-Terrabacteria	Lactobacillus_jensenii_JV-V16	noNucS		idMutS-idMutL	YES	Genome_status_unchecked
525377	None	UP000004055	BACTERIA	Other-Terrabacteria	Staphylococcus_lugdunensis_M23590	noNucS		idMutS-idMutL	YES	Genome_status_unchecked
525904	THET1	UP000000323	BACTERIA	Other-Terrabacteria	Thermobaculum_terrenum_(strain_ATCC_BAA-798_/_YNP1)	noNucS		idMutS-idMutL	YES	Genome_status_unchecked
525919	ANAPD	UP000002294	BACTERIA	Other-Terrabacteria	Anaerococcus_prevotii_(strain_ATCC_9321_/_DSM_20548_/_JCM_6508_/_PC1)_(Peptostreptococcus_prevotii)_(Peptococcus_prevotii)	noNucS		idMutS-idMutL	YES	Genome_status_unchecked
526227	MEISD	UP000001916	BACTERIA	Other-Terrabacteria	Meiothermus_silvanus_(strain_ATCC_700542_/_DSM_9946_/_VI-R2)_(Thermus_silvanus)	noNucS		idMutS-undefMutL	YES	Chromosome_andor_plasmid
526986	None	UP000006654	BACTERIA	Other-Terrabacteria	Bacillus_cereus_Rock3-44	noNucS		idMutS-idMutL	YES	Genome_status_unchecked
526988	None	UP000001384	BACTERIA	Other-Terrabacteria	Bacillus_cereus_Rock4-18	noNucS		undefMutS-undefMutL		Chromosome_andor_plasmid
537013	None	UP000003340	BACTERIA	Other-Terrabacteria	[Clostridium]_methylpentosum_DSM_5476	noNucS		idMutS-idMutL	YES	Genome_status_unchecked
545501	None	UP000040453	BACTERIA	Other-Terrabacteria	Oceanobacillus_oncorhynchi	noNucS		idMutS-idMutL	YES	Genome_status_unchecked
545693	BACMQ	UP000000935	BACTERIA	Other-Terrabacteria	Bacillus_megaterium_(strain_ATCC_12872_/_QMB1551)	noNucS		idMutS-idMutL	YES	Genome_status_unchecked
545696	None	UP000005950	BACTERIA	Other-Terrabacteria	Holdemania_filiformis_DSM_12042	noNucS		idMutS-idMutL	YES	Genome_status_unchecked
546269	FILAD	UP000007468	BACTERIA	Other-Terrabacteria	Filifactor_alocis_(strain_ATCC_35896_/_D40_B5)_(Fusobacterium_alocis)	noNucS		idMutS-idMutL	YES	Genome_status_unchecked
546270	None	UP000006004	BACTERIA	Other-Terrabacteria	Gemella_haemolysans_ATCC_10379	noNucS		idMutS-idMutL	YES	Genome_status_unchecked
546271	SELS3	UP000011124	BACTERIA	Other-Terrabacteria	Selenomonas_sputigena_(strain_ATCC_35185_/_DSM_20758_/_VPI_D19B-28)	noNucS		idMutS-idMutL	YES	Genome_status_unchecked
546414	DEIDV	UP000002208	BACTERIA	Other-Terrabacteria	Deinococcus_deserti_(strain_VCD115_/_DSM_17065_/_LMG_22923)	noNucS		idMutS-undefMutL	YES	Chromosome_andor_plasmid
551115	NOSA0	UP000001511	BACTERIA	Other-Terrabacteria	Nostoc_azollae_(strain_0708)_(Anabaena_azollae_(strain_0708))	noNucS		idMutS-undefMutL	YES	Chromosome_andor_plasmid
552398	None	UP000002801	BACTERIA	Other-Terrabacteria	Ruminococcaceae_bacterium_D16	noNucS		idMutS-idMutL	YES	Genome_status_unchecked
552811	DEHLB	UP000002349	BACTERIA	Other-Terrabacteria	Dehalogenimonas_lykanthroporepellens_(strain_ATCC_BAA-1523_/_JCM_15061_/_BL-DC-9)	noNucS		idMutS-idMutL	YES	Genome_status_unchecked
553483	STRS7	UP000001368	BACTERIA	Other-Terrabacteria	Streptococcus_equi_subsp._zooepidemicus_(strain_H70)	noNucS		idMutS-idMutL	YES	Genome_status_unchecked
553973	None	UP000004893	BACTERIA	Other-Terrabacteria	[Clostridium]_hylemonae_DSM_15053	noNucS		idMutS-idMutL	YES	Genome_status_unchecked
555079	THEOJ	UP000000272	BACTERIA	Other-Terrabacteria	Thermosediminibacter_oceani_(strain_ATCC_BAA-1034_/_DSM_16646_/_JW/IW-1228P)	noNucS		idMutS-idMutL	YES	Genome_status_unchecked
555088	None	UP000006443	BACTERIA	Other-Terrabacteria	Dethiobacter_alkaliphilus_AHT_1	noNucS		idMutS-idMutL	YES	Genome_status_unchecked
556261	None	UP000003978	BACTERIA	Other-Terrabacteria	Clostridium_sp._D5	noNucS		idMutS-idMutL	YES	Genome_status_unchecked
557436	LACRD	UP000001991	BACTERIA	Other-Terrabacteria	Lactobacillus_reuteri_(strain_DSM_20016)	noNucS		idMutS-idMutL	YES	Genome_status_unchecked
562970	KYRT2	UP000002368	BACTERIA	Other-Terrabacteria	Kyrpidia_tusciae_(strain_DSM_2912_/_NBRC_15312_/_T2)_(Bacillus_tusciae)	noNucS		idMutS-idMutL	YES	Genome_status_unchecked
565655	None	UP000012675	BACTERIA	Other-Terrabacteria	Enterococcus_casseliflavus_EC20	noNucS		idMutS-idMutL	YES	Genome_status_unchecked
568816	ACIIR	UP000007093	BACTERIA	Other-Terrabacteria	Acidaminococcus_intestini_(strain_RyC-MR95)	noNucS		idMutS-idMutL	YES	Genome_status_unchecked
570509	None	UP000004057	BACTERIA	Other-Terrabacteria	Spiroplasma_melliferum_KC3	noNucS		undefMutS-undefMutL		Unassembled_WGS
572263	MYCCR	UP000001491	BACTERIA	Other-Terrabacteria	Mycoplasma_conjunctivae_(strain_ATCC_25834_/_HRC/581_/_NCTC_10147)	noNucS		undefMutS-undefMutL		Chromosome_andor_plasmid
572479	HALPG	UP000006866	BACTERIA	Other-Terrabacteria	Halanaerobium_praevalens_(strain_ATCC_33744_/_DSM_2228_/_GSL)	noNucS		idMutS-idMutL	YES	Genome_status_unchecked
573061	CLOC7	UP000002730	BACTERIA	Other-Terrabacteria	Clostridium_cellulovorans_(strain_ATCC_35296_/_DSM_3052_/_OCM_3_/_743B)	noNucS		idMutS-idMutL	YES	Genome_status_unchecked
574087	ACEAZ	UP000001661	BACTERIA	Other-Terrabacteria	Acetohalobium_arabaticum_(strain_ATCC_49924_/_DSM_5501_/_Z-7288)	noNucS		idMutS-idMutL	YES	Genome_status_unchecked
575594	None	UP000003987	BACTERIA	Other-Terrabacteria	Lactobacillus_coleohominis_101-4-CHN	noNucS		idMutS-idMutL	YES	Genome_status_unchecked
575609	None	UP000004712	BACTERIA	Other-Terrabacteria	Peptoniphilus_sp._oral_taxon_386_str._F0131	noNucS		idMutS-idMutL	YES	Genome_status_unchecked
585394	ROSHA	UP000008178	BACTERIA	Other-Terrabacteria	Roseburia_hominis_(strain_DSM_16839_/_NCIMB_14029_/_A2-183)	noNucS		idMutS-idMutL	YES	Genome_status_unchecked
585501	None	UP000004121	BACTERIA	Other-Terrabacteria	Oribacterium_sinus_F0268	noNucS		idMutS-idMutL	YES	Genome_status_unchecked
585503	None	UP000003701	BACTERIA	Other-Terrabacteria	Selenomonas_noxia_ATCC_43541	noNucS		idMutS-idMutL	YES	Genome_status_unchecked
585506	None	UP000004528	BACTERIA	Other-Terrabacteria	Weissella_paramesenteroides_ATCC_33313	noNucS		idMutS-idMutL	YES	Genome_status_unchecked
585524	None	UP000004069	BACTERIA	Other-Terrabacteria	Lactobacillus_amylolyticus_DSM_11664	noNucS		idMutS-idMutL	YES	Genome_status_unchecked
586416	None	UP000027980	BACTERIA	Other-Terrabacteria	Terribacillus_aidingensis	noNucS		idMutS-idMutL	YES	Genome_status_unchecked
591001	ACIFV	UP000001902	BACTERIA	Other-Terrabacteria	Acidaminococcus_fermentans_(strain_ATCC_25085_/_DSM_20731_/_VR4)	noNucS		idMutS-idMutL	YES	Genome_status_unchecked
592027	None	UP000006160	BACTERIA	Other-Terrabacteria	Clostridium_botulinum_D_str._1873	noNucS		idMutS-idMutL	YES	Genome_status_unchecked
596315	None	UP000003244	BACTERIA	Other-Terrabacteria	Peptostreptococcus_stomatis_DSM_17678	noNucS		idMutS-idMutL	YES	Genome_status_unchecked
596330	None	UP000005711	BACTERIA	Other-Terrabacteria	Peptoniphilus_lacrimalis_315-B	noNucS		idMutS-idMutL	YES	Genome_status_unchecked
608534	None	UP000004602	BACTERIA	Other-Terrabacteria	Oribacterium_sp._oral_taxon_078_str._F0262	noNucS		idMutS-idMutL	YES	Genome_status_unchecked
610130	CLOSW	UP000001662	BACTERIA	Other-Terrabacteria	Clostridium_saccharolyticum_(strain_ATCC_35040_/_DSM_2544_/_NRCC_2533_/_WM1)	noNucS		idMutS-idMutL	YES	Genome_status_unchecked
621372	None	UP000003981	BACTERIA	Other-Terrabacteria	Paenibacillus_sp._oral_taxon_786_str._D14	noNucS		idMutS-undefMutL	YES	Unassembled_WGS
626369	None	UP000002939	BACTERIA	Other-Terrabacteria	Granulicatella_elegans_ATCC_700633	noNucS		idMutS-idMutL	YES	Genome_status_unchecked
626523	None	UP000003494	BACTERIA	Other-Terrabacteria	Shuttleworthia_satelles_DSM_14600	noNucS		idMutS-idMutL	YES	Genome_status_unchecked
626939	None	UP000004923	BACTERIA	Other-Terrabacteria	Phascolarctobacterium_succinatutens_YIT_12067	noNucS		idMutS-undefMutL	YES	Unassembled_WGS
632245	None	UP000003081	BACTERIA	Other-Terrabacteria	Clostridium_butyricum_E4_str._BoNT_E_BL5262	noNucS		idMutS-idMutL	YES	Genome_status_unchecked
633697	None	UP000005753	BACTERIA	Other-Terrabacteria	[Eubacterium]_cellulosolvens_6	noNucS		idMutS-idMutL	YES	Genome_status_unchecked
635013	THEPJ	UP000002377	BACTERIA	Other-Terrabacteria	Thermincola_potens_(strain_JR)	noNucS		idMutS-idMutL	YES	Genome_status_unchecked
638301	None	UP000005926	BACTERIA	Other-Terrabacteria	Granulicatella_adiacens_ATCC_49175	noNucS		idMutS-idMutL	YES	Genome_status_unchecked
641107	None	UP000005106	BACTERIA	Other-Terrabacteria	Clostridium_sp._DL-VIII	noNucS		idMutS-idMutL	YES	Genome_status_unchecked
642492	CELLD	UP000008467	BACTERIA	Other-Terrabacteria	Cellulosilyticum_lentocellum_(strain_ATCC_49066_/_DSM_5427_/_NCIMB_11756_/_RHM5)_(Clostridium_lentocellum)	noNucS		idMutS-idMutL	YES	Genome_status_unchecked
643648	SYNLT	UP000000378	BACTERIA	Other-Terrabacteria	Syntrophothermus_lipocalidus_(strain_DSM_12680_/_TGB-C1)	noNucS		idMutS-idMutL	YES	Genome_status_unchecked
644966	THEM7	UP000008915	BACTERIA	Other-Terrabacteria	Thermaerobacter_marianensis_(strain_ATCC_700841_/_DSM_12885_/_JCM_10246_/_7p75a)	noNucS		idMutS-idMutL	YES	Genome_status_unchecked
645991	SYNGF	UP000007488	BACTERIA	Other-Terrabacteria	Syntrophobotulus_glycolicus_(strain_DSM_8271_/_FlGlyR)	noNucS		idMutS-idMutL	YES	Genome_status_unchecked
646529	DESAJ	UP000002892	BACTERIA	Other-Terrabacteria	Desulfosporosinus_acidiphilus_(strain_DSM_22704_/_JCM_16185_/_SJ4)	noNucS		idMutS-idMutL	YES	Genome_status_unchecked
649638	TRURR	UP000000379	BACTERIA	Other-Terrabacteria	Truepera_radiovictrix_(strain_DSM_17093_/_CIP_108686_/_LMG_22925_/_RQ-24)	noNucS		idMutS-undefMutL	YES	Chromosome_andor_plasmid
649639	BACCJ	UP000001401	BACTERIA	Other-Terrabacteria	Bacillus_cellulosilyticus_(strain_ATCC_21833_/_DSM_2522_/_FERM_P-1141_/_JCM_9156_/_N-4)	noNucS		idMutS-idMutL	YES	Genome_status_unchecked
649756	ANAHA	UP000008960	BACTERIA	Other-Terrabacteria	Anaerostipes_hadrus	noNucS		idMutS-idMutL	YES	Genome_status_unchecked
650150	ERYRF	UP000007944	BACTERIA	Other-Terrabacteria	Erysipelothrix_rhusiopathiae_(strain_Fujisawa)	noNucS		idMutS-idMutL	YES	Genome_status_unchecked
655811	None	UP000003821	BACTERIA	Other-Terrabacteria	Anaerococcus_vaginalis_ATCC_51170	noNucS		idMutS-idMutL	YES	Genome_status_unchecked
655812	None	UP000003764	BACTERIA	Other-Terrabacteria	Aerococcus_viridans_ATCC_11563	noNucS		idMutS-idMutL	YES	Genome_status_unchecked
656519	HALHG	UP000007434	BACTERIA	Other-Terrabacteria	Halanaerobium_hydrogeniformans_(Halanaerobium_sp._(strain_sapolanicus))	noNucS		idMutS-idMutL	YES	Genome_status_unchecked
657313	None	UP000008956	BACTERIA	Other-Terrabacteria	Ruminococcus_torques_L2-14	noNucS		idMutS-idMutL	YES	Genome_status_unchecked
657314	None	UP000008955	BACTERIA	Other-Terrabacteria	Blautia_obeum_A2-162	noNucS		undefMutS-idMutL	YES	Chromosome_andor_plasmid
657316	None	UP000008806	BACTERIA	Other-Terrabacteria	Megamonas_hypermegale_ART12/1	noNucS		idMutS-undefMutL	YES	Chromosome_andor_plasmid
657319	None	UP000008803	BACTERIA	Other-Terrabacteria	[Eubacterium]_siraeum_70/3	noNucS		idMutS-idMutL	YES	Genome_status_unchecked
657322	None	UP000007059	BACTERIA	Other-Terrabacteria	Faecalibacterium_prausnitzii_SL3/3	noNucS		idMutS-idMutL	YES	Genome_status_unchecked
657323	None	UP000007055	BACTERIA	Other-Terrabacteria	Ruminococcus_sp._SR1/5	noNucS		idMutS-undefMutL	YES	Chromosome_andor_plasmid
657324	None	UP000008796	BACTERIA	Other-Terrabacteria	Butyrivibrio_fibrisolvens_16/4	noNucS		idMutS-idMutL	YES	Genome_status_unchecked
658085	None	UP000005617	BACTERIA	Other-Terrabacteria	Lachnospiraceae_bacterium_5_1_57FAA	noNucS		idMutS-idMutL	YES	Genome_status_unchecked
658086	None	UP000003336	BACTERIA	Other-Terrabacteria	Lachnospiraceae_bacterium_3_1_57FAA_CT1	noNucS		idMutS-idMutL	YES	Genome_status_unchecked
658088	None	UP000003620	BACTERIA	Other-Terrabacteria	Lachnospiraceae_bacterium_9_1_43BFAA	noNucS		idMutS-idMutL	YES	Genome_status_unchecked
661478	None	UP000027982	BACTERIA	Other-Terrabacteria	Fimbriimonas_ginsengisoli_Gsoil_348	noNucS		idMutS-idMutL	YES	Genome_status_unchecked
663278	ETHHY	UP000001551	BACTERIA	Other-Terrabacteria	Ethanoligenens_harbinense_(strain_DSM_18485_/_JCM_12961_/_CGMCC_1.5033_/_YUAN-3)	noNucS		idMutS-idMutL	YES	Genome_status_unchecked
665956	None	UP000003855	BACTERIA	Other-Terrabacteria	Subdoligranulum_sp._4_3_54A2FAA	noNucS		idMutS-idMutL	YES	Genome_status_unchecked
665959	None	UP000003283	BACTERIA	Other-Terrabacteria	Bacillus_sp._2_A_57_CT2	noNucS		idMutS-idMutL	YES	Genome_status_unchecked
666686	None	UP000013300	BACTERIA	Other-Terrabacteria	Bacillus_sp._1NLA3E	noNucS		idMutS-idMutL	YES	Genome_status_unchecked
670487	OCEP5	UP000008722	BACTERIA	Other-Terrabacteria	Oceanithermus_profundus_(strain_DSM_14977_/_NBRC_100410_/_VKM_B-2274_/_506)	noNucS		undefMutS-undefMutL		Chromosome_andor_plasmid
679192	None	UP000005017	BACTERIA	Other-Terrabacteria	Bulleidia_extructa_W1219	noNucS		idMutS-idMutL	YES	Genome_status_unchecked
679200	None	UP000003011	BACTERIA	Other-Terrabacteria	Johnsonella_ignava_ATCC_51276	noNucS		idMutS-idMutL	YES	Genome_status_unchecked
690567	None	UP000045545	BACTERIA	Other-Terrabacteria	Syntrophomonas_zehnderi_OL-4	noNucS		idMutS-idMutL	YES	Genome_status_unchecked
693746	OSCVS	UP000005219	BACTERIA	Other-Terrabacteria	Oscillibacter_valericigenes_(strain_DSM_18026_/_NBRC_101213_/_Sjm18-20)	noNucS		idMutS-idMutL	YES	Genome_status_unchecked
693977	DEIPM	UP000007718	BACTERIA	Other-Terrabacteria	Deinococcus_proteolyticus_(strain_ATCC_35074_/_DSM_20540_/_JCM_6276_/_NBRC_101906_/_NCIMB_13154_/_VKM_Ac-1939_/_CCM_2703_/_MRP)	fullNucS	YES	idMutS-idMutL	YES	Genome_status_unchecked	confirmedtblastn
696281	DESRL	UP000009234	BACTERIA	Other-Terrabacteria	Desulfotomaculum_ruminis_(strain_ATCC_23193_/_DSM_2154_/_NCIB_8452_/_DL)	noNucS		idMutS-idMutL	YES	Genome_status_unchecked
696747	ARTPN	UP000006803	BACTERIA	Other-Terrabacteria	Arthrospira_platensis_(strain_NIES-39_/_IAM_M-135)_(Spirulina_platensis)	noNucS		idMutS-undefMutL	YES	Chromosome_andor_plasmid
697281	MAHA5	UP000008457	BACTERIA	Other-Terrabacteria	Mahella_australiensis_(strain_DSM_15567_/_CIP_107919_/_50-1_BON)	noNucS		idMutS-idMutL	YES	Genome_status_unchecked
697284	None	UP000029431	BACTERIA	Other-Terrabacteria	Paenibacillus_larvae_subsp._larvae_DSM_25430	noNucS		idMutS-idMutL	YES	Genome_status_unchecked
697329	RUMA7	UP000006919	BACTERIA	Other-Terrabacteria	Ruminococcus_albus_(strain_ATCC_27210_/_DSM_20455_/_JCM_14654_/_NCDO_2250_/_7)	noNucS		idMutS-idMutL	YES	Genome_status_unchecked
698758	AMPXN	UP000006294	BACTERIA	Other-Terrabacteria	Amphibacillus_xylanus_(strain_ATCC_51415_/_DSM_6626_/_JCM_7361_/_LMG_17667_/_NBRC_15112_/_Ep01)	noNucS		idMutS-idMutL	YES	Genome_status_unchecked
699218	None	UP000003242	BACTERIA	Other-Terrabacteria	Megasphaera_genomosp._type_1_str._28L	noNucS		idMutS-idMutL	YES	Genome_status_unchecked
699246	MAGIU	UP000008234	BACTERIA	Other-Terrabacteria	Mageeibacillus_indolicus_(strain_UPII9-5)_(Clostridiales_genomosp._BVAB3_(strain_UPII9-5))	noNucS		idMutS-idMutL	YES	Genome_status_unchecked
701521	PEDCP	UP000005444	BACTERIA	Other-Terrabacteria	Pediococcus_claussenii_(strain_ATCC_BAA-344_/_DSM_14800_/_JCM_18046_/_KCTC_3811_/_P06)	noNucS		idMutS-idMutL	YES	Genome_status_unchecked
702450	None	UP000002938	BACTERIA	Other-Terrabacteria	Turicibacter_sanguinis_PC909	noNucS		idMutS-idMutL	YES	Genome_status_unchecked
706433	None	UP000004097	BACTERIA	Other-Terrabacteria	Solobacterium_moorei_F0204	noNucS		idMutS-idMutL	YES	Genome_status_unchecked
706434	None	UP000003195	BACTERIA	Other-Terrabacteria	Megasphaera_micronuciformis_F0359	noNucS		idMutS-idMutL	YES	Genome_status_unchecked
709986	DEIML	UP000008635	BACTERIA	Other-Terrabacteria	Deinococcus_maricopensis_(strain_DSM_21211_/_LMG_22137_/_NRRL_B-23946_/_LB-34)	fullNucS	YES	idMutS-idMutL	YES	Genome_status_unchecked	confirmedtblastn
710127	MYCGA	UP000001418	BACTERIA	Other-Terrabacteria	Mycoplasma_gallisepticum_(strain_R(low_/_passage_15_/_clone_2))	noNucS		undefMutS-undefMutL		Chromosome_andor_plasmid
712938	LACFC	UP000006910	BACTERIA	Other-Terrabacteria	Lactobacillus_fermentum_(strain_CECT_5716)	noNucS		idMutS-idMutL	YES	Genome_status_unchecked
713887	ATETH	UP000001405	BACTERIA	Other-Terrabacteria	Atelocyanobacterium_thalassa_(isolate_ALOHA)	noNucS		idMutS-undefMutL	YES	Chromosome_andor_plasmid
714313	LACSM	UP000001285	BACTERIA	Other-Terrabacteria	Lactobacillus_sanfranciscensis_(strain_TMW_1.1304)	noNucS		idMutS-idMutL	YES	Genome_status_unchecked
717605	THECK	UP000010795	BACTERIA	Other-Terrabacteria	Thermobacillus_composti_(strain_DSM_18247_/_JCM_13945_/_KWC4)	noNucS		idMutS-idMutL	YES	Genome_status_unchecked
717606	None	UP000005387	BACTERIA	Other-Terrabacteria	Paenibacillus_curdlanolyticus_YK9	noNucS		idMutS-idMutL	YES	Genome_status_unchecked
717608	None	UP000008797	BACTERIA	Other-Terrabacteria	[Clostridium]_cf._saccharolyticum_K10	noNucS		undefMutS-undefMutL		Chromosome_andor_plasmid
717960	None	UP000008801	BACTERIA	Other-Terrabacteria	Faecalitalea_cylindroides_T2-87	noNucS		undefMutS-undefMutL		Chromosome_andor_plasmid
717962	None	UP000008798	BACTERIA	Other-Terrabacteria	Coprococcus_catus_GD/7	noNucS		idMutS-idMutL	YES	Genome_status_unchecked
718252	None	UP000008804	BACTERIA	Other-Terrabacteria	Faecalibacterium_prausnitzii_L2-6	noNucS		undefMutS-idMutL	YES	Chromosome_andor_plasmid
718255	None	UP000008953	BACTERIA	Other-Terrabacteria	Roseburia_intestinalis_XB6B4	noNucS		idMutS-idMutL	YES	Genome_status_unchecked
720554	CLOCD	UP000005435	BACTERIA	Other-Terrabacteria	Clostridium_clariflavum_(strain_DSM_19732_/_NBRC_101661_/_EBR45)	noNucS		idMutS-idMutL	YES	Genome_status_unchecked
741277	None	UP000004344	BACTERIA	Other-Terrabacteria	Fischerella_sp._JSC-11	noNucS		idMutS-undefMutL	YES	Unassembled_WGS
742737	None	UP000005384	BACTERIA	Other-Terrabacteria	Hungatella_hathewayi_WAL-18680	noNucS		idMutS-idMutL	YES	Genome_status_unchecked
742740	None	UP000002970	BACTERIA	Other-Terrabacteria	[Clostridium]_symbiosum_WAL-14163	noNucS		idMutS-idMutL	YES	Genome_status_unchecked
742743	None	UP000003277	BACTERIA	Other-Terrabacteria	Dialister_succinatiphilus_YIT_11850	noNucS		idMutS-idMutL	YES	Genome_status_unchecked
743698	None	UP000035661	BACTERIA	Other-Terrabacteria	Spiroplasma_eriocheiris_CCTCC_M_207170	noNucS		undefMutS-undefMutL		Chromosome_andor_plasmid
743719	None	UP000003891	BACTERIA	Other-Terrabacteria	Paenibacillus_lactis_154	noNucS		idMutS-idMutL	YES	Genome_status_unchecked
743966	None	UP000019229	BACTERIA	Other-Terrabacteria	Mycoplasma_bovoculi_M165/69	noNucS		undefMutS-undefMutL		Chromosome_andor_plasmid
745776	DEIGI	UP000007575	BACTERIA	Other-Terrabacteria	Deinococcus_gobiensis_(strain_DSM_21396_/_JCM_16679_/_CGMCC_1.7299_/_I-0)	fullNucS	YES	idMutS-idMutL	YES	Genome_status_unchecked	confirmedtblastn
747365	None	UP000011765	BACTERIA	Other-Terrabacteria	Thermodesulfobium_narugense_DSM_14796	noNucS		undefMutS-undefMutL		Chromosome_andor_plasmid
747682	None	UP000004757	BACTERIA	Other-Terrabacteria	Mycoplasma_alligatoris_A21JP2	noNucS		undefMutS-undefMutL		Unassembled_WGS
748224	None	UP000006028	BACTERIA	Other-Terrabacteria	Faecalibacterium_cf._prausnitzii_KLE1255	noNucS		idMutS-idMutL	YES	Genome_status_unchecked
748449	HALHC	UP000010880	BACTERIA	Other-Terrabacteria	Halobacteroides_halobius_(strain_ATCC_35273_/_DSM_5150_/_MD-1)	noNucS		idMutS-idMutL	YES	Genome_status_unchecked
748671	LACCS	UP000002371	BACTERIA	Other-Terrabacteria	Lactobacillus_crispatus_(strain_ST1)	noNucS		idMutS-idMutL	YES	Genome_status_unchecked
755178	CYAAP	UP000010480	BACTERIA	Other-Terrabacteria	Cyanobacterium_aponinum_(strain_PCC_10605)	noNucS		idMutS-undefMutL	YES	Chromosome_andor_plasmid
759620	None	UP000029079	BACTERIA	Other-Terrabacteria	Weissella_ceti	noNucS		idMutS-idMutL	YES	Genome_status_unchecked
760568	DESK7	UP000009229	BACTERIA	Other-Terrabacteria	Desulfotomaculum_kuznetsovii_(strain_DSM_6115_/_VKM_B-1805_/_17)	noNucS		idMutS-idMutL	YES	Genome_status_unchecked
764291	None	UP000005388	BACTERIA	Other-Terrabacteria	Streptococcus_urinalis_2285-97	noNucS		idMutS-idMutL	YES	Genome_status_unchecked
764298	None	UP000003573	BACTERIA	Other-Terrabacteria	Streptococcus_macacae_NCTC_11558	noNucS		idMutS-idMutL	YES	Genome_status_unchecked
764299	None	UP000003330	BACTERIA	Other-Terrabacteria	Streptococcus_ictaluri_707-05	noNucS		idMutS-idMutL	YES	Genome_status_unchecked
767817	None	UP000013520	BACTERIA	Other-Terrabacteria	Desulfotomaculum_gibsoniae_DSM_7213	noNucS		idMutS-idMutL	YES	Genome_status_unchecked
768486	ENTHA	UP000002895	BACTERIA	Other-Terrabacteria	Enterococcus_hirae_(strain_ATCC_9790_/_DSM_20160_/_JCM_8729_/_LMG_6399_/_NBRC_3181_/_NCIMB_6459_/_NCDO_1258)	noNucS		idMutS-idMutL	YES	Genome_status_unchecked
768700	MYCSL	UP000007484	BACTERIA	Other-Terrabacteria	Mycoplasma_suis_(strain_Illinois)	noNucS		undefMutS-undefMutL		Chromosome_andor_plasmid
768704	DESMD	UP000005262	BACTERIA	Other-Terrabacteria	Desulfosporosinus_meridiei_(strain_ATCC_BAA-275_/_DSM_13257_/_NCIMB_13706_/_S10)	noNucS		idMutS-idMutL	YES	Genome_status_unchecked
768706	DESOD	UP000006346	BACTERIA	Other-Terrabacteria	Desulfosporosinus_orientis_(strain_ATCC_19365_/_DSM_765_/_NCIMB_8382_/_VKM_B-1628)_(Desulfotomaculum_orientis)	noNucS		idMutS-idMutL	YES	Genome_status_unchecked
796606	None	UP000027602	BACTERIA	Other-Terrabacteria	Bacillus_methanolicus_MGA3	noNucS		idMutS-idMutL	YES	Genome_status_unchecked
796941	None	UP000005244	BACTERIA	Other-Terrabacteria	Peptostreptococcaceae_bacterium_OBRC8	noNucS		idMutS-idMutL	YES	Genome_status_unchecked
796943	None	UP000018461	BACTERIA	Other-Terrabacteria	Oribacterium_parvum_ACB1	noNucS		idMutS-idMutL	YES	Genome_status_unchecked
797515	None	UP000004625	BACTERIA	Other-Terrabacteria	Lactobacillus_parafarraginis_F0439	noNucS		idMutS-undefMutL	YES	Unassembled_WGS
797516	None	UP000005025	BACTERIA	Other-Terrabacteria	Lactobacillus_kisonensis_F0435	noNucS		idMutS-undefMutL	YES	Unassembled_WGS
857293	None	UP000007652	BACTERIA	Other-Terrabacteria	Caloramator_australicus_RC3	noNucS		idMutS-idMutL	YES	Genome_status_unchecked
859194	MYCHI	UP000007952	BACTERIA	Other-Terrabacteria	Mycoplasma_haemofelis_(strain_Ohio2)	noNucS		undefMutS-undefMutL		Chromosome_andor_plasmid
861450	None	UP000005481	BACTERIA	Other-Terrabacteria	Anaeroglobus_geminatus_F0357	noNucS		idMutS-idMutL	YES	Genome_status_unchecked
862517	None	UP000003280	BACTERIA	Other-Terrabacteria	Peptoniphilus_duerdenii_ATCC_BAA-1640	noNucS		idMutS-idMutL	YES	Genome_status_unchecked
862967	None	UP000016233	BACTERIA	Other-Terrabacteria	Streptococcus_intermedius_B196	noNucS		idMutS-idMutL	YES	Genome_status_unchecked
864702	None	UP000001332	BACTERIA	Other-Terrabacteria	Oscillatoriales_cyanobacterium_JSC-12	noNucS		idMutS-undefMutL	YES	Chromosome_andor_plasmid
866775	AERUA	UP000008129	BACTERIA	Other-Terrabacteria	Aerococcus_urinae_(strain_ACS-120-V-Col10a)	noNucS		idMutS-idMutL	YES	Genome_status_unchecked
866895	HALH3	UP000007397	BACTERIA	Other-Terrabacteria	Halobacillus_halophilus_(strain_ATCC_35676_/_DSM_2266_/_JCM_20832_/_NBRC_102448/_NCIMB_2269)_(Sporosarcina_halophila)	noNucS		idMutS-idMutL	YES	Genome_status_unchecked
868595	DESCC	UP000009226	BACTERIA	Other-Terrabacteria	Desulfotomaculum_carboxydivorans_(strain_DSM_14880_/_VKM_B-2319_/_CO-1-SRB)	noNucS		idMutS-idMutL	YES	Genome_status_unchecked
869210	MARHT	UP000007030	BACTERIA	Other-Terrabacteria	Marinithermus_hydrothermalis_(strain_DSM_14884_/_JCM_11576_/_T1)	fullNucS	YES	idMutS-idMutL	YES	Genome_status_unchecked	confirmedtblastn
871237	None	UP000003291	BACTERIA	Other-Terrabacteria	Streptococcus_infantis_SK1302	noNucS		undefMutS-undefMutL		Unassembled_WGS
871963	DESDL	UP000010797	BACTERIA	Other-Terrabacteria	Desulfitobacterium_dichloroeliminans_(strain_LMG_P-21439_/_DCA1)	noNucS		idMutS-idMutL	YES	Genome_status_unchecked
871968	None	UP000010847	BACTERIA	Other-Terrabacteria	Desulfitobacterium_metallireducens_DSM_15288	noNucS		idMutS-idMutL	YES	Genome_status_unchecked
872965	None	UP000037784	BACTERIA	Other-Terrabacteria	Ardenticatena_maritima	noNucS		idMutS-undefMutL	YES	Unassembled_WGS
875093	None	UP000003217	BACTERIA	Other-Terrabacteria	Streptococcus_pseudoporcinus_LQ_940-04	noNucS		idMutS-idMutL	YES	Genome_status_unchecked
875453	None	UP000032409	BACTERIA	Other-Terrabacteria	Peptoniphilus_sp._1-1	noNucS		idMutS-idMutL	YES	Genome_status_unchecked
879306	None	UP000005277	BACTERIA	Other-Terrabacteria	Anaerococcus_hydrogenalis_ACS-025-V-Sch4	noNucS		idMutS-idMutL	YES	Genome_status_unchecked
879308	None	UP000003680	BACTERIA	Other-Terrabacteria	Peptoniphilus_sp._oral_taxon_375_str._F0436	noNucS		idMutS-undefMutL	YES	Unassembled_WGS
883103	None	UP000003599	BACTERIA	Other-Terrabacteria	Dolosigranulum_pigrum_ATCC_51524	noNucS		idMutS-idMutL	YES	Genome_status_unchecked
883109	None	UP000004504	BACTERIA	Other-Terrabacteria	Eubacterium_infirmum_F0142	noNucS		idMutS-idMutL	YES	Genome_status_unchecked
883111	None	UP000004465	BACTERIA	Other-Terrabacteria	Facklamia_hominis_CCUG_36813	noNucS		idMutS-idMutL	YES	Genome_status_unchecked
883112	None	UP000005147	BACTERIA	Other-Terrabacteria	Facklamia_ignava_CCUG_37419	noNucS		idMutS-idMutL	YES	Genome_status_unchecked
883113	None	UP000006190	BACTERIA	Other-Terrabacteria	Facklamia_languida_CCUG_37842	noNucS		idMutS-idMutL	YES	Genome_status_unchecked
883114	None	UP000004191	BACTERIA	Other-Terrabacteria	Helcococcus_kunzii_ATCC_51366	noNucS		idMutS-idMutL	YES	Genome_status_unchecked
886882	PAEPS	UP000006868	BACTERIA	Other-Terrabacteria	Paenibacillus_polymyxa_(strain_SC2)_(Bacillus_polymyxa)	noNucS		idMutS-idMutL	YES	Genome_status_unchecked
887929	None	UP000004754	BACTERIA	Other-Terrabacteria	Pseudoramibacter_alactolyticus_ATCC_23263	noNucS		idMutS-idMutL	YES	Genome_status_unchecked
888062	None	UP000003503	BACTERIA	Other-Terrabacteria	Dialister_micraerophilus_DSM_19965	noNucS		idMutS-idMutL	YES	Genome_status_unchecked
889204	None	UP000002815	BACTERIA	Other-Terrabacteria	Streptococcus_infantis_ATCC_700779	noNucS		idMutS-idMutL	YES	Genome_status_unchecked
903814	EUBLK	UP000006873	BACTERIA	Other-Terrabacteria	Eubacterium_limosum_(strain_KIST612)	noNucS		idMutS-idMutL	YES	Genome_status_unchecked
904294	None	UP000004514	BACTERIA	Other-Terrabacteria	Streptococcus_sp._oral_taxon_056_str._F0418	noNucS		idMutS-idMutL	YES	Genome_status_unchecked
904314	None	UP000008944	BACTERIA	Other-Terrabacteria	Staphylococcus_pettenkoferi_VCU012	noNucS		idMutS-idMutL	YES	Genome_status_unchecked
908337	None	UP000005990	BACTERIA	Other-Terrabacteria	Eremococcus_coleocola_ACS-139-V-Col8	noNucS		idMutS-idMutL	YES	Genome_status_unchecked
908338	None	UP000003705	BACTERIA	Other-Terrabacteria	Peptoniphilus_harei_ACS-146-V-Sch2b	noNucS		idMutS-idMutL	YES	Genome_status_unchecked
908339	None	UP000003070	BACTERIA	Other-Terrabacteria	Lactobacillus_oris_PB013-T2-3	noNucS		idMutS-idMutL	YES	Genome_status_unchecked
913865	None	UP000004928	BACTERIA	Other-Terrabacteria	Desulfosporosinus_sp._OT	noNucS		idMutS-idMutL	YES	Genome_status_unchecked
926550	CALAS	UP000007880	BACTERIA	Other-Terrabacteria	Caldilinea_aerophila_(strain_DSM_14535_/_JCM_11387_/_NBRC_104270_/_STL-6-O1)	noNucS		idMutS-idMutL	YES	Genome_status_unchecked
926569	ANATU	UP000008922	BACTERIA	Other-Terrabacteria	Anaerolinea_thermophila_(strain_DSM_14523_/_JCM_11388_/_NBRC_100420_/_UNI-1)	noNucS		idMutS-idMutL	YES	Genome_status_unchecked
927704	SELRL	UP000007887	BACTERIA	Other-Terrabacteria	Selenomonas_ruminantium_subsp._lactilytica_(strain_NBRC_103574_/_TAM6421)	noNucS		idMutS-idMutL	YES	Genome_status_unchecked
931276	None	UP000011728	BACTERIA	Other-Terrabacteria	Clostridium_saccharoperbutylacetonicum_N1-4(HMT)	noNucS		idMutS-idMutL	YES	Genome_status_unchecked
931626	ACEWD	UP000007177	BACTERIA	Other-Terrabacteria	Acetobacterium_woodii_(strain_ATCC_29683_/_DSM_1030_/_JCM_2381_/_KCTC_1655)	noNucS		idMutS-idMutL	YES	Genome_status_unchecked
935198	CLOBB	UP000001195	BACTERIA	Other-Terrabacteria	Clostridium_botulinum_(strain_Eklund_17B_/_Type_B)	noNucS		idMutS-idMutL	YES	Genome_status_unchecked
936375	None	UP000003142	BACTERIA	Other-Terrabacteria	Mogibacterium_sp._CM50	noNucS		idMutS-idMutL	YES	Genome_status_unchecked
936556	None	UP000006605	BACTERIA	Other-Terrabacteria	Peptostreptococcaceae_bacterium_AS15	noNucS		idMutS-idMutL	YES	Genome_status_unchecked
936594	None	UP000006599	BACTERIA	Other-Terrabacteria	Lachnoanaerobaculum_sp._ICM7	noNucS		idMutS-idMutL	YES	Genome_status_unchecked
937773	STAPH	UP000007469	BACTERIA	Other-Terrabacteria	Staphylococcus_pseudintermedius_(strain_HKU10-03)	noNucS		idMutS-idMutL	YES	Genome_status_unchecked
937777	DEIPD	UP000010467	BACTERIA	Other-Terrabacteria	Deinococcus_peraridilitoris_(strain_DSM_19664_/_LMG_22246_/_CIP_109416_/_KR-200)	fullNucS	YES	idMutS-idMutL	YES	Genome_status_unchecked	confirmedtblastn
940190	MELPT	UP000008456	BACTERIA	Other-Terrabacteria	Melissococcus_plutonius_(strain_ATCC_35311_/_CIP_104052_/_LMG_20360_/_NCIMB_702443)	noNucS		idMutS-idMutL	YES	Genome_status_unchecked
943347	None	UP000034106	BACTERIA	Other-Terrabacteria	Dehalogenimonas_sp._WBC-2	noNucS		idMutS-idMutL	YES	Genome_status_unchecked
944559	None	UP000003445	BACTERIA	Other-Terrabacteria	Paenibacillus_sp._HGF7	noNucS		idMutS-idMutL	YES	Genome_status_unchecked
945021	TETHN	UP000002663	BACTERIA	Other-Terrabacteria	Tetragenococcus_halophilus_(strain_DSM_20338_/_JCM_20259_/_NCIMB_9735_/_NBRC_12172)_(Pediococcus_halophilus)	noNucS		idMutS-idMutL	YES	Genome_status_unchecked
947828	None	UP000003637	BACTERIA	Other-Terrabacteria	Lactobacillus_rhamnosus_MTCC_5462	noNucS		undefMutS-undefMutL		Unassembled_WGS
997346	None	UP000004046	BACTERIA	Other-Terrabacteria	Desmospora_sp._8437	noNucS		idMutS-undefMutL	YES	Unassembled_WGS
997350	None	UP000003422	BACTERIA	Other-Terrabacteria	Peptoniphilus_indolicus_ATCC_29427	noNucS		undefMutS-idMutL	YES	Unassembled_WGS
1002809	SOLSS	UP000006691	BACTERIA	Other-Terrabacteria	Solibacillus_silvestris_(strain_StLB046)_(Bacillus_silvestris)	noNucS		idMutS-idMutL	YES	Genome_status_unchecked
1009370	None	UP000003240	BACTERIA	Other-Terrabacteria	Acetonema_longum_DSM_6540	noNucS		idMutS-idMutL	YES	Genome_status_unchecked
1027292	None	UP000005316	BACTERIA	Other-Terrabacteria	Sporosarcina_newyorkensis_2681	noNucS		idMutS-idMutL	YES	Genome_status_unchecked
1029718	ARTSS	UP000001636	BACTERIA	Other-Terrabacteria	Arthromitus_sp._(strain_SFB-mouse-Japan)	noNucS		idMutS-idMutL	YES	Genome_status_unchecked
1034808	None	UP000005055	BACTERIA	Other-Terrabacteria	Mycoplasma_anatis_1340	noNucS		undefMutS-undefMutL		Unassembled_WGS
1035190	None	UP000005621	BACTERIA	Other-Terrabacteria	Streptococcus_oralis_SK313	noNucS		idMutS-idMutL	YES	Genome_status_unchecked
1037410	None	UP000004978	BACTERIA	Other-Terrabacteria	Mycoplasma_columbinum_SF7	noNucS		undefMutS-undefMutL		Unassembled_WGS
1042156	CLOSS	UP000008937	BACTERIA	Other-Terrabacteria	Clostridium_sp._(strain_SY8519)	noNucS		idMutS-idMutL	YES	Genome_status_unchecked
1042163	None	UP000005850	BACTERIA	Other-Terrabacteria	Brevibacillus_laterosporus_LMG_15441	noNucS		idMutS-idMutL	YES	Genome_status_unchecked
1042404	None	UP000004150	BACTERIA	Other-Terrabacteria	Streptococcus_thermophilus_CNCM_I-1630	noNucS		idMutS-undefMutL	YES	Unassembled_WGS
1045004	None	UP000004959	BACTERIA	Other-Terrabacteria	Oenococcus_kitaharae_DSM_17330	noNucS		undefMutS-undefMutL		Chromosome_andor_plasmid
1045854	WEIKK	UP000008930	BACTERIA	Other-Terrabacteria	Weissella_koreensis_(strain_KACC_15510)	noNucS		idMutS-idMutL	YES	Genome_status_unchecked
1046596	None	UP000003355	BACTERIA	Other-Terrabacteria	Lactobacillus_mali_KCTC_3596_=_DSM_20444	noNucS		idMutS-idMutL	YES	Genome_status_unchecked
1048830	None	UP000003649	BACTERIA	Other-Terrabacteria	Mycoplasma_iowae_695	noNucS		undefMutS-undefMutL		Unassembled_WGS
1051632	SULAT	UP000000291	BACTERIA	Other-Terrabacteria	Sulfobacillus_acidophilus_(strain_TPY)	noNucS		idMutS-idMutL	YES	Genome_status_unchecked
1064535	None	UP000010111	BACTERIA	Other-Terrabacteria	Megasphaera_elsdenii_DSM_20460	noNucS		idMutS-idMutL	YES	Genome_status_unchecked
1069534	LACRR	UP000001279	BACTERIA	Other-Terrabacteria	Lactobacillus_ruminis_(strain_ATCC_27782_/_RF3)	noNucS		idMutS-idMutL	YES	Genome_status_unchecked
1071400	None	UP000007332	BACTERIA	Other-Terrabacteria	Lactobacillus_buchneri_CD034	noNucS		idMutS-idMutL	YES	Genome_status_unchecked
1073571	None	UP000033163	BACTERIA	Other-Terrabacteria	Paenibacillus_riograndensis_SBR5	noNucS		idMutS-idMutL	YES	Genome_status_unchecked
1076934	None	UP000015268	BACTERIA	Other-Terrabacteria	Streptococcus_lutetiensis_033	noNucS		idMutS-idMutL	YES	Genome_status_unchecked
1081736	None	UP000004950	BACTERIA	Other-Terrabacteria	Listeria_fleischmannii_subsp._coloradonensis	noNucS		undefMutS-idMutL	YES	Unassembled_WGS
1089553	THEPS	UP000000467	BACTERIA	Other-Terrabacteria	Thermacetogenium_phaeum_(strain_ATCC_BAA-254_/_DSM_12270_/_PB)	noNucS		idMutS-idMutL	YES	Genome_status_unchecked
1094508	THESW	UP000006178	BACTERIA	Other-Terrabacteria	Thermoanaerobacterium_saccharolyticum_(strain_DSM_8691_/_JW/SL-YS485)	noNucS		idMutS-idMutL	YES	Genome_status_unchecked
1105031	None	UP000004073	BACTERIA	Other-Terrabacteria	Clostridium_sp._MSTE9	noNucS		idMutS-idMutL	YES	Genome_status_unchecked
1111708	SYNY3	UP000001425	BACTERIA	Other-Terrabacteria	Synechocystis_sp._(strain_PCC_6803_/_Kazusa)	noNucS		idMutS-undefMutL	YES	Chromosome_andor_plasmid
1116391	None	UP000007523	BACTERIA	Other-Terrabacteria	Paenibacillus_mucilaginosus_3016	noNucS		undefMutS-idMutL	YES	Chromosome_andor_plasmid
1117379	None	UP000006316	BACTERIA	Other-Terrabacteria	Bacillus_bataviensis_LMG_21833	noNucS		idMutS-idMutL	YES	Genome_status_unchecked
1118964	None	UP000009399	BACTERIA	Other-Terrabacteria	Mycoplasma_hyorhinis_SK76	noNucS		undefMutS-undefMutL		Chromosome_andor_plasmid
1121335	CLOSH	UP000011220	BACTERIA	Other-Terrabacteria	Clostridium_stercorarium_subsp._stercorarium_(strain_ATCC_35414_/_DSM_8532_/_NCIMB_11754)	noNucS		idMutS-idMutL	YES	Genome_status_unchecked
1121428	None	UP000009315	BACTERIA	Other-Terrabacteria	Desulfotomaculum_hydrothermale_Lam5_=_DSM_18033	noNucS		idMutS-idMutL	YES	Genome_status_unchecked
1121864	None	UP000017415	BACTERIA	Other-Terrabacteria	Enterococcus_cecorum_DSM_20682_=_ATCC_43198	noNucS		idMutS-idMutL	YES	Genome_status_unchecked
1121865	None	UP000014113	BACTERIA	Other-Terrabacteria	Enterococcus_columbae_DSM_7374_=_ATCC_51263	noNucS		idMutS-idMutL	YES	Genome_status_unchecked
1123719	None	UP000031563	BACTERIA	Other-Terrabacteria	Bacillaceae_bacterium_MTCC_8252	noNucS		idMutS-idMutL	YES	Genome_status_unchecked
1126833	None	UP000032633	BACTERIA	Other-Terrabacteria	Paenibacillus_beijingensis	noNucS		idMutS-idMutL	YES	Genome_status_unchecked
1128398	CLOA9	UP000006094	BACTERIA	Other-Terrabacteria	Clostridium_acidurici_(strain_ATCC_7906_/_DSM_604_/_KCTC_5404_/_9a)	noNucS		idMutS-idMutL	YES	Genome_status_unchecked
1129897	None	UP000004221	BACTERIA	Other-Terrabacteria	Nitrolancea_hollandica_Lb	noNucS		undefMutS-undefMutL		Unassembled_WGS
1130798	None	UP000003645	BACTERIA	Other-Terrabacteria	Lactobacillus_mucosae_LM1	noNucS		idMutS-idMutL	YES	Genome_status_unchecked
1131455	None	UP000006229	BACTERIA	Other-Terrabacteria	Mycoplasma_canis_UFG4	noNucS		undefMutS-undefMutL		Unassembled_WGS
1131462	None	UP000000482	BACTERIA	Other-Terrabacteria	Dehalobacter_sp._CF	noNucS		idMutS-idMutL	YES	Genome_status_unchecked
1131730	None	UP000018877	BACTERIA	Other-Terrabacteria	Bacillus_vireti_LMG_21834	noNucS		idMutS-idMutL	YES	Genome_status_unchecked
1131731	None	UP000006315	BACTERIA	Other-Terrabacteria	Bacillus_azotoformans_LMG_9581	noNucS		idMutS-idMutL	YES	Genome_status_unchecked
1131935	None	UP000003900	BACTERIA	Other-Terrabacteria	Paenibacillus_dendritiformis_C454	noNucS		idMutS-idMutL	YES	Genome_status_unchecked
1139219	None	UP000014127	BACTERIA	Other-Terrabacteria	Enterococcus_dispar_ATCC_51266	noNucS		idMutS-idMutL	YES	Genome_status_unchecked
1139996	None	UP000014136	BACTERIA	Other-Terrabacteria	Enterococcus_saccharolyticus_ATCC_43076	noNucS		idMutS-idMutL	YES	Genome_status_unchecked
1140001	None	UP000014199	BACTERIA	Other-Terrabacteria	Enterococcus_durans_ATCC_6056	noNucS		idMutS-idMutL	YES	Genome_status_unchecked
1140002	None	UP000014104	BACTERIA	Other-Terrabacteria	Enterococcus_avium_ATCC_14025	noNucS		idMutS-idMutL	YES	Genome_status_unchecked
1140003	None	UP000015961	BACTERIA	Other-Terrabacteria	Enterococcus_sulfureus_ATCC_49903	noNucS		idMutS-idMutL	YES	Genome_status_unchecked
1144300	None	UP000004567	BACTERIA	Other-Terrabacteria	Lactobacillus_gastricus_PS3	noNucS		idMutS-idMutL	YES	Genome_status_unchecked
1144311	None	UP000007279	BACTERIA	Other-Terrabacteria	Brevibacillus_sp._CF112	noNucS		idMutS-idMutL	YES	Genome_status_unchecked
1145276	None	UP000019675	BACTERIA	Other-Terrabacteria	Lysinibacillus_varians	noNucS		idMutS-idMutL	YES	Genome_status_unchecked
1149862	None	UP000004324	BACTERIA	Other-Terrabacteria	Pelosinus_fermentans_B4	noNucS		idMutS-idMutL	YES	Genome_status_unchecked
1158606	None	UP000013777	BACTERIA	Other-Terrabacteria	Enterococcus_asini_ATCC_700915	noNucS		idMutS-idMutL	YES	Genome_status_unchecked
1158607	None	UP000013782	BACTERIA	Other-Terrabacteria	Enterococcus_pallens_ATCC_BAA-351	noNucS		idMutS-idMutL	YES	Genome_status_unchecked
1158608	None	UP000013858	BACTERIA	Other-Terrabacteria	Enterococcus_haemoperoxidus_ATCC_BAA-382	noNucS		idMutS-idMutL	YES	Genome_status_unchecked
1158610	None	UP000013785	BACTERIA	Other-Terrabacteria	Enterococcus_phoeniculicola_ATCC_BAA-412	noNucS		idMutS-idMutL	YES	Genome_status_unchecked
1170562	None	UP000010477	BACTERIA	Other-Terrabacteria	Calothrix_sp._PCC_6303	noNucS		idMutS-undefMutL	YES	Chromosome_andor_plasmid
1173020	None	UP000010366	BACTERIA	Other-Terrabacteria	Chamaesiphon_minutus_PCC_6605	noNucS		idMutS-undefMutL	YES	Chromosome_andor_plasmid
1173022	None	UP000010472	BACTERIA	Other-Terrabacteria	Crinalium_epipsammum_PCC_9333	noNucS		idMutS-undefMutL	YES	Chromosome_andor_plasmid
1173025	None	UP000010383	BACTERIA	Other-Terrabacteria	Geitlerinema_sp._PCC_7407	noNucS		idMutS-undefMutL	YES	Chromosome_andor_plasmid
1173026	None	UP000010476	BACTERIA	Other-Terrabacteria	Gloeocapsa_sp._PCC_7428	noNucS		idMutS-undefMutL	YES	Chromosome_andor_plasmid
1173027	None	UP000010471	BACTERIA	Other-Terrabacteria	Microcoleus_sp._PCC_7113	noNucS		idMutS-undefMutL	YES	Chromosome_andor_plasmid
1173263	None	UP000010385	BACTERIA	Other-Terrabacteria	Synechococcus_sp._PCC_7502	noNucS		idMutS-undefMutL	YES	Chromosome_andor_plasmid
1182571	None	UP000030634	BACTERIA	Other-Terrabacteria	Deinococcus_swuensis	fullNucS	YES	idMutS-idMutL	YES	Genome_status_unchecked	confirmedtblastn
1183438	None	UP000017396	BACTERIA	Other-Terrabacteria	Gloeobacter_kilaueensis_JS1	noNucS		idMutS-undefMutL	YES	Chromosome_andor_plasmid
1185325	None	UP000007271	BACTERIA	Other-Terrabacteria	Lactobacillus_coryniformis_subsp._coryniformis_CECT_5711	noNucS		idMutS-idMutL	YES	Genome_status_unchecked
1193095	None	UP000031620	BACTERIA	Other-Terrabacteria	Lactobacillus_hokkaidonensis	noNucS		idMutS-idMutL	YES	Genome_status_unchecked
1196322	None	UP000001325	BACTERIA	Other-Terrabacteria	Clostridium_sp._Maddingley_MBC34-26	noNucS		idMutS-idMutL	YES	Genome_status_unchecked
1196324	None	UP000004080	BACTERIA	Other-Terrabacteria	Bacillus_macauensis_ZFHKF-1	noNucS		idMutS-idMutL	YES	Genome_status_unchecked
1197325	MYCWM	UP000009005	BACTERIA	Other-Terrabacteria	Mycoplasma_wenyonii_(strain_Massachusetts)_(Eperythrozoon_wenyonii)	noNucS		undefMutS-undefMutL		Chromosome_andor_plasmid
1206781	None	UP000006321	BACTERIA	Other-Terrabacteria	Paenibacillus_alvei_DSM_29	noNucS		idMutS-idMutL	YES	Genome_status_unchecked
1209989	TEPAE	UP000010802	BACTERIA	Other-Terrabacteria	Tepidanaerobacter_acetatoxydans_(strain_DSM_21804_/_JCM_16047_/_Re1)	noNucS		idMutS-idMutL	YES	Genome_status_unchecked
1212765	MYCHA	UP000006502	BACTERIA	Other-Terrabacteria	Mycoplasma_haemolamae_(strain_Purdue)	noNucS		undefMutS-undefMutL		Chromosome_andor_plasmid
1215915	None	UP000009323	BACTERIA	Other-Terrabacteria	Lactococcus_raffinolactis_4877	noNucS		idMutS-idMutL	YES	Genome_status_unchecked
1216932	None	UP000019426	BACTERIA	Other-Terrabacteria	Clostridium_bornimense	noNucS		idMutS-idMutL	YES	Genome_status_unchecked
1218173	None	UP000002754	BACTERIA	Other-Terrabacteria	Bacillus_alcalophilus_ATCC_27647_=_CGMCC_1.3604	noNucS		idMutS-idMutL	YES	Genome_status_unchecked
1218492	None	UP000033558	BACTERIA	Other-Terrabacteria	Lactobacillus_mellifer	noNucS		idMutS-idMutL	YES	Genome_status_unchecked
1218508	None	UP000033695	BACTERIA	Other-Terrabacteria	Lactobacillus_mellis	noNucS		idMutS-idMutL	YES	Genome_status_unchecked
1221538	None	UP000019474	BACTERIA	Other-Terrabacteria	Lactobacillus_florum_8D	noNucS		idMutS-idMutL	YES	Genome_status_unchecked
1226323	None	UP000016601	BACTERIA	Other-Terrabacteria	Oscillibacter_sp._KLE_1745	noNucS		idMutS-undefMutL	YES	Unassembled_WGS
1227275	None	UP000016617	BACTERIA	Other-Terrabacteria	Streptococcus_sobrinus_W1703	noNucS		idMutS-idMutL	YES	Genome_status_unchecked
1228987	None	UP000031625	BACTERIA	Other-Terrabacteria	cyanobacterium_endosymbiont_of_Epithemia_turgida_isolate_EtSB_Lake_Yunoko	noNucS		idMutS-undefMutL	YES	Chromosome_andor_plasmid
1229758	LEUCJ	UP000006299	BACTERIA	Other-Terrabacteria	Leuconostoc_carnosum_(strain_JB16)	noNucS		idMutS-idMutL	YES	Genome_status_unchecked
1234679	None	UP000000212	BACTERIA	Other-Terrabacteria	Carnobacterium_maltaromaticum_LMA28	noNucS		idMutS-idMutL	YES	Genome_status_unchecked
1246626	None	UP000027142	BACTERIA	Other-Terrabacteria	Bacillus_lehensis_G1	noNucS		idMutS-idMutL	YES	Genome_status_unchecked
1246955	MYCC1	UP000010466	BACTERIA	Other-Terrabacteria	Mycoplasma_cynos_(strain_C142)	noNucS		undefMutS-undefMutL		Chromosome_andor_plasmid
1262449	None	UP000030905	BACTERIA	Other-Terrabacteria	Clostridium_pasteurianum_DSM_525_=_ATCC_6013	noNucS		idMutS-idMutL	YES	Genome_status_unchecked
1262686	None	UP000017930	BACTERIA	Other-Terrabacteria	Acholeplasma_sp._CAG:878	noNucS		idMutS-idMutL	YES	Genome_status_unchecked
1262688	None	UP000018048	BACTERIA	Other-Terrabacteria	Acidaminococcus_sp._CAG:917	noNucS		idMutS-idMutL	YES	Genome_status_unchecked
1262699	None	UP000018135	BACTERIA	Other-Terrabacteria	Anaerostipes_sp._CAG:276	noNucS		idMutS-undefMutL	YES	Unassembled_WGS
1262700	None	UP000018024	BACTERIA	Other-Terrabacteria	Anaerotruncus_sp._CAG:528	noNucS		idMutS-idMutL	YES	Genome_status_unchecked
1262703	None	UP000018385	BACTERIA	Other-Terrabacteria	Anaerotruncus_sp._CAG:390	noNucS		idMutS-idMutL	YES	Genome_status_unchecked
1262708	None	UP000018014	BACTERIA	Other-Terrabacteria	Bacillus_sp._CAG:988	noNucS		idMutS-idMutL	YES	Genome_status_unchecked
1262755	None	UP000017983	BACTERIA	Other-Terrabacteria	Blautia_sp._CAG:237	noNucS		idMutS-idMutL	YES	Genome_status_unchecked
1262756	None	UP000018056	BACTERIA	Other-Terrabacteria	Blautia_sp._CAG:257	noNucS		undefMutS-idMutL	YES	Unassembled_WGS
1262757	None	UP000018204	BACTERIA	Other-Terrabacteria	Blautia_sp._CAG:37	noNucS		undefMutS-idMutL	YES	Unassembled_WGS
1262758	None	UP000018177	BACTERIA	Other-Terrabacteria	Blautia_sp._CAG:52	noNucS		idMutS-idMutL	YES	Genome_status_unchecked
1262761	None	UP000018075	BACTERIA	Other-Terrabacteria	Butyrivibrio_sp._CAG:318	noNucS		idMutS-idMutL	YES	Genome_status_unchecked
1262767	None	UP000018308	BACTERIA	Other-Terrabacteria	Catenibacterium_sp._CAG:290	noNucS		idMutS-idMutL	YES	Genome_status_unchecked
1262768	None	UP000018325	BACTERIA	Other-Terrabacteria	Clostridium_sp._CAG:1000	noNucS		idMutS-idMutL	YES	Genome_status_unchecked
1262769	None	UP000018382	BACTERIA	Other-Terrabacteria	Clostridium_sp._CAG:1013	noNucS		idMutS-idMutL	YES	Genome_status_unchecked
1262770	None	UP000017946	BACTERIA	Other-Terrabacteria	Clostridium_sp._CAG:1024	noNucS		idMutS-idMutL	YES	Genome_status_unchecked
1262771	None	UP000018000	BACTERIA	Other-Terrabacteria	Clostridium_sp._CAG:1193	noNucS		idMutS-idMutL	YES	Genome_status_unchecked
1262772	None	UP000018225	BACTERIA	Other-Terrabacteria	Clostridium_sp._CAG:1219	noNucS		idMutS-idMutL	YES	Genome_status_unchecked
1262774	None	UP000018025	BACTERIA	Other-Terrabacteria	Clostridium_sp._CAG:127	noNucS		idMutS-idMutL	YES	Genome_status_unchecked
1262775	None	UP000017905	BACTERIA	Other-Terrabacteria	Clostridium_sp._CAG:138	noNucS		idMutS-idMutL	YES	Genome_status_unchecked
1262777	None	UP000018023	BACTERIA	Other-Terrabacteria	Clostridium_sp._CAG:167	noNucS		idMutS-idMutL	YES	Genome_status_unchecked
1262778	None	UP000018302	BACTERIA	Other-Terrabacteria	Clostridium_sp._CAG:169	noNucS		idMutS-undefMutL	YES	Unassembled_WGS
1262779	None	UP000018364	BACTERIA	Other-Terrabacteria	Clostridium_sp._CAG:217	noNucS		idMutS-undefMutL	YES	Unassembled_WGS
1262780	None	UP000018176	BACTERIA	Other-Terrabacteria	Clostridium_sp._CAG:221	noNucS		idMutS-idMutL	YES	Genome_status_unchecked
1262781	None	UP000018047	BACTERIA	Other-Terrabacteria	Clostridium_sp._CAG:226	noNucS		idMutS-idMutL	YES	Genome_status_unchecked
1262782	None	UP000017961	BACTERIA	Other-Terrabacteria	Clostridium_sp._CAG:230	noNucS		idMutS-idMutL	YES	Genome_status_unchecked
1262783	None	UP000017919	BACTERIA	Other-Terrabacteria	Clostridium_sp._CAG:242	noNucS		idMutS-undefMutL	YES	Unassembled_WGS
1262784	None	UP000018065	BACTERIA	Other-Terrabacteria	Clostridium_sp._CAG:245	noNucS		idMutS-idMutL	YES	Genome_status_unchecked
1262785	None	UP000018071	BACTERIA	Other-Terrabacteria	Clostridium_sp._CAG:253	noNucS		undefMutS-idMutL	YES	Unassembled_WGS
1262786	None	UP000018342	BACTERIA	Other-Terrabacteria	Clostridium_sp._CAG:264	noNucS		idMutS-idMutL	YES	Genome_status_unchecked
1262788	None	UP000018363	BACTERIA	Other-Terrabacteria	Clostridium_sp._CAG:269	noNucS		idMutS-idMutL	YES	Genome_status_unchecked
1262789	None	UP000018327	BACTERIA	Other-Terrabacteria	Clostridium_sp._CAG:273	noNucS		idMutS-undefMutL	YES	Unassembled_WGS
1262790	None	UP000018281	BACTERIA	Other-Terrabacteria	Clostridium_sp._CAG:277	noNucS		idMutS-idMutL	YES	Genome_status_unchecked
1262791	None	UP000017968	BACTERIA	Other-Terrabacteria	Clostridium_sp._CAG:288	noNucS		idMutS-idMutL	YES	Genome_status_unchecked
1262792	None	UP000017929	BACTERIA	Other-Terrabacteria	Clostridium_sp._CAG:299	noNucS		idMutS-idMutL	YES	Genome_status_unchecked
1262793	None	UP000018278	BACTERIA	Other-Terrabacteria	Clostridium_sp._CAG:302	noNucS		idMutS-idMutL	YES	Genome_status_unchecked
1262794	None	UP000018008	BACTERIA	Other-Terrabacteria	Clostridium_sp._CAG:306	noNucS		undefMutS-idMutL	YES	Unassembled_WGS
1262795	None	UP000018128	BACTERIA	Other-Terrabacteria	Clostridium_sp._CAG:307	noNucS		idMutS-idMutL	YES	Genome_status_unchecked
1262796	None	UP000018148	BACTERIA	Other-Terrabacteria	Clostridium_sp._CAG:343	noNucS		idMutS-idMutL	YES	Genome_status_unchecked
1262797	None	UP000018231	BACTERIA	Other-Terrabacteria	Clostridium_sp._CAG:349	noNucS		idMutS-idMutL	YES	Genome_status_unchecked
1262798	None	UP000018340	BACTERIA	Other-Terrabacteria	Clostridium_sp._CAG:352	noNucS		idMutS-idMutL	YES	Genome_status_unchecked
1262799	None	UP000018313	BACTERIA	Other-Terrabacteria	Clostridium_sp._CAG:354	noNucS		idMutS-undefMutL	YES	Unassembled_WGS
1262800	None	UP000017951	BACTERIA	Other-Terrabacteria	Clostridium_sp._CAG:356	noNucS		idMutS-idMutL	YES	Genome_status_unchecked
1262802	None	UP000018022	BACTERIA	Other-Terrabacteria	Clostridium_sp._CAG:411	noNucS		idMutS-idMutL	YES	Genome_status_unchecked
1262803	None	UP000018076	BACTERIA	Other-Terrabacteria	Clostridium_sp._CAG:413	noNucS		idMutS-idMutL	YES	Genome_status_unchecked
1262804	None	UP000018303	BACTERIA	Other-Terrabacteria	Clostridium_sp._CAG:417	noNucS		idMutS-idMutL	YES	Genome_status_unchecked
1262805	None	UP000018284	BACTERIA	Other-Terrabacteria	Clostridium_sp._CAG:43	noNucS		idMutS-idMutL	YES	Genome_status_unchecked
1262806	None	UP000018401	BACTERIA	Other-Terrabacteria	Clostridium_sp._CAG:433	noNucS		idMutS-idMutL	YES	Genome_status_unchecked
1262807	None	UP000018067	BACTERIA	Other-Terrabacteria	Clostridium_sp._CAG:440	noNucS		idMutS-idMutL	YES	Genome_status_unchecked
1262808	None	UP000018074	BACTERIA	Other-Terrabacteria	Clostridium_sp._CAG:448	noNucS		undefMutS-undefMutL		Unassembled_WGS
1262809	None	UP000017947	BACTERIA	Other-Terrabacteria	Clostridium_sp._CAG:451	noNucS		idMutS-idMutL	YES	Genome_status_unchecked
1262810	None	UP000018319	BACTERIA	Other-Terrabacteria	Clostridium_sp._CAG:452	noNucS		idMutS-idMutL	YES	Genome_status_unchecked
1262811	None	UP000018244	BACTERIA	Other-Terrabacteria	Clostridium_sp._CAG:465	noNucS		idMutS-idMutL	YES	Genome_status_unchecked
1262812	None	UP000018084	BACTERIA	Other-Terrabacteria	Clostridium_sp._CAG:470	noNucS		idMutS-idMutL	YES	Genome_status_unchecked
1262813	None	UP000018041	BACTERIA	Other-Terrabacteria	Clostridium_sp._CAG:492	noNucS		idMutS-idMutL	YES	Genome_status_unchecked
1262816	None	UP000018120	BACTERIA	Other-Terrabacteria	Clostridium_sp._CAG:510	noNucS		idMutS-idMutL	YES	Genome_status_unchecked
1262817	None	UP000018086	BACTERIA	Other-Terrabacteria	Clostridium_sp._CAG:524	noNucS		idMutS-idMutL	YES	Genome_status_unchecked
1262818	None	UP000017920	BACTERIA	Other-Terrabacteria	Clostridium_sp._CAG:533	noNucS		idMutS-undefMutL	YES	Unassembled_WGS
1262819	None	UP000017926	BACTERIA	Other-Terrabacteria	Clostridium_sp._CAG:557	noNucS		idMutS-idMutL	YES	Genome_status_unchecked
1262820	None	UP000018055	BACTERIA	Other-Terrabacteria	Clostridium_sp._CAG:567	noNucS		idMutS-idMutL	YES	Genome_status_unchecked
1262821	None	UP000018045	BACTERIA	Other-Terrabacteria	Clostridium_sp._CAG:568	noNucS		idMutS-idMutL	YES	Genome_status_unchecked
1262822	None	UP000018370	BACTERIA	Other-Terrabacteria	Clostridium_sp._CAG:571	noNucS		idMutS-idMutL	YES	Genome_status_unchecked
1262823	None	UP000018299	BACTERIA	Other-Terrabacteria	Clostridium_sp._CAG:575	noNucS		idMutS-idMutL	YES	Genome_status_unchecked
1262824	None	UP000018263	BACTERIA	Other-Terrabacteria	Clostridium_sp._CAG:58	noNucS		idMutS-undefMutL	YES	Unassembled_WGS
1262825	None	UP000017939	BACTERIA	Other-Terrabacteria	Clostridium_sp._CAG:590	noNucS		idMutS-idMutL	YES	Genome_status_unchecked
1262826	None	UP000018205	BACTERIA	Other-Terrabacteria	Clostridium_sp._CAG:594	noNucS		idMutS-idMutL	YES	Genome_status_unchecked
1262827	None	UP000018389	BACTERIA	Other-Terrabacteria	Clostridium_sp._CAG:609	noNucS		idMutS-idMutL	YES	Genome_status_unchecked
1262828	None	UP000018137	BACTERIA	Other-Terrabacteria	Clostridium_sp._CAG:62	noNucS		idMutS-idMutL	YES	Genome_status_unchecked
1262829	None	UP000018081	BACTERIA	Other-Terrabacteria	Clostridium_sp._CAG:628	noNucS		idMutS-idMutL	YES	Genome_status_unchecked
1262830	None	UP000018242	BACTERIA	Other-Terrabacteria	Clostridium_sp._CAG:632	noNucS		idMutS-idMutL	YES	Genome_status_unchecked
1262831	None	UP000017959	BACTERIA	Other-Terrabacteria	Clostridium_sp._CAG:678	noNucS		idMutS-idMutL	YES	Genome_status_unchecked
1262832	None	UP000018268	BACTERIA	Other-Terrabacteria	Clostridium_sp._CAG:7	noNucS		idMutS-idMutL	YES	Genome_status_unchecked
1262833	None	UP000018190	BACTERIA	Other-Terrabacteria	Clostridium_sp._CAG:710	noNucS		idMutS-idMutL	YES	Genome_status_unchecked
1262836	None	UP000018032	BACTERIA	Other-Terrabacteria	Clostridium_sp._CAG:75	noNucS		idMutS-idMutL	YES	Genome_status_unchecked
1262837	None	UP000017955	BACTERIA	Other-Terrabacteria	Clostridium_sp._CAG:762	noNucS		idMutS-idMutL	YES	Genome_status_unchecked
1262839	None	UP000018374	BACTERIA	Other-Terrabacteria	Clostridium_sp._CAG:780	noNucS		idMutS-idMutL	YES	Genome_status_unchecked
1262840	None	UP000018310	BACTERIA	Other-Terrabacteria	Clostridium_sp._CAG:793	noNucS		idMutS-idMutL	YES	Genome_status_unchecked
1262841	None	UP000018223	BACTERIA	Other-Terrabacteria	Clostridium_sp._CAG:798	noNucS		idMutS-idMutL	YES	Genome_status_unchecked
1262843	None	UP000018381	BACTERIA	Other-Terrabacteria	Clostridium_sp._CAG:813	noNucS		idMutS-undefMutL	YES	Unassembled_WGS
1262846	None	UP000018170	BACTERIA	Other-Terrabacteria	Clostridium_sp._CAG:914	noNucS		idMutS-idMutL	YES	Genome_status_unchecked
1262847	None	UP000018193	BACTERIA	Other-Terrabacteria	Clostridium_sp._CAG:921	noNucS		idMutS-idMutL	YES	Genome_status_unchecked
1262848	None	UP000018136	BACTERIA	Other-Terrabacteria	Clostridium_sp._CAG:964	noNucS		idMutS-idMutL	YES	Genome_status_unchecked
1262853	None	UP000017960	BACTERIA	Other-Terrabacteria	Coprobacillus_sp._CAG:183	noNucS		idMutS-idMutL	YES	Genome_status_unchecked
1262854	None	UP000018196	BACTERIA	Other-Terrabacteria	Coprobacillus_sp._CAG:235	noNucS		idMutS-idMutL	YES	Genome_status_unchecked
1262855	None	UP000017988	BACTERIA	Other-Terrabacteria	Coprobacillus_sp._CAG:605	noNucS		idMutS-idMutL	YES	Genome_status_unchecked
1262856	None	UP000018297	BACTERIA	Other-Terrabacteria	Coprobacillus_sp._CAG:698	noNucS		idMutS-idMutL	YES	Genome_status_unchecked
1262857	None	UP000017997	BACTERIA	Other-Terrabacteria	Coprobacillus_sp._CAG:826	noNucS		idMutS-idMutL	YES	Genome_status_unchecked
1262863	None	UP000018002	BACTERIA	Other-Terrabacteria	Coprococcus_sp._CAG:782	noNucS		idMutS-undefMutL	YES	Unassembled_WGS
1262869	None	UP000018365	BACTERIA	Other-Terrabacteria	Dialister_sp._CAG:357	noNucS		idMutS-idMutL	YES	Genome_status_unchecked
1262870	None	UP000017985	BACTERIA	Other-Terrabacteria	Dialister_sp._CAG:486	noNucS		idMutS-idMutL	YES	Genome_status_unchecked
1262871	None	UP000018383	BACTERIA	Other-Terrabacteria	Dialister_sp._CAG:588	noNucS		idMutS-idMutL	YES	Genome_status_unchecked
1262872	None	UP000017921	BACTERIA	Other-Terrabacteria	Dorea_sp._CAG:105	noNucS		idMutS-idMutL	YES	Genome_status_unchecked
1262873	None	UP000018262	BACTERIA	Other-Terrabacteria	Dorea_sp._CAG:317	noNucS		idMutS-idMutL	YES	Genome_status_unchecked
1262880	None	UP000018124	BACTERIA	Other-Terrabacteria	Eubacterium_sp._CAG:156	noNucS		idMutS-idMutL	YES	Genome_status_unchecked
1262881	None	UP000018318	BACTERIA	Other-Terrabacteria	Eubacterium_sp._CAG:161	noNucS		idMutS-idMutL	YES	Genome_status_unchecked
1262882	None	UP000018411	BACTERIA	Other-Terrabacteria	Eubacterium_sp._CAG:180	noNucS		idMutS-idMutL	YES	Genome_status_unchecked
1262883	None	UP000017943	BACTERIA	Other-Terrabacteria	Eubacterium_sp._CAG:192	noNucS		idMutS-undefMutL	YES	Unassembled_WGS
1262884	None	UP000017996	BACTERIA	Other-Terrabacteria	Eubacterium_sp._CAG:202	noNucS		idMutS-idMutL	YES	Genome_status_unchecked
1262886	None	UP000018414	BACTERIA	Other-Terrabacteria	Eubacterium_sp._CAG:251	noNucS		idMutS-idMutL	YES	Genome_status_unchecked
1262887	None	UP000017970	BACTERIA	Other-Terrabacteria	Eubacterium_sp._CAG:252	noNucS		idMutS-idMutL	YES	Genome_status_unchecked
1262888	None	UP000017904	BACTERIA	Other-Terrabacteria	Eubacterium_sp._CAG:274	noNucS		idMutS-idMutL	YES	Genome_status_unchecked
1262889	None	UP000017954	BACTERIA	Other-Terrabacteria	Eubacterium_sp._CAG:38	noNucS		idMutS-idMutL	YES	Genome_status_unchecked
1262890	None	UP000017975	BACTERIA	Other-Terrabacteria	Eubacterium_sp._CAG:581	noNucS		idMutS-undefMutL	YES	Unassembled_WGS
1262891	None	UP000018312	BACTERIA	Other-Terrabacteria	Eubacterium_sp._CAG:603	noNucS		idMutS-idMutL	YES	Genome_status_unchecked
1262893	None	UP000018127	BACTERIA	Other-Terrabacteria	Eubacterium_sp._CAG:786	noNucS		idMutS-idMutL	YES	Genome_status_unchecked
1262894	None	UP000017924	BACTERIA	Other-Terrabacteria	Eubacterium_sp._CAG:841	noNucS		idMutS-idMutL	YES	Genome_status_unchecked
1262895	None	UP000017940	BACTERIA	Other-Terrabacteria	Eubacterium_sp._CAG:86	noNucS		idMutS-idMutL	YES	Genome_status_unchecked
1262896	None	UP000018132	BACTERIA	Other-Terrabacteria	Faecalibacterium_sp._CAG:1138	noNucS		idMutS-idMutL	YES	Genome_status_unchecked
1262897	None	UP000018328	BACTERIA	Other-Terrabacteria	Faecalibacterium_sp._CAG:74	noNucS		idMutS-idMutL	YES	Genome_status_unchecked
1262898	None	UP000018070	BACTERIA	Other-Terrabacteria	Faecalibacterium_sp._CAG:82	noNucS		idMutS-idMutL	YES	Genome_status_unchecked
1262904	None	UP000018408	BACTERIA	Other-Terrabacteria	Mycoplasma_sp._CAG:472	noNucS		idMutS-idMutL	YES	Genome_status_unchecked
1262905	None	UP000018049	BACTERIA	Other-Terrabacteria	Mycoplasma_sp._CAG:611	noNucS		idMutS-idMutL	YES	Genome_status_unchecked
1262906	None	UP000018174	BACTERIA	Other-Terrabacteria	Mycoplasma_sp._CAG:776	noNucS		idMutS-idMutL	YES	Genome_status_unchecked
1262907	None	UP000018280	BACTERIA	Other-Terrabacteria	Mycoplasma_sp._CAG:877	noNucS		idMutS-idMutL	YES	Genome_status_unchecked
1262908	None	UP000018117	BACTERIA	Other-Terrabacteria	Mycoplasma_sp._CAG:956	noNucS		idMutS-idMutL	YES	Genome_status_unchecked
1262910	None	UP000017942	BACTERIA	Other-Terrabacteria	Oscillibacter_sp._CAG:155	noNucS		idMutS-undefMutL	YES	Unassembled_WGS
1262911	None	UP000018113	BACTERIA	Other-Terrabacteria	Oscillibacter_sp._CAG:241	noNucS		idMutS-idMutL	YES	Genome_status_unchecked
1262940	None	UP000018092	BACTERIA	Other-Terrabacteria	Roseburia_sp._CAG:100	noNucS		idMutS-idMutL	YES	Genome_status_unchecked
1262941	None	UP000018230	BACTERIA	Other-Terrabacteria	Roseburia_sp._CAG:18	noNucS		idMutS-idMutL	YES	Genome_status_unchecked
1262942	None	UP000018104	BACTERIA	Other-Terrabacteria	Roseburia_sp._CAG:182	noNucS		idMutS-undefMutL	YES	Unassembled_WGS
1262943	None	UP000018336	BACTERIA	Other-Terrabacteria	Roseburia_sp._CAG:197	noNucS		idMutS-idMutL	YES	Genome_status_unchecked
1262944	None	UP000018355	BACTERIA	Other-Terrabacteria	Roseburia_sp._CAG:303	noNucS		idMutS-idMutL	YES	Genome_status_unchecked
1262945	None	UP000018292	BACTERIA	Other-Terrabacteria	Roseburia_sp._CAG:309	noNucS		idMutS-undefMutL	YES	Unassembled_WGS
1262947	None	UP000018173	BACTERIA	Other-Terrabacteria	Roseburia_sp._CAG:45	noNucS		idMutS-idMutL	YES	Genome_status_unchecked
1262949	None	UP000018378	BACTERIA	Other-Terrabacteria	Roseburia_sp._CAG:50	noNucS		idMutS-idMutL	YES	Genome_status_unchecked
1262950	None	UP000018037	BACTERIA	Other-Terrabacteria	Ruminococcus_sp._CAG:108	noNucS		idMutS-idMutL	YES	Genome_status_unchecked
1262951	None	UP000018033	BACTERIA	Other-Terrabacteria	Ruminococcus_sp._CAG:17	noNucS		idMutS-idMutL	YES	Genome_status_unchecked
1262952	None	UP000018315	BACTERIA	Other-Terrabacteria	Ruminococcus_sp._CAG:177	noNucS		idMutS-idMutL	YES	Genome_status_unchecked
1262953	None	UP000018181	BACTERIA	Other-Terrabacteria	Ruminococcus_sp._CAG:254	noNucS		idMutS-idMutL	YES	Genome_status_unchecked
1262954	None	UP000018377	BACTERIA	Other-Terrabacteria	Ruminococcus_sp._CAG:330	noNucS		idMutS-undefMutL	YES	Unassembled_WGS
1262955	None	UP000017936	BACTERIA	Other-Terrabacteria	Ruminococcus_sp._CAG:353	noNucS		idMutS-idMutL	YES	Genome_status_unchecked
1262957	None	UP000018166	BACTERIA	Other-Terrabacteria	Ruminococcus_sp._CAG:382	noNucS		idMutS-idMutL	YES	Genome_status_unchecked
1262958	None	UP000017925	BACTERIA	Other-Terrabacteria	Ruminococcus_sp._CAG:403	noNucS		idMutS-idMutL	YES	Genome_status_unchecked
1262961	None	UP000018082	BACTERIA	Other-Terrabacteria	Ruminococcus_sp._CAG:563	noNucS		idMutS-idMutL	YES	Genome_status_unchecked
1262962	None	UP000018131	BACTERIA	Other-Terrabacteria	Ruminococcus_sp._CAG:57	noNucS		idMutS-undefMutL	YES	Unassembled_WGS
1262963	None	UP000018387	BACTERIA	Other-Terrabacteria	Ruminococcus_sp._CAG:579	noNucS		idMutS-idMutL	YES	Genome_status_unchecked
1262964	None	UP000017995	BACTERIA	Other-Terrabacteria	Ruminococcus_sp._CAG:60	noNucS		idMutS-idMutL	YES	Genome_status_unchecked
1262965	None	UP000017977	BACTERIA	Other-Terrabacteria	Ruminococcus_sp._CAG:624	noNucS		idMutS-undefMutL	YES	Unassembled_WGS
1262966	None	UP000018243	BACTERIA	Other-Terrabacteria	Ruminococcus_sp._CAG:724	noNucS		idMutS-idMutL	YES	Genome_status_unchecked
1262967	None	UP000018027	BACTERIA	Other-Terrabacteria	Ruminococcus_sp._CAG:9	noNucS		idMutS-idMutL	YES	Genome_status_unchecked
1262969	None	UP000018360	BACTERIA	Other-Terrabacteria	Staphylococcus_sp._CAG:324	noNucS		idMutS-idMutL	YES	Genome_status_unchecked
1262970	None	UP000017993	BACTERIA	Other-Terrabacteria	Subdoligranulum_sp._CAG:314	noNucS		undefMutS-idMutL	YES	Unassembled_WGS
1262980	None	UP000018347	BACTERIA	Other-Terrabacteria	Veillonella_sp._CAG:933	noNucS		idMutS-idMutL	YES	Genome_status_unchecked
1262981	None	UP000018179	BACTERIA	Other-Terrabacteria	Erysipelotrichaceae_bacterium_CAG:64	noNucS		idMutS-idMutL	YES	Genome_status_unchecked
1262983	None	UP000017986	BACTERIA	Other-Terrabacteria	Lachnospiraceae_bacterium_CAG:364	noNucS		idMutS-idMutL	YES	Genome_status_unchecked
1262985	None	UP000018007	BACTERIA	Other-Terrabacteria	Lachnospiraceae_bacterium_CAG:215	noNucS		undefMutS-undefMutL		Unassembled_WGS
1262988	None	UP000018182	BACTERIA	Other-Terrabacteria	Firmicutes_bacterium_CAG:95	noNucS		undefMutS-idMutL	YES	Unassembled_WGS
1262989	None	UP000018237	BACTERIA	Other-Terrabacteria	Firmicutes_bacterium_CAG:94	noNucS		idMutS-undefMutL	YES	Unassembled_WGS
1262990	None	UP000018073	BACTERIA	Other-Terrabacteria	Firmicutes_bacterium_CAG:884	noNucS		idMutS-idMutL	YES	Genome_status_unchecked
1262991	None	UP000017928	BACTERIA	Other-Terrabacteria	Firmicutes_bacterium_CAG:882	noNucS		idMutS-idMutL	YES	Genome_status_unchecked
1262992	None	UP000018101	BACTERIA	Other-Terrabacteria	Firmicutes_bacterium_CAG:83	noNucS		idMutS-idMutL	YES	Genome_status_unchecked
1262993	None	UP000018038	BACTERIA	Other-Terrabacteria	Firmicutes_bacterium_CAG:791	noNucS		idMutS-idMutL	YES	Genome_status_unchecked
1262994	None	UP000018207	BACTERIA	Other-Terrabacteria	Firmicutes_bacterium_CAG:65	noNucS		undefMutS-undefMutL		Unassembled_WGS
1262995	None	UP000018386	BACTERIA	Other-Terrabacteria	Firmicutes_bacterium_CAG:646	noNucS		idMutS-idMutL	YES	Genome_status_unchecked
1262996	None	UP000018035	BACTERIA	Other-Terrabacteria	Firmicutes_bacterium_CAG:631	noNucS		idMutS-idMutL	YES	Genome_status_unchecked
1262997	None	UP000018398	BACTERIA	Other-Terrabacteria	Firmicutes_bacterium_CAG:582	noNucS		idMutS-idMutL	YES	Genome_status_unchecked
1262998	None	UP000018112	BACTERIA	Other-Terrabacteria	Firmicutes_bacterium_CAG:102	noNucS		idMutS-idMutL	YES	Genome_status_unchecked
1262999	None	UP000018290	BACTERIA	Other-Terrabacteria	Firmicutes_bacterium_CAG:103	noNucS		idMutS-undefMutL	YES	Unassembled_WGS
1263000	None	UP000018021	BACTERIA	Other-Terrabacteria	Firmicutes_bacterium_CAG:110	noNucS		idMutS-idMutL	YES	Genome_status_unchecked
1263001	None	UP000018090	BACTERIA	Other-Terrabacteria	Firmicutes_bacterium_CAG:114	noNucS		idMutS-undefMutL	YES	Unassembled_WGS
1263002	None	UP000018269	BACTERIA	Other-Terrabacteria	Firmicutes_bacterium_CAG:124	noNucS		idMutS-idMutL	YES	Genome_status_unchecked
1263003	None	UP000018410	BACTERIA	Other-Terrabacteria	Firmicutes_bacterium_CAG:129	noNucS		idMutS-idMutL	YES	Genome_status_unchecked
1263004	None	UP000018011	BACTERIA	Other-Terrabacteria	Firmicutes_bacterium_CAG:137	noNucS		idMutS-undefMutL	YES	Unassembled_WGS
1263005	None	UP000018044	BACTERIA	Other-Terrabacteria	Firmicutes_bacterium_CAG:145	noNucS		idMutS-idMutL	YES	Genome_status_unchecked
1263006	None	UP000018279	BACTERIA	Other-Terrabacteria	Firmicutes_bacterium_CAG:170	noNucS		idMutS-undefMutL	YES	Unassembled_WGS
1263007	None	UP000017932	BACTERIA	Other-Terrabacteria	Firmicutes_bacterium_CAG:176	noNucS		idMutS-undefMutL	YES	Unassembled_WGS
1263008	None	UP000018384	BACTERIA	Other-Terrabacteria	Firmicutes_bacterium_CAG:194	noNucS		idMutS-idMutL	YES	Genome_status_unchecked
1263009	None	UP000018345	BACTERIA	Other-Terrabacteria	Firmicutes_bacterium_CAG:212	noNucS		idMutS-idMutL	YES	Genome_status_unchecked
1263010	None	UP000018294	BACTERIA	Other-Terrabacteria	Firmicutes_bacterium_CAG:227	noNucS		idMutS-idMutL	YES	Genome_status_unchecked
1263011	None	UP000018260	BACTERIA	Other-Terrabacteria	Firmicutes_bacterium_CAG:238	noNucS		undefMutS-idMutL	YES	Unassembled_WGS
1263012	None	UP000017963	BACTERIA	Other-Terrabacteria	Firmicutes_bacterium_CAG:24	noNucS		idMutS-idMutL	YES	Genome_status_unchecked
1263013	None	UP000018051	BACTERIA	Other-Terrabacteria	Firmicutes_bacterium_CAG:240	noNucS		idMutS-undefMutL	YES	Unassembled_WGS
1263014	None	UP000018350	BACTERIA	Other-Terrabacteria	Firmicutes_bacterium_CAG:270	noNucS		idMutS-idMutL	YES	Genome_status_unchecked
1263015	None	UP000017938	BACTERIA	Other-Terrabacteria	Firmicutes_bacterium_CAG:272	noNucS		idMutS-idMutL	YES	Genome_status_unchecked
1263016	None	UP000017945	BACTERIA	Other-Terrabacteria	Firmicutes_bacterium_CAG:308	noNucS		idMutS-idMutL	YES	Genome_status_unchecked
1263017	None	UP000018373	BACTERIA	Other-Terrabacteria	Firmicutes_bacterium_CAG:313	noNucS		idMutS-idMutL	YES	Genome_status_unchecked
1263018	None	UP000017979	BACTERIA	Other-Terrabacteria	Firmicutes_bacterium_CAG:321	noNucS		idMutS-idMutL	YES	Genome_status_unchecked
1263020	None	UP000018232	BACTERIA	Other-Terrabacteria	Firmicutes_bacterium_CAG:345	noNucS		idMutS-idMutL	YES	Genome_status_unchecked
1263021	None	UP000018139	BACTERIA	Other-Terrabacteria	Firmicutes_bacterium_CAG:41	noNucS		idMutS-idMutL	YES	Genome_status_unchecked
1263022	None	UP000018167	BACTERIA	Other-Terrabacteria	Firmicutes_bacterium_CAG:424	noNucS		undefMutS-idMutL	YES	Unassembled_WGS
1263023	None	UP000018133	BACTERIA	Other-Terrabacteria	Firmicutes_bacterium_CAG:449	noNucS		idMutS-undefMutL	YES	Unassembled_WGS
1263025	None	UP000018338	BACTERIA	Other-Terrabacteria	Firmicutes_bacterium_CAG:466	noNucS		idMutS-idMutL	YES	Genome_status_unchecked
1263026	None	UP000018161	BACTERIA	Other-Terrabacteria	Firmicutes_bacterium_CAG:475	noNucS		idMutS-undefMutL	YES	Unassembled_WGS
1263027	None	UP000018220	BACTERIA	Other-Terrabacteria	Firmicutes_bacterium_CAG:534	noNucS		undefMutS-idMutL	YES	Unassembled_WGS
1263028	None	UP000018332	BACTERIA	Other-Terrabacteria	Firmicutes_bacterium_CAG:536	noNucS		idMutS-idMutL	YES	Genome_status_unchecked
1263029	None	UP000018403	BACTERIA	Other-Terrabacteria	Firmicutes_bacterium_CAG:552	noNucS		idMutS-idMutL	YES	Genome_status_unchecked
1263030	None	UP000018402	BACTERIA	Other-Terrabacteria	Firmicutes_bacterium_CAG:555	noNucS		idMutS-idMutL	YES	Genome_status_unchecked
1263031	None	UP000018123	BACTERIA	Other-Terrabacteria	Firmicutes_bacterium_CAG:56	noNucS		idMutS-idMutL	YES	Genome_status_unchecked
1263032	None	UP000017964	BACTERIA	Other-Terrabacteria	Firmicutes_bacterium_CAG:822	noNucS		idMutS-idMutL	YES	Genome_status_unchecked
1263061	None	UP000018163	BACTERIA	Other-Terrabacteria	Blautia_hydrogenotrophica_CAG:147	noNucS		idMutS-idMutL	YES	Genome_status_unchecked
1263062	None	UP000018300	BACTERIA	Other-Terrabacteria	Butyrivibrio_crossotus_CAG:259	noNucS		idMutS-idMutL	YES	Genome_status_unchecked
1263063	None	UP000017980	BACTERIA	Other-Terrabacteria	Clostridium_bartlettii_CAG:1329	noNucS		idMutS-idMutL	YES	Genome_status_unchecked
1263064	None	UP000017941	BACTERIA	Other-Terrabacteria	Clostridium_bolteae_CAG:59	noNucS		idMutS-undefMutL	YES	Unassembled_WGS
1263065	None	UP000018009	BACTERIA	Other-Terrabacteria	Clostridium_clostridioforme_CAG:132	noNucS		idMutS-idMutL	YES	Genome_status_unchecked
1263067	None	UP000018246	BACTERIA	Other-Terrabacteria	Clostridium_hathewayi_CAG:224	noNucS		idMutS-idMutL	YES	Genome_status_unchecked
1263068	None	UP000018168	BACTERIA	Other-Terrabacteria	Clostridium_leptum_CAG:27	noNucS		idMutS-idMutL	YES	Genome_status_unchecked
1263069	None	UP000018368	BACTERIA	Other-Terrabacteria	Clostridium_nexile_CAG:348	noNucS		idMutS-idMutL	YES	Genome_status_unchecked
1263070	None	UP000017957	BACTERIA	Other-Terrabacteria	Coprococcus_comes_CAG:19	noNucS		idMutS-idMutL	YES	Genome_status_unchecked
1263071	None	UP000017949	BACTERIA	Other-Terrabacteria	Coprococcus_eutactus_CAG:665	noNucS		idMutS-idMutL	YES	Genome_status_unchecked
1263072	None	UP000017966	BACTERIA	Other-Terrabacteria	Dialister_invisus_CAG:218	noNucS		idMutS-idMutL	YES	Genome_status_unchecked
1263073	None	UP000018109	BACTERIA	Other-Terrabacteria	Dorea_formicigenerans_CAG:28	noNucS		idMutS-idMutL	YES	Genome_status_unchecked
1263074	None	UP000018333	BACTERIA	Other-Terrabacteria	Dorea_longicatena_CAG:42	noNucS		idMutS-idMutL	YES	Genome_status_unchecked
1263076	None	UP000018093	BACTERIA	Other-Terrabacteria	Eubacterium_dolichum_CAG:375	noNucS		idMutS-idMutL	YES	Genome_status_unchecked
1263078	None	UP000018069	BACTERIA	Other-Terrabacteria	Eubacterium_hallii_CAG:12	noNucS		idMutS-idMutL	YES	Genome_status_unchecked
1263100	None	UP000018261	BACTERIA	Other-Terrabacteria	Peptostreptococcus_anaerobius_CAG:621	noNucS		idMutS-idMutL	YES	Genome_status_unchecked
1263105	None	UP000018212	BACTERIA	Other-Terrabacteria	Roseburia_inulinivorans_CAG:15	noNucS		idMutS-idMutL	YES	Genome_status_unchecked
1263106	None	UP000018114	BACTERIA	Other-Terrabacteria	Ruminococcus_gnavus_CAG:126	noNucS		idMutS-idMutL	YES	Genome_status_unchecked
1263107	None	UP000018059	BACTERIA	Other-Terrabacteria	Ruminococcus_obeum_CAG:39	noNucS		idMutS-idMutL	YES	Genome_status_unchecked
1263108	None	UP000017998	BACTERIA	Other-Terrabacteria	Ruminococcus_torques_CAG:61	noNucS		idMutS-idMutL	YES	Genome_status_unchecked
1264554	None	UP000033750	BACTERIA	Other-Terrabacteria	Mycoplasma_meleagridis_ATCC_25294	noNucS		undefMutS-undefMutL		Unassembled_WGS
1266845	None	UP000017469	BACTERIA	Other-Terrabacteria	Carnobacterium_inhibens_subsp._gilichinskyi	noNucS		idMutS-idMutL	YES	Genome_status_unchecked
1268072	None	UP000019772	BACTERIA	Other-Terrabacteria	Paenibacillus_sabinae_T27	noNucS		idMutS-idMutL	YES	Genome_status_unchecked
1273539	None	UP000017720	BACTERIA	Other-Terrabacteria	Streptococcus_iniae_IUSA1	noNucS		idMutS-idMutL	YES	Genome_status_unchecked
1276220	None	UP000014984	BACTERIA	Other-Terrabacteria	Spiroplasma_taiwanense_CT-1	noNucS		undefMutS-undefMutL		Chromosome_andor_plasmid
1276221	None	UP000014983	BACTERIA	Other-Terrabacteria	Spiroplasma_diminutum_CUAS-1	noNucS		undefMutS-undefMutL		Chromosome_andor_plasmid
1276229	None	UP000013963	BACTERIA	Other-Terrabacteria	Spiroplasma_syrphidicola_EA-1	noNucS		undefMutS-undefMutL		Chromosome_andor_plasmid
1276246	None	UP000019267	BACTERIA	Other-Terrabacteria	Spiroplasma_culicicola_AES-1	noNucS		undefMutS-undefMutL		Chromosome_andor_plasmid
1276257	None	UP000019265	BACTERIA	Other-Terrabacteria	Spiroplasma_sabaudiense_Ar-1343	noNucS		undefMutS-undefMutL		Chromosome_andor_plasmid
1276258	None	UP000018550	BACTERIA	Other-Terrabacteria	Spiroplasma_apis_B31	noNucS		undefMutS-undefMutL		Chromosome_andor_plasmid
1286171	None	UP000019591	BACTERIA	Other-Terrabacteria	Eubacterium_acidaminophilum_DSM_3953	noNucS		idMutS-idMutL	YES	Genome_status_unchecked
1292033	None	UP000012984	BACTERIA	Other-Terrabacteria	Mycoplasma_putrefaciens_Mput9231	noNucS		undefMutS-undefMutL		Chromosome_andor_plasmid
1295642	None	UP000023566	BACTERIA	Other-Terrabacteria	Geobacillus_stearothermophilus_NUB3621	noNucS		idMutS-idMutL	YES	Genome_status_unchecked
1300150	None	UP000018580	BACTERIA	Other-Terrabacteria	Enterococcus_mundtii_QU_25	noNucS		idMutS-idMutL	YES	Genome_status_unchecked
1303518	CHTCT	UP000014227	BACTERIA	Other-Terrabacteria	Chthonomonas_calidirosea_(strain_DSM_23976_/_ICMP_18418_/_T49)	noNucS		idMutS-idMutL	YES	Genome_status_unchecked
1309411	None	UP000034024	BACTERIA	Other-Terrabacteria	'Deinococcus_soli'_Cha_et_al._2014	fullNucS	YES	idMutS-idMutL	YES	Genome_status_unchecked	confirmedtblastn
1316408	None	UP000015933	BACTERIA	Other-Terrabacteria	Streptococcus_sp._HSISM1	noNucS		idMutS-idMutL	YES	Genome_status_unchecked
1316409	None	UP000015934	BACTERIA	Other-Terrabacteria	Streptococcus_sp._HSISB1	noNucS		idMutS-idMutL	YES	Genome_status_unchecked
1316414	None	UP000015939	BACTERIA	Other-Terrabacteria	Enterococcus_sp._HSIEG1	noNucS		idMutS-idMutL	YES	Genome_status_unchecked
1318617	None	UP000030066	BACTERIA	Other-Terrabacteria	Candidatus_Mycoplasma_girerdii	noNucS		undefMutS-undefMutL		Chromosome_andor_plasmid
1339247	None	UP000027145	BACTERIA	Other-Terrabacteria	Leuconostoc_pseudomesenteroides_PS12	noNucS		idMutS-idMutL	YES	Genome_status_unchecked
1341692	None	UP000017590	BACTERIA	Other-Terrabacteria	Clostridium_autoethanogenum_DSM_10061	noNucS		idMutS-idMutL	YES	Genome_status_unchecked
1345695	None	UP000017118	BACTERIA	Other-Terrabacteria	Clostridium_saccharobutylicum_DSM_13864	noNucS		idMutS-idMutL	YES	Genome_status_unchecked
1367477	None	UP000017805	BACTERIA	Other-Terrabacteria	Bacillus_infantis_NRRL_B-14911	noNucS		idMutS-idMutL	YES	Genome_status_unchecked
1395587	None	UP000030061	BACTERIA	Other-Terrabacteria	Paenibacillus_sp._MAEPY2	noNucS		idMutS-idMutL	YES	Genome_status_unchecked
1403316	None	UP000017119	BACTERIA	Other-Terrabacteria	Mycoplasma_parvum_str._Indiana	noNucS		undefMutS-undefMutL		Chromosome_andor_plasmid
1408103	None	UP000034166	BACTERIA	Other-Terrabacteria	Bacillus_sp._SA2-6	noNucS		idMutS-idMutL	YES	Genome_status_unchecked
1415773	None	UP000018745	BACTERIA	Other-Terrabacteria	Mycoplasma_ovis_str._Michigan	noNucS		undefMutS-undefMutL		Chromosome_andor_plasmid
1415775	None	UP000030635	BACTERIA	Other-Terrabacteria	Clostridium_baratii_str._Sullivan	noNucS		idMutS-idMutL	YES	Genome_status_unchecked
1423758	None	UP000009320	BACTERIA	Other-Terrabacteria	Lactobacillus_hominis_DSM_23910_=_CRBIP_24.179	noNucS		idMutS-idMutL	YES	Genome_status_unchecked
1423790	None	UP000009311	BACTERIA	Other-Terrabacteria	Lactobacillus_pasteurii_DSM_23907_=_CRBIP_24.76	noNucS		idMutS-idMutL	YES	Genome_status_unchecked
1423814	None	UP000004483	BACTERIA	Other-Terrabacteria	Lactobacillus_vaginalis_DSM_5837_=_ATCC_49540	noNucS		idMutS-undefMutL	YES	Unassembled_WGS
1427984	None	UP000019450	BACTERIA	Other-Terrabacteria	Candidatus_Hepatoplasma_crinochetorum_Av	noNucS		undefMutS-undefMutL		Chromosome_andor_plasmid
1448143	None	UP000033638	BACTERIA	Other-Terrabacteria	Pediococcus_damnosus_LMG_28219	noNucS		idMutS-idMutL	YES	Genome_status_unchecked
1455638	None	UP000034887	BACTERIA	Other-Terrabacteria	Bacillus_sp._SA1-12	noNucS		idMutS-idMutL	YES	Genome_status_unchecked
1461582	None	UP000044136	BACTERIA	Other-Terrabacteria	Jeotgalicoccus_sp._13MG44_air	noNucS		idMutS-idMutL	YES	Genome_status_unchecked
1462526	None	UP000028875	BACTERIA	Other-Terrabacteria	Virgibacillus_sp._Vm-5	noNucS		idMutS-idMutL	YES	Genome_status_unchecked
1476857	None	UP000042335	BACTERIA	Other-Terrabacteria	Bacillus_sp._B-jedd	noNucS		idMutS-idMutL	YES	Genome_status_unchecked
1487582	None	UP000027084	BACTERIA	Other-Terrabacteria	Peptococcaceae_bacterium_SCADC1_2_3	noNucS		undefMutS-undefMutL		Unassembled_WGS
1497679	None	UP000029855	BACTERIA	Other-Terrabacteria	Listeriaceae_bacterium_FSL_A5-0209	noNucS		idMutS-idMutL	YES	Genome_status_unchecked
1499687	None	UP000043699	BACTERIA	Other-Terrabacteria	Planomicrobium_sp._ES2	noNucS		idMutS-idMutL	YES	Genome_status_unchecked
1508404	None	UP000031449	BACTERIA	Other-Terrabacteria	Jeotgalibacillus_sp._D5	noNucS		idMutS-idMutL	YES	Genome_status_unchecked
1526927	None	UP000031496	BACTERIA	Other-Terrabacteria	Planococcus_sp._PAMC_21323	noNucS		idMutS-idMutL	YES	Genome_status_unchecked
1536773	None	UP000029487	BACTERIA	Other-Terrabacteria	Paenibacillus_sp._FSL_R7-0331	noNucS		idMutS-idMutL	YES	Genome_status_unchecked
1536775	None	UP000029519	BACTERIA	Other-Terrabacteria	Paenibacillus_sp._FSL_H7-0737	noNucS		idMutS-idMutL	YES	Genome_status_unchecked
1541959	None	UP000029408	BACTERIA	Other-Terrabacteria	Mollicutes_bacterium_HR1	noNucS		idMutS-idMutL	YES	Genome_status_unchecked
1545702	None	UP000029494	BACTERIA	Other-Terrabacteria	Lactobacillus_sp._wkB8	noNucS		idMutS-idMutL	YES	Genome_status_unchecked
1547578	None	UP000037948	BACTERIA	Other-Terrabacteria	Geobacillus_sp._BCO2	noNucS		idMutS-idMutL	YES	Genome_status_unchecked
1565991	None	UP000031100	BACTERIA	Other-Terrabacteria	Bacillus_sp._X1(2014)	noNucS		idMutS-idMutL	YES	Genome_status_unchecked
1566358	None	UP000032320	BACTERIA	Other-Terrabacteria	Paenibacillus_sp._IHBB_10380	noNucS		idMutS-idMutL	YES	Genome_status_unchecked
1571920	None	UP000030963	BACTERIA	Other-Terrabacteria	Lysinibacillus_sp._A1	noNucS		idMutS-idMutL	YES	Genome_status_unchecked
1605376	None	UP000034222	BACTERIA	Other-Terrabacteria	Clostridiales_bacterium_PH28_bin88	noNucS		idMutS-idMutL	YES	Genome_status_unchecked
1609975	None	UP000033604	BACTERIA	Other-Terrabacteria	Clostridium_sp._FS41	noNucS		idMutS-idMutL	YES	Genome_status_unchecked
1617025	None	UP000033442	BACTERIA	Other-Terrabacteria	Desulfosporosinus_sp._I2	noNucS		idMutS-idMutL	YES	Genome_status_unchecked
1629550	None	UP000034407	BACTERIA	Other-Terrabacteria	Clostridium_sp._JC272	noNucS		idMutS-undefMutL	YES	Unassembled_WGS
1629714	None	UP000033503	BACTERIA	Other-Terrabacteria	Peptococcaceae_bacterium_BRH_c23	noNucS		idMutS-idMutL	YES	Genome_status_unchecked
1629715	None	UP000033493	BACTERIA	Other-Terrabacteria	Peptococcaceae_bacterium_BRH_c8a	noNucS		idMutS-idMutL	YES	Genome_status_unchecked
1629716	None	UP000033439	BACTERIA	Other-Terrabacteria	Peptococcaceae_bacterium_BRH_c4a	noNucS		idMutS-idMutL	YES	Genome_status_unchecked
1629717	None	UP000033446	BACTERIA	Other-Terrabacteria	Peptococcaceae_bacterium_BRH_c4b	noNucS		idMutS-idMutL	YES	Genome_status_unchecked
1629719	None	UP000033488	BACTERIA	Other-Terrabacteria	Clostridiaceae_bacterium_BRH_c20a	noNucS		idMutS-idMutL	YES	Genome_status_unchecked
1637645	None	UP000033607	BACTERIA	Other-Terrabacteria	Limnoraphis_robusta_CS-951	noNucS		idMutS-undefMutL	YES	Unassembled_WGS
1637974	None	UP000034981	BACTERIA	Other-Terrabacteria	Bacilli_bacterium_VT-13-104	noNucS		idMutS-idMutL	YES	Genome_status_unchecked
1642570	None	UP000034827	BACTERIA	Other-Terrabacteria	Paenibacillus_sp._DMB20	noNucS		undefMutS-undefMutL		Unassembled_WGS
1643452	None	UP000037908	BACTERIA	Other-Terrabacteria	Bacillus_sp._CHD6a	noNucS		idMutS-idMutL	YES	Genome_status_unchecked
1677858	None	UP000041641	BACTERIA	Other-Terrabacteria	Propionispora_sp._Iso2/2	noNucS		idMutS-idMutL	YES	Genome_status_unchecked
48	None	UP000035579	BACTERIA	Proteobacteria	Archangium_gephyra	noNucS		idMutS-idMutL	YES	Genome_status_unchecked
316	PSEST	UP000019522	BACTERIA	Proteobacteria	Pseudomonas_stutzeri_(Pseudomonas_perfectomarina)	noNucS		idMutS-idMutL	YES	Genome_status_unchecked
394	RHISN	UP000001054	BACTERIA	Proteobacteria	Rhizobium_sp._(strain_NGR234)	noNucS		idMutS-idMutL	YES	Genome_status_unchecked
399	RHIGA	UP000028181	BACTERIA	Proteobacteria	Rhizobium_galegae	noNucS		idMutS-idMutL	YES	Genome_status_unchecked
449	LEGHA	UP000032803	BACTERIA	Proteobacteria	Legionella_hackeliae	noNucS		idMutS-undefMutL	YES	Chromosome_andor_plasmid
451	TATMI	UP000032414	BACTERIA	Proteobacteria	Tatlockia_micdadei_(Legionella_micdadei)	noNucS		idMutS-undefMutL	YES	Chromosome_andor_plasmid
632	YERPE	UP000000815	BACTERIA	Proteobacteria	Yersinia_pestis	noNucS		idMutS-idMutL	YES	Genome_status_unchecked
728	AVIPA	UP000033614	BACTERIA	Proteobacteria	Avibacterium_paragallinarum_(Haemophilus_gallinarum)	noNucS		idMutS-idMutL	YES	Genome_status_unchecked
882	DESVH	UP000002194	BACTERIA	Proteobacteria	Desulfovibrio_vulgaris_(strain_Hildenborough_/_ATCC_29579_/_NCIMB_8303)	noNucS		idMutS-idMutL	YES	Genome_status_unchecked
883	DESVM	UP000001361	BACTERIA	Proteobacteria	Desulfovibrio_vulgaris_(strain_Miyazaki_F_/_DSM_19637)	noNucS		idMutS-idMutL	YES	Genome_status_unchecked
28092	None	UP000033618	BACTERIA	Proteobacteria	Burkholderia_andropogonis	noNucS		undefMutS-idMutL	YES	Unassembled_WGS
28173	None	UP000016895	BACTERIA	Proteobacteria	Vibrio_nigripulchritudo	noNucS		idMutS-idMutL	YES	Genome_status_unchecked
36870	WIGBR	UP000000562	BACTERIA	Proteobacteria	Wigglesworthia_glossinidia_brevipalpis	noNucS		undefMutS-undefMutL		Chromosome_andor_plasmid
37372	None	UP000029857	BACTERIA	Proteobacteria	Helicobacter_bilis	noNucS		undefMutS-undefMutL		Unassembled_WGS
40577	None	UP000032735	BACTERIA	Proteobacteria	Xenorhabdus_poinarii	noNucS		idMutS-idMutL	YES	Genome_status_unchecked
40754	None	UP000031623	BACTERIA	Proteobacteria	Thioploca_ingrica	noNucS		idMutS-idMutL	YES	Genome_status_unchecked
41514	SALAR	UP000002084	BACTERIA	Proteobacteria	Salmonella_arizonae_(strain_ATCC_BAA-731_/_CDC346-86_/_RSK2980)	noNucS		idMutS-idMutL	YES	Genome_status_unchecked
43658	None	UP000033452	BACTERIA	Proteobacteria	Pseudoalteromonas_rubra	noNucS		idMutS-idMutL	YES	Genome_status_unchecked
43662	PSEO7	UP000033511	BACTERIA	Proteobacteria	Pseudoalteromonas_piscicida	noNucS		idMutS-idMutL	YES	Genome_status_unchecked
44574	None	UP000034156	BACTERIA	Proteobacteria	Nitrosomonas_communis	noNucS		idMutS-idMutL	YES	Genome_status_unchecked
50340	None	UP000037931	BACTERIA	Proteobacteria	Pseudomonas_fuscovaginae	noNucS		idMutS-idMutL	YES	Genome_status_unchecked
56192	None	UP000032448	BACTERIA	Proteobacteria	Photobacterium_iliopiscarium	noNucS		idMutS-idMutL	YES	Genome_status_unchecked
56193	None	UP000033874	BACTERIA	Proteobacteria	Sphingobium_chungbukense	noNucS		idMutS-idMutL	YES	Genome_status_unchecked
56458	None	UP000031138	BACTERIA	Proteobacteria	Xanthomonas_sacchari	noNucS		idMutS-undefMutL	YES	Chromosome_andor_plasmid
56780	SYNAS	UP000001933	BACTERIA	Proteobacteria	Syntrophus_aciditrophicus_(strain_SB)	noNucS		idMutS-idMutL	YES	Genome_status_unchecked
61647	PLUGE	UP000029498	BACTERIA	Proteobacteria	Pluralibacter_gergoviae_(Enterobacter_gergoviae)	noNucS		idMutS-idMutL	YES	Genome_status_unchecked
61648	KLUIN	UP000035479	BACTERIA	Proteobacteria	Kluyvera_intermedia_(Enterobacter_intermedius)	noNucS		idMutS-idMutL	YES	Genome_status_unchecked
62928	AZOSB	UP000002588	BACTERIA	Proteobacteria	Azoarcus_sp._(strain_BH72)	noNucS		idMutS-idMutL	YES	Genome_status_unchecked
62977	ACIAD	UP000000430	BACTERIA	Proteobacteria	Acinetobacter_baylyi_(strain_ATCC_33305_/_BD413_/_ADP1)	noNucS		idMutS-idMutL	YES	Genome_status_unchecked
65700	None	UP000033924	BACTERIA	Proteobacteria	Erwinia_tracheiphila	noNucS		idMutS-idMutL	YES	Genome_status_unchecked
68895	None	UP000031843	BACTERIA	Proteobacteria	Cupriavidus_basilensis	noNucS		idMutS-idMutL	YES	Genome_status_unchecked
71421	HAEIN	UP000000579	BACTERIA	Proteobacteria	Haemophilus_influenzae_(strain_ATCC_51907_/_DSM_11121_/_KW20_/_Rd)	noNucS		idMutS-idMutL	YES	Genome_status_unchecked
74109	PHOPR	UP000000593	BACTERIA	Proteobacteria	Photobacterium_profundum_(Photobacterium_sp._(strain_SS9))	noNucS		idMutS-idMutL	YES	Genome_status_unchecked
75379	THIK1	UP000002185	BACTERIA	Proteobacteria	Thiomonas_intermedia_(strain_K12)_(Thiobacillus_intermedius)	noNucS		idMutS-idMutL	YES	Genome_status_unchecked
76114	AROAE	UP000006552	BACTERIA	Proteobacteria	Aromatoleum_aromaticum_(strain_EbN1)_(Azoarcus_sp._(strain_EbN1))	noNucS		idMutS-idMutL	YES	Genome_status_unchecked
78245	XANP2	UP000002417	BACTERIA	Proteobacteria	Xanthobacter_autotrophicus_(strain_ATCC_BAA-1158_/_Py2)	noNucS		idMutS-idMutL	YES	Genome_status_unchecked
80854	None	UP000032438	BACTERIA	Proteobacteria	Moritella_viscosa	noNucS		idMutS-idMutL	YES	Genome_status_unchecked
83333	ECOLI	UP000000625	BACTERIA	Proteobacteria	Escherichia_coli_(strain_K12)	noNucS		idMutS-idMutL	YES	Genome_status_unchecked
83406	None	UP000002677	BACTERIA	Proteobacteria	gamma_proteobacterium_HdN1	noNucS		idMutS-idMutL	YES	Genome_status_unchecked
85643	THASP	UP000002186	BACTERIA	Proteobacteria	Thauera_sp._(strain_MZ1T)	noNucS		idMutS-idMutL	YES	Genome_status_unchecked
85962	HELPY	UP000000429	BACTERIA	Proteobacteria	Helicobacter_pylori_(strain_ATCC_700392_/_26695)_(Campylobacter_pylori)	noNucS		undefMutS-undefMutL		Chromosome_andor_plasmid
86106	None	UP000028183	BACTERIA	Proteobacteria	endosymbiont_of_Acanthamoeba_sp._UWC8	noNucS		idMutS-idMutL	YES	Genome_status_unchecked
87626	None	UP000006201	BACTERIA	Proteobacteria	Pseudoalteromonas_tunicata_D2	noNucS		idMutS-idMutL	YES	Genome_status_unchecked
88274	None	UP000003834	BACTERIA	Proteobacteria	delta_proteobacterium_NaphS2	noNucS		idMutS-idMutL	YES	Genome_status_unchecked
89187	ROSNI	UP000005954	BACTERIA	Proteobacteria	Roseovarius_nubinhibens_(strain_ATCC_BAA-591_/_DSM_15170_/_ISM)	noNucS		idMutS-idMutL	YES	Genome_status_unchecked
91604	None	UP000028926	BACTERIA	Proteobacteria	Candidatus_Paracaedibacter_acanthamoebae	noNucS		idMutS-idMutL	YES	Genome_status_unchecked
91844	None	UP000032810	BACTERIA	Proteobacteria	Candidatus_Portiera_aleyrodidarum	noNucS		idMutS-undefMutL	YES	Chromosome_andor_plasmid
96561	DESOH	UP000008561	BACTERIA	Proteobacteria	Desulfococcus_oleovorans_(strain_DSM_6200_/_Hxd3)	noNucS		idMutS-idMutL	YES	Genome_status_unchecked
99287	SALTY	UP000001014	BACTERIA	Proteobacteria	Salmonella_typhimurium_(strain_LT2_/_SGSC1412_/_ATCC_700720)	noNucS		idMutS-idMutL	YES	Genome_status_unchecked
100901	None	UP000007516	BACTERIA	Proteobacteria	Wolbachia_endosymbiont_of_Onchocerca_ochengi	noNucS		idMutS-idMutL	YES	Genome_status_unchecked
104605	None	UP000033201	BACTERIA	Proteobacteria	Sphingomonas_sp._Ant20	noNucS		idMutS-undefMutL	YES	Unassembled_WGS
107806	BUCAI	UP000001806	BACTERIA	Proteobacteria	Buchnera_aphidicola_subsp._Acyrthosiphon_pisum_(strain_APS)_(Acyrthosiphon_pisum_symbiotic_bacterium)	noNucS		idMutS-undefMutL	YES	Chromosome_andor_plasmid
114615	BRASO	UP000001994	BACTERIA	Proteobacteria	Bradyrhizobium_sp._(strain_ORS278)	noNucS		idMutS-idMutL	YES	Genome_status_unchecked
122586	NEIMB	UP000000425	BACTERIA	Proteobacteria	Neisseria_meningitidis_serogroup_B_(strain_MC58)	noNucS		idMutS-idMutL	YES	Genome_status_unchecked
133190	None	UP000033680	BACTERIA	Proteobacteria	Sphingomonas_sp._SRS2	noNucS		idMutS-idMutL	YES	Genome_status_unchecked
134287	None	UP000003937	BACTERIA	Proteobacteria	secondary_endosymbiont_of_Heteropsylla_cubana	noNucS		undefMutS-undefMutL		Chromosome_andor_plasmid
134537	None	UP000032614	BACTERIA	Proteobacteria	Burkholderia_fungorum	noNucS		idMutS-idMutL	YES	Genome_status_unchecked
137722	AZOS1	UP000002040	BACTERIA	Proteobacteria	Azospirillum_sp._(strain_B510)	noNucS		idMutS-idMutL	YES	Genome_status_unchecked
138074	None	UP000042738	BACTERIA	Proteobacteria	Serratia_symbiotica	noNucS		idMutS-idMutL	YES	Genome_status_unchecked
151081	None	UP000033664	BACTERIA	Proteobacteria	Pseudoalteromonas_ruthenica	noNucS		idMutS-idMutL	YES	Genome_status_unchecked
156889	MAGMM	UP000002586	BACTERIA	Proteobacteria	Magnetococcus_marinus_(strain_ATCC_BAA-1437_/_JCM_17883_/_MC-1)	noNucS		idMutS-idMutL	YES	Genome_status_unchecked
157783	None	UP000029493	BACTERIA	Proteobacteria	Pseudomonas_cremoricolorata	noNucS		idMutS-idMutL	YES	Genome_status_unchecked
158822	None	UP000029516	BACTERIA	Proteobacteria	Cedecea_neteri	noNucS		idMutS-idMutL	YES	Genome_status_unchecked
159087	DECAR	UP000000550	BACTERIA	Proteobacteria	Dechloromonas_aromatica_(strain_RCB)	noNucS		idMutS-idMutL	YES	Genome_status_unchecked
159290	None	UP000027425	BACTERIA	Proteobacteria	Desulfonatronum_thiodismutans	noNucS		idMutS-idMutL	YES	Genome_status_unchecked
160488	PSEPK	UP000000556	BACTERIA	Proteobacteria	Pseudomonas_putida_(strain_KT2440)	noNucS		idMutS-idMutL	YES	Genome_status_unchecked
160492	XYLFA	UP000000812	BACTERIA	Proteobacteria	Xylella_fastidiosa_(strain_9a5c)	noNucS		idMutS-idMutL	YES	Genome_status_unchecked
161528	None	UP000005498	BACTERIA	Proteobacteria	Erythrobacter_sp._SD-21	noNucS		idMutS-idMutL	YES	Genome_status_unchecked
167879	COLP3	UP000000547	BACTERIA	Proteobacteria	Colwellia_psychrerythraea_(strain_34H_/_ATCC_BAA-681)_(Vibrio_psychroerythus)	noNucS		idMutS-idMutL	YES	Genome_status_unchecked
176299	AGRFC	UP000000813	BACTERIA	Proteobacteria	Agrobacterium_fabrum_(strain_C58_/_ATCC_33970)_(Agrobacterium_tumefaciens_(strain_C58))	noNucS		idMutS-idMutL	YES	Genome_status_unchecked
177416	FRATT	UP000001174	BACTERIA	Proteobacteria	Francisella_tularensis_subsp._tularensis_(strain_SCHU_S4_/_Schu_4)	noNucS		idMutS-idMutL	YES	Genome_status_unchecked
177437	DESAH	UP000000442	BACTERIA	Proteobacteria	Desulfobacterium_autotrophicum_(strain_ATCC_43914_/_DSM_3382_/_HRM2)	noNucS		idMutS-idMutL	YES	Genome_status_unchecked
177439	DESPS	UP000000602	BACTERIA	Proteobacteria	Desulfotalea_psychrophila_(strain_LSv54_/_DSM_12343)	noNucS		idMutS-undefMutL	YES	Chromosome_andor_plasmid
187272	ALKEH	UP000001962	BACTERIA	Proteobacteria	Alkalilimnicola_ehrlichii_(strain_ATCC_BAA-1101_/_DSM_17681_/_MLHE-1)	noNucS		idMutS-idMutL	YES	Genome_status_unchecked
187303	METSZ	UP000005263	BACTERIA	Proteobacteria	Methylocystis_sp._(strain_SC2)	noNucS		idMutS-idMutL	YES	Genome_status_unchecked
187330	None	UP000037848	BACTERIA	Proteobacteria	Pseudoalteromonas_porphyrae	noNucS		idMutS-idMutL	YES	Genome_status_unchecked
190485	XANCP	UP000001010	BACTERIA	Proteobacteria	Xanthomonas_campestris_pv._campestris_(strain_ATCC_33913_/_DSM_3586_/_NCPPB_528_/_LMG_568_/_P_25)	noNucS		idMutS-idMutL	YES	Genome_status_unchecked
190650	CAUCR	UP000001816	BACTERIA	Proteobacteria	Caulobacter_crescentus_(strain_ATCC_19089_/_CB15)	noNucS		idMutS-idMutL	YES	Genome_status_unchecked
190893	None	UP000029660	BACTERIA	Proteobacteria	Vibrio_coralliilyticus	noNucS		idMutS-idMutL	YES	Genome_status_unchecked
192222	CAMJE	UP000000799	BACTERIA	Proteobacteria	Campylobacter_jejuni_subsp._jejuni_serotype_O:2_(strain_ATCC_700819_/_NCTC_11168)	noNucS		undefMutS-undefMutL		Chromosome_andor_plasmid
196600	VIBVY	UP000002675	BACTERIA	Proteobacteria	Vibrio_vulnificus_(strain_YJ016)	noNucS		idMutS-idMutL	YES	Genome_status_unchecked
198628	DICD3	UP000006859	BACTERIA	Proteobacteria	Dickeya_dadantii_(strain_3937)_(Erwinia_chrysanthemi_(strain_3937))	noNucS		idMutS-idMutL	YES	Genome_status_unchecked
203122	SACD2	UP000001947	BACTERIA	Proteobacteria	Saccharophagus_degradans_(strain_2-40_/_ATCC_43961_/_DSM_17024)	noNucS		idMutS-idMutL	YES	Genome_status_unchecked
203907	BLOFL	UP000002192	BACTERIA	Proteobacteria	Blochmannia_floridanus	noNucS		undefMutS-undefMutL		Chromosome_andor_plasmid
204773	HERAR	UP000006697	BACTERIA	Proteobacteria	Herminiimonas_arsenicoxydans	noNucS		idMutS-idMutL	YES	Genome_status_unchecked
205920	EHRCR	UP000008320	BACTERIA	Proteobacteria	Ehrlichia_chaffeensis_(strain_ATCC_CRL-10679_/_Arkansas)	noNucS		idMutS-idMutL	YES	Genome_status_unchecked
207559	DESAG	UP000002710	BACTERIA	Proteobacteria	Desulfovibrio_alaskensis_(strain_G20)_(Desulfovibrio_desulfuricans_(strain_G20))	noNucS		idMutS-idMutL	YES	Genome_status_unchecked
207949	None	UP000004263	BACTERIA	Proteobacteria	Bermanella_marisrubri	noNucS		idMutS-idMutL	YES	Genome_status_unchecked
207954	NEPCE	UP000002171	BACTERIA	Proteobacteria	Neptuniibacter_caesariensis	noNucS		idMutS-idMutL	YES	Genome_status_unchecked
208964	PSEAE	UP000002438	BACTERIA	Proteobacteria	Pseudomonas_aeruginosa_(strain_ATCC_15692_/_PAO1_/_1C_/_PRS_101_/_LMG_12228)	noNucS		idMutS-idMutL	YES	Genome_status_unchecked
211586	SHEON	UP000008186	BACTERIA	Proteobacteria	Shewanella_oneidensis_(strain_MR-1)	noNucS		idMutS-idMutL	YES	Genome_status_unchecked
212042	ANAPZ	UP000001943	BACTERIA	Proteobacteria	Anaplasma_phagocytophilum_(strain_HZ)	noNucS		idMutS-idMutL	YES	Genome_status_unchecked
213554	None	UP000027249	BACTERIA	Proteobacteria	Halomonas_campaniensis	noNucS		idMutS-idMutL	YES	Genome_status_unchecked
216142	None	UP000029499	BACTERIA	Proteobacteria	Pseudomonas_rhizosphaerae	noNucS		idMutS-idMutL	YES	Genome_status_unchecked
216591	BURCJ	UP000001035	BACTERIA	Proteobacteria	Burkholderia_cenocepacia_(strain_ATCC_BAA-245_/_DSM_16553_/_LMG_16656_/_NCTC_13227_/_J2315_/_CF5610)_(Burkholderia_cepacia_(strain_J2315))	noNucS		idMutS-idMutL	YES	Genome_status_unchecked
216595	PSEFS	UP000002332	BACTERIA	Proteobacteria	Pseudomonas_fluorescens_(strain_SBW25)	noNucS		idMutS-idMutL	YES	Genome_status_unchecked
216778	None	UP000025222	BACTERIA	Proteobacteria	Stenotrophomonas_rhizophila	noNucS		idMutS-idMutL	YES	Genome_status_unchecked
218491	PECAS	UP000007966	BACTERIA	Proteobacteria	Pectobacterium_atrosepticum_(strain_SCRI_1043_/_ATCC_BAA-672)_(Erwinia_carotovora_subsp._atroseptica)	noNucS		idMutS-idMutL	YES	Genome_status_unchecked
220664	PSEF5	UP000008540	BACTERIA	Proteobacteria	Pseudomonas_fluorescens_(strain_Pf-5_/_ATCC_BAA-477)	noNucS		idMutS-idMutL	YES	Genome_status_unchecked
221988	MANSM	UP000000607	BACTERIA	Proteobacteria	Mannheimia_succiniciproducens_(strain_MBEL55E)	noNucS		idMutS-idMutL	YES	Genome_status_unchecked
222891	NEOSM	UP000001942	BACTERIA	Proteobacteria	Neorickettsia_sennetsu_(strain_Miyayama)	noNucS		idMutS-idMutL	YES	Genome_status_unchecked
223283	PSESM	UP000002515	BACTERIA	Proteobacteria	Pseudomonas_syringae_pv._tomato_(strain_DC3000)	noNucS		idMutS-idMutL	YES	Genome_status_unchecked
223926	VIBPA	UP000002493	BACTERIA	Proteobacteria	Vibrio_parahaemolyticus_serotype_O3:K6_(strain_RIMD_2210633)	noNucS		idMutS-idMutL	YES	Genome_status_unchecked
224911	BRADU	UP000002526	BACTERIA	Proteobacteria	Bradyrhizobium_diazoefficiens_(strain_JCM_10833_/_IAM_13628_/_NBRC_14792_/_USDA_110)	noNucS		idMutS-idMutL	YES	Genome_status_unchecked
224915	BUCBP	UP000000601	BACTERIA	Proteobacteria	Buchnera_aphidicola_subsp._Baizongia_pistaciae_(strain_Bp)	noNucS		idMutS-undefMutL	YES	Chromosome_andor_plasmid
225937	MARAH	UP000007077	BACTERIA	Proteobacteria	Marinobacter_adhaerens_(strain_HP15)	noNucS		idMutS-idMutL	YES	Genome_status_unchecked
227377	COXBU	UP000002671	BACTERIA	Proteobacteria	Coxiella_burnetii_(strain_RSA_493_/_Nine_Mile_phase_I)	noNucS		idMutS-idMutL	YES	Genome_status_unchecked
228400	HISS2	UP000008543	BACTERIA	Proteobacteria	Histophilus_somni_(strain_2336)_(Haemophilus_somnus)	noNucS		idMutS-idMutL	YES	Genome_status_unchecked
228405	HYPNA	UP000001959	BACTERIA	Proteobacteria	Hyphomonas_neptunium_(strain_ATCC_15444)	noNucS		idMutS-idMutL	YES	Genome_status_unchecked
228410	NITEU	UP000001416	BACTERIA	Proteobacteria	Nitrosomonas_europaea_(strain_ATCC_19718_/_NBRC_14298)	noNucS		idMutS-idMutL	YES	Genome_status_unchecked
232721	ACISJ	UP000000645	BACTERIA	Proteobacteria	Acidovorax_sp._(strain_JS42)	noNucS		undefMutS-idMutL	YES	Chromosome_andor_plasmid
233412	HAEDU	UP000001022	BACTERIA	Proteobacteria	Haemophilus_ducreyi_(strain_35000HP_/_ATCC_700724)	noNucS		idMutS-idMutL	YES	Genome_status_unchecked
235279	HELHP	UP000002495	BACTERIA	Proteobacteria	Helicobacter_hepaticus_(strain_ATCC_51449_/_3B1)	noNucS		undefMutS-undefMutL		Chromosome_andor_plasmid
237609	None	UP000028931	BACTERIA	Proteobacteria	Pseudomonas_alkylphenolia	noNucS		idMutS-idMutL	YES	Genome_status_unchecked
237727	None	UP000002995	BACTERIA	Proteobacteria	Erythrobacter_sp._NAP1	noNucS		idMutS-idMutL	YES	Genome_status_unchecked
242231	NEIG1	UP000000535	BACTERIA	Proteobacteria	Neisseria_gonorrhoeae_(strain_ATCC_700825_/_FA_1090)	noNucS		idMutS-idMutL	YES	Genome_status_unchecked
243159	ACIF2	UP000001362	BACTERIA	Proteobacteria	Acidithiobacillus_ferrooxidans_(strain_ATCC_23270_/_DSM_14882_/_CIP_104768_/_NCIMB_8455)_(Ferrobacillus_ferrooxidans_(strain_ATCC_23270))	noNucS		idMutS-idMutL	YES	Genome_status_unchecked
243231	GEOSL	UP000000577	BACTERIA	Proteobacteria	Geobacter_sulfurreducens_(strain_ATCC_51573_/_DSM_12127_/_PCA)	noNucS		idMutS-idMutL	YES	Genome_status_unchecked
243233	METCA	UP000006821	BACTERIA	Proteobacteria	Methylococcus_capsulatus_(strain_ATCC_33009_/_NCIMB_11132_/_Bath)	noNucS		idMutS-idMutL	YES	Genome_status_unchecked
243265	PHOLL	UP000002514	BACTERIA	Proteobacteria	Photorhabdus_luminescens_subsp._laumondii_(strain_TT01)	noNucS		idMutS-idMutL	YES	Genome_status_unchecked
243277	VIBCH	UP000000584	BACTERIA	Proteobacteria	Vibrio_cholerae_serotype_O1_(strain_ATCC_39315_/_El_Tor_Inaba_N16961)	noNucS		idMutS-idMutL	YES	Genome_status_unchecked
243365	CHRVO	UP000001424	BACTERIA	Proteobacteria	Chromobacterium_violaceum_(strain_ATCC_12472_/_DSM_30191_/_JCM_1249_/_NBRC_12614_/_NCIMB_9131_/_NCTC_9757)	noNucS		idMutS-idMutL	YES	Genome_status_unchecked
244581	None	UP000028946	BACTERIA	Proteobacteria	Candidatus_Caedibacter_acanthamoebae	noNucS		idMutS-idMutL	YES	Genome_status_unchecked
244592	LABAD	UP000004703	BACTERIA	Proteobacteria	Labrenzia_alexandrii_(strain_DSM_17067_/_NCIMB_14079_/_DFL-11)_(Stappia_alexandrii)	noNucS		idMutS-idMutL	YES	Genome_status_unchecked
246195	DICNV	UP000000248	BACTERIA	Proteobacteria	Dichelobacter_nodosus_(strain_VCS1703A)	noNucS		idMutS-idMutL	YES	Genome_status_unchecked
246197	MYXXD	UP000002402	BACTERIA	Proteobacteria	Myxococcus_xanthus_(strain_DK_1622)	noNucS		idMutS-idMutL	YES	Genome_status_unchecked
246200	RUEPO	UP000001023	BACTERIA	Proteobacteria	Ruegeria_pomeroyi_(strain_ATCC_700808_/_DSM_15171_/_DSS-3)_(Silicibacter_pomeroyi)	noNucS		idMutS-idMutL	YES	Genome_status_unchecked
247633	None	UP000004931	BACTERIA	Proteobacteria	marine_gamma_proteobacterium_HTCC2143	noNucS		idMutS-idMutL	YES	Genome_status_unchecked
247634	None	UP000002793	BACTERIA	Proteobacteria	marine_gamma_proteobacterium_HTCC2148	noNucS		idMutS-idMutL	YES	Genome_status_unchecked
247639	None	UP000004719	BACTERIA	Proteobacteria	marine_gamma_proteobacterium_HTCC2080	noNucS		idMutS-idMutL	YES	Genome_status_unchecked
252305	OCEBH	UP000004318	BACTERIA	Proteobacteria	Oceanicola_batsensis_(strain_ATCC_BAA-863_/_DSM_15984_/_HTCC2597)	noNucS		idMutS-idMutL	YES	Genome_status_unchecked
257313	BORPE	UP000002676	BACTERIA	Proteobacteria	Bordetella_pertussis_(strain_Tohama_I_/_ATCC_BAA-589_/_NCTC_13251)	noNucS		idMutS-idMutL	YES	Genome_status_unchecked
258594	RHOPA	UP000001426	BACTERIA	Proteobacteria	Rhodopseudomonas_palustris_(strain_ATCC_BAA-98_/_CGA009)	noNucS		idMutS-idMutL	YES	Genome_status_unchecked
259536	PSYA2	UP000000546	BACTERIA	Proteobacteria	Psychrobacter_arcticus_(strain_DSM_17307_/_273-4)	noNucS		idMutS-undefMutL	YES	Chromosome_andor_plasmid
261292	NITSI	UP000000501	BACTERIA	Proteobacteria	Nitrosomonas_sp._(strain_Is79A3)	noNucS		idMutS-idMutL	YES	Genome_status_unchecked
261317	None	UP000006811	BACTERIA	Proteobacteria	Buchnera_aphidicola_(Cinara_tujafilina)	noNucS		undefMutS-undefMutL		Chromosome_andor_plasmid
262489	None	UP000005853	BACTERIA	Proteobacteria	delta_proteobacterium_MLMS-1	noNucS		idMutS-idMutL	YES	Genome_status_unchecked
264203	ZYMMO	UP000001173	BACTERIA	Proteobacteria	Zymomonas_mobilis_subsp._mobilis_(strain_ATCC_31821_/_ZM4_/_CP4)	noNucS		idMutS-idMutL	YES	Genome_status_unchecked
264462	BDEBA	UP000008080	BACTERIA	Proteobacteria	Bdellovibrio_bacteriovorus_(strain_ATCC_15356_/_DSM_50701_/_NCIB_9529_/_HD100)	noNucS		idMutS-idMutL	YES	Genome_status_unchecked
265072	METFK	UP000002440	BACTERIA	Proteobacteria	Methylobacillus_flagellatus_(strain_KT_/_ATCC_51484_/_DSM_6875)	noNucS		idMutS-idMutL	YES	Genome_status_unchecked
265726	None	UP000033633	BACTERIA	Proteobacteria	Photobacterium_halotolerans	noNucS		idMutS-idMutL	YES	Genome_status_unchecked
266264	CUPMC	UP000002429	BACTERIA	Proteobacteria	Cupriavidus_metallidurans_(strain_ATCC_43123_/_DSM_2839_/_NBRC_102507_/_CH34)_(Ralstonia_metallidurans)	noNucS		idMutS-idMutL	YES	Genome_status_unchecked
266265	BURXL	UP000001817	BACTERIA	Proteobacteria	Burkholderia_xenovorans_(strain_LB400)	noNucS		idMutS-idMutL	YES	Genome_status_unchecked
266779	CHESB	UP000001820	BACTERIA	Proteobacteria	Chelativorans_sp._(strain_BNC1)	noNucS		idMutS-idMutL	YES	Genome_status_unchecked
266834	RHIME	UP000001976	BACTERIA	Proteobacteria	Rhizobium_meliloti_(strain_1021)_(Ensifer_meliloti)_(Sinorhizobium_meliloti)	noNucS		idMutS-idMutL	YES	Genome_status_unchecked
266835	RHILO	UP000000552	BACTERIA	Proteobacteria	Rhizobium_loti_(strain_MAFF303099)_(Mesorhizobium_loti)	noNucS		idMutS-idMutL	YES	Genome_status_unchecked
267608	RALSO	UP000001436	BACTERIA	Proteobacteria	Ralstonia_solanacearum_(strain_GMI1000)_(Pseudomonas_solanacearum)	noNucS		idMutS-idMutL	YES	Genome_status_unchecked
269482	BURVG	UP000002287	BACTERIA	Proteobacteria	Burkholderia_vietnamiensis_(strain_G4_/_LMG_22486)_(Burkholderia_cepacia_(strain_R1808))	noNucS		idMutS-idMutL	YES	Genome_status_unchecked
269796	RHORT	UP000001929	BACTERIA	Proteobacteria	Rhodospirillum_rubrum_(strain_ATCC_11170_/_ATH_1.1.1_/_DSM_467_/_LMG_4362_/_NCIB_8255_/_S1)	noNucS		idMutS-idMutL	YES	Genome_status_unchecked
269799	GEOMG	UP000007073	BACTERIA	Proteobacteria	Geobacter_metallireducens_(strain_GS-15_/_ATCC_53774_/_DSM_7210)	noNucS		idMutS-idMutL	YES	Genome_status_unchecked
272560	BURPS	UP000000605	BACTERIA	Proteobacteria	Burkholderia_pseudomallei_(strain_K96243)	noNucS		idMutS-idMutL	YES	Genome_status_unchecked
272568	GLUDA	UP000001176	BACTERIA	Proteobacteria	Gluconacetobacter_diazotrophicus_(strain_ATCC_49037_/_DSM_5601_/_PAl5)	noNucS		idMutS-idMutL	YES	Genome_status_unchecked
272620	KLEP7	UP000000265	BACTERIA	Proteobacteria	Klebsiella_pneumoniae_subsp._pneumoniae_(strain_ATCC_700721_/_MGH_78578)	noNucS		idMutS-idMutL	YES	Genome_status_unchecked
272624	LEGPH	UP000000609	BACTERIA	Proteobacteria	Legionella_pneumophila_subsp._pneumophila_(strain_Philadelphia_1_/_ATCC_33152_/_DSM_7513)	noNucS		idMutS-undefMutL	YES	Chromosome_andor_plasmid
272630	METEA	UP000009081	BACTERIA	Proteobacteria	Methylobacterium_extorquens_(strain_ATCC_14718_/_DSM_1338_/_AM1)	noNucS		idMutS-idMutL	YES	Genome_status_unchecked
272843	PASMU	UP000000809	BACTERIA	Proteobacteria	Pasteurella_multocida_(strain_Pm70)	noNucS		idMutS-idMutL	YES	Genome_status_unchecked
272942	RHOCB	UP000002361	BACTERIA	Proteobacteria	Rhodobacter_capsulatus_(strain_ATCC_BAA-309_/_NBRC_16581_/_SB1003)	noNucS		idMutS-idMutL	YES	Genome_status_unchecked
272943	RHOS4	UP000002703	BACTERIA	Proteobacteria	Rhodobacter_sphaeroides_(strain_ATCC_17023_/_2.4.1_/_NCIB_8253_/_DSM_158)	noNucS		idMutS-idMutL	YES	Genome_status_unchecked
272947	RICPR	UP000002480	BACTERIA	Proteobacteria	Rickettsia_prowazekii_(strain_Madrid_E)	noNucS		idMutS-idMutL	YES	Genome_status_unchecked
273121	WOLSU	UP000000422	BACTERIA	Proteobacteria	Wolinella_succinogenes_(strain_ATCC_29543_/_DSM_1740_/_LMG_7466_/_NCTC_11488_/_FDC_602W)_(Vibrio_succinogenes)	noNucS		undefMutS-undefMutL		Chromosome_andor_plasmid
279238	NOVAD	UP000009134	BACTERIA	Proteobacteria	Novosphingobium_aromaticivorans_(strain_DSM_12444_/_F199)	noNucS		idMutS-idMutL	YES	Genome_status_unchecked
281689	None	UP000005695	BACTERIA	Proteobacteria	Desulfuromonas_acetoxidans_DSM_684	noNucS		idMutS-idMutL	YES	Genome_status_unchecked
283942	IDILO	UP000001171	BACTERIA	Proteobacteria	Idiomarina_loihiensis_(strain_ATCC_BAA-735_/_DSM_15497_/_L2-TR)	noNucS		idMutS-idMutL	YES	Genome_status_unchecked
287752	AURMS	UP000000321	BACTERIA	Proteobacteria	Aurantimonas_manganoxydans_(strain_ATCC_BAA-1229_/_DSM_21871_/_SI85-9A1)	noNucS		idMutS-idMutL	YES	Genome_status_unchecked
290338	CITK8	UP000008148	BACTERIA	Proteobacteria	Citrobacter_koseri_(strain_ATCC_BAA-895_/_CDC_4225-83_/_SGSC4696)	noNucS		idMutS-idMutL	YES	Genome_status_unchecked
290339	CROS8	UP000000260	BACTERIA	Proteobacteria	Cronobacter_sakazakii_(strain_ATCC_BAA-894)_(Enterobacter_sakazakii)	noNucS		idMutS-idMutL	YES	Genome_status_unchecked
290397	ANADE	UP000001935	BACTERIA	Proteobacteria	Anaeromyxobacter_dehalogenans_(strain_2CP-C)	noNucS		idMutS-idMutL	YES	Genome_status_unchecked
290398	CHRSD	UP000000239	BACTERIA	Proteobacteria	Chromohalobacter_salexigens_(strain_DSM_3043_/_ATCC_BAA-138_/_NCIMB_13768)	noNucS		idMutS-idMutL	YES	Genome_status_unchecked
290400	JANSC	UP000008326	BACTERIA	Proteobacteria	Jannaschia_sp._(strain_CCS1)	noNucS		idMutS-idMutL	YES	Genome_status_unchecked
290633	GLUOX	UP000006375	BACTERIA	Proteobacteria	Gluconobacter_oxydans_(strain_621H)_(Gluconobacter_suboxydans)	noNucS		idMutS-idMutL	YES	Genome_status_unchecked
291331	XANOR	UP000006735	BACTERIA	Proteobacteria	Xanthomonas_oryzae_pv._oryzae_(strain_KACC10331_/_KXO85)	noNucS		idMutS-idMutL	YES	Genome_status_unchecked
292414	RUEST	UP000000636	BACTERIA	Proteobacteria	Ruegeria_sp._(strain_TM1040)_(Silicibacter_sp.)	noNucS		idMutS-idMutL	YES	Genome_status_unchecked
292415	THIDA	UP000008291	BACTERIA	Proteobacteria	Thiobacillus_denitrificans_(strain_ATCC_25259)	noNucS		idMutS-idMutL	YES	Genome_status_unchecked
296591	POLSJ	UP000001983	BACTERIA	Proteobacteria	Polaromonas_sp._(strain_JS666_/_ATCC_BAA-500)	noNucS		idMutS-idMutL	YES	Genome_status_unchecked
300267	SHIDS	UP000002716	BACTERIA	Proteobacteria	Shigella_dysenteriae_serotype_1_(strain_Sd197)	noNucS		idMutS-idMutL	YES	Genome_status_unchecked
305700	None	UP000013140	BACTERIA	Proteobacteria	Thauera_sp._27	noNucS		idMutS-idMutL	YES	Genome_status_unchecked
306263	CAMLR	UP000007727	BACTERIA	Proteobacteria	Campylobacter_lari_(strain_RM2100_/_D67_/_ATCC_BAA-1060)	noNucS		undefMutS-undefMutL		Chromosome_andor_plasmid
311402	AGRVS	UP000001596	BACTERIA	Proteobacteria	Agrobacterium_vitis_(strain_S4_/_ATCC_BAA-846)_(Rhizobium_vitis_(strain_S4))	noNucS		idMutS-idMutL	YES	Genome_status_unchecked
311403	AGRRK	UP000001600	BACTERIA	Proteobacteria	Agrobacterium_radiobacter_(strain_K84_/_ATCC_BAA-868)	noNucS		idMutS-idMutL	YES	Genome_status_unchecked
312153	POLSQ	UP000000231	BACTERIA	Proteobacteria	Polynucleobacter_necessarius_subsp._asymbioticus_(strain_DSM_18221_/_CIP_109841_/_QLW-P1DMWA-1)	noNucS		undefMutS-undefMutL		Chromosome_andor_plasmid
312309	VIBF1	UP000000537	BACTERIA	Proteobacteria	Vibrio_fischeri_(strain_ATCC_700601_/_ES114)	noNucS		idMutS-idMutL	YES	Genome_status_unchecked
314225	ERYLH	UP000008808	BACTERIA	Proteobacteria	Erythrobacter_litoralis_(strain_HTCC2594)	noNucS		idMutS-idMutL	YES	Genome_status_unchecked
314231	None	UP000004310	BACTERIA	Proteobacteria	Fulvimarina_pelagi_HTCC2506	noNucS		idMutS-idMutL	YES	Genome_status_unchecked
314232	None	UP000004507	BACTERIA	Proteobacteria	Loktanella_vestfoldensis_SKA53	noNucS		idMutS-idMutL	YES	Genome_status_unchecked
314254	None	UP000006011	BACTERIA	Proteobacteria	Oceanicaulis_sp._HTCC2633	noNucS		idMutS-idMutL	YES	Genome_status_unchecked
314256	OCEGH	UP000003635	BACTERIA	Proteobacteria	Oceanicola_granulosus_(strain_ATCC_BAA-861_/_DSM_15982_/_KCTC_12143_/_HTCC2516)	noNucS		idMutS-idMutL	YES	Genome_status_unchecked
314260	PARBH	UP000001302	BACTERIA	Proteobacteria	Parvularcula_bermudensis_(strain_ATCC_BAA-594_/_HTCC2503_/_KCTC_12087)	noNucS		idMutS-idMutL	YES	Genome_status_unchecked
314262	None	UP000005943	BACTERIA	Proteobacteria	Roseobacter_sp._MED193	noNucS		idMutS-idMutL	YES	Genome_status_unchecked
314265	PELBH	UP000006230	BACTERIA	Proteobacteria	Pelagibaca_bermudensis_(strain_JCM_13377_/_KCTC_12554_/_HTCC2601)	noNucS		idMutS-idMutL	YES	Genome_status_unchecked
314266	SPHSS	UP000005395	BACTERIA	Proteobacteria	Sphingomonas_sp._(strain_SKA58)	noNucS		idMutS-idMutL	YES	Genome_status_unchecked
314270	None	UP000005746	BACTERIA	Proteobacteria	Rhodobacteraceae_bacterium_HTCC2083	noNucS		idMutS-idMutL	YES	Genome_status_unchecked
314271	None	UP000002931	BACTERIA	Proteobacteria	Maritimibacter_alkaliphilus_HTCC2654	noNucS		idMutS-idMutL	YES	Genome_status_unchecked
314275	ALTMD	UP000001870	BACTERIA	Proteobacteria	Alteromonas_macleodii_(strain_DSM_17117_/_Deep_ecotype)	noNucS		idMutS-idMutL	YES	Genome_status_unchecked
314278	None	UP000003374	BACTERIA	Proteobacteria	Nitrococcus_mobilis_Nb-231	noNucS		idMutS-idMutL	YES	Genome_status_unchecked
314282	None	UP000010320	BACTERIA	Proteobacteria	Psychromonas_sp._CNPT3	noNucS		idMutS-idMutL	YES	Genome_status_unchecked
314283	None	UP000005953	BACTERIA	Proteobacteria	Reinekea_blandensis_MED297	noNucS		idMutS-idMutL	YES	Genome_status_unchecked
314285	None	UP000019205	BACTERIA	Proteobacteria	Congregibacter_litoralis_KT71	noNucS		idMutS-idMutL	YES	Genome_status_unchecked
314287	None	UP000005555	BACTERIA	Proteobacteria	gamma_proteobacterium_HTCC2207	noNucS		idMutS-idMutL	YES	Genome_status_unchecked
314289	None	UP000005159	BACTERIA	Proteobacteria	Vibrio_sp._AND4	noNucS		idMutS-idMutL	YES	Genome_status_unchecked
314345	None	UP000005297	BACTERIA	Proteobacteria	Mariprofundus_ferrooxydans_PV-1	noNucS		idMutS-idMutL	YES	Genome_status_unchecked
314722	None	UP000033067	BACTERIA	Proteobacteria	Pseudoxanthomonas_suwonensis	noNucS		idMutS-idMutL	YES	Genome_status_unchecked
316056	RHOPB	UP000001948	BACTERIA	Proteobacteria	Rhodopseudomonas_palustris_(strain_BisB18)	noNucS		idMutS-idMutL	YES	Genome_status_unchecked
316067	GEODF	UP000007721	BACTERIA	Proteobacteria	Geobacter_daltonii_(strain_DSM_22248_/_JCM_15807_/_FRC-32)	noNucS		idMutS-idMutL	YES	Genome_status_unchecked
317025	THICR	UP000002713	BACTERIA	Proteobacteria	Thiomicrospira_crunogena_(strain_XCL-2)	noNucS		idMutS-idMutL	YES	Genome_status_unchecked
317655	SPHAL	UP000006578	BACTERIA	Proteobacteria	Sphingopyxis_alaskensis_(strain_DSM_13593_/_LMG_18877_/_RB2256)_(Sphingomonas_alaskensis)	noNucS		idMutS-idMutL	YES	Genome_status_unchecked
318161	SHEDO	UP000001982	BACTERIA	Proteobacteria	Shewanella_denitrificans_(strain_OS217_/_ATCC_BAA-1090_/_DSM_15013)	noNucS		idMutS-idMutL	YES	Genome_status_unchecked
318167	SHEFN	UP000000684	BACTERIA	Proteobacteria	Shewanella_frigidimarina_(strain_NCIMB_400)	noNucS		idMutS-idMutL	YES	Genome_status_unchecked
318586	PARDP	UP000000361	BACTERIA	Proteobacteria	Paracoccus_denitrificans_(strain_Pd_1222)	noNucS		idMutS-idMutL	YES	Genome_status_unchecked
320483	ANAMF	UP000007307	BACTERIA	Proteobacteria	Anaplasma_marginale_(strain_Florida)	noNucS		idMutS-idMutL	YES	Genome_status_unchecked
322710	AZOVD	UP000002424	BACTERIA	Proteobacteria	Azotobacter_vinelandii_(strain_DJ_/_ATCC_BAA-1303)	noNucS		idMutS-idMutL	YES	Genome_status_unchecked
323097	NITHX	UP000001953	BACTERIA	Proteobacteria	Nitrobacter_hamburgensis_(strain_X14_/_DSM_10229)	noNucS		idMutS-idMutL	YES	Genome_status_unchecked
323098	NITWN	UP000002531	BACTERIA	Proteobacteria	Nitrobacter_winogradskyi_(strain_Nb-255_/_ATCC_25391)	noNucS		idMutS-idMutL	YES	Genome_status_unchecked
323261	NITOC	UP000006838	BACTERIA	Proteobacteria	Nitrosococcus_oceani_(strain_ATCC_19707_/_NCIMB_11848)	noNucS		idMutS-idMutL	YES	Genome_status_unchecked
323848	NITMU	UP000002718	BACTERIA	Proteobacteria	Nitrosospira_multiformis_(strain_ATCC_25196_/_NCIMB_11849)	noNucS		idMutS-idMutL	YES	Genome_status_unchecked
323850	SHELP	UP000001558	BACTERIA	Proteobacteria	Shewanella_loihica_(strain_ATCC_BAA-1088_/_PV-4)	noNucS		idMutS-idMutL	YES	Genome_status_unchecked
326297	SHEAM	UP000009175	BACTERIA	Proteobacteria	Shewanella_amazonensis_(strain_ATCC_BAA-1098_/_SB2B)	noNucS		idMutS-idMutL	YES	Genome_status_unchecked
326298	SULDN	UP000002714	BACTERIA	Proteobacteria	Sulfurimonas_denitrificans_(strain_ATCC_33889_/_DSM_1251)_(Thiomicrospira_denitrificans_(strain_ATCC_33889_/_DSM_1251))	noNucS		undefMutS-undefMutL		Chromosome_andor_plasmid
326442	PSEHT	UP000006843	BACTERIA	Proteobacteria	Pseudoalteromonas_haloplanktis_(strain_TAC_125)	noNucS		idMutS-idMutL	YES	Genome_status_unchecked
331869	None	UP000003417	BACTERIA	Proteobacteria	alpha_proteobacterium_BAL199	noNucS		idMutS-idMutL	YES	Genome_status_unchecked
332411	None	UP000033764	BACTERIA	Proteobacteria	Aquitalea_magnusonii	noNucS		idMutS-idMutL	YES	Genome_status_unchecked
335543	SYNFM	UP000001784	BACTERIA	Proteobacteria	Syntrophobacter_fumaroxidans_(strain_DSM_10017_/_MPOB)	noNucS		idMutS-idMutL	YES	Genome_status_unchecked
335992	PELUB	UP000002528	BACTERIA	Proteobacteria	Pelagibacter_ubique_(strain_HTCC1062)	noNucS		undefMutS-undefMutL		Chromosome_andor_plasmid
338565	ERWT9	UP000001726	BACTERIA	Proteobacteria	Erwinia_tasmaniensis_(strain_DSM_17950_/_Et1/99)	noNucS		idMutS-idMutL	YES	Genome_status_unchecked
338963	PELCD	UP000002534	BACTERIA	Proteobacteria	Pelobacter_carbinolicus_(strain_DSM_2380_/_Gra_Bd_1)	noNucS		idMutS-idMutL	YES	Genome_status_unchecked
338966	PELPD	UP000006732	BACTERIA	Proteobacteria	Pelobacter_propionicus_(strain_DSM_2379)	noNucS		idMutS-idMutL	YES	Genome_status_unchecked
338969	RHOFT	UP000008332	BACTERIA	Proteobacteria	Rhodoferax_ferrireducens_(strain_ATCC_BAA-621_/_DSM_15236_/_T118)_(Albidiferax_ferrireducens)	noNucS		idMutS-idMutL	YES	Genome_status_unchecked
339671	ACTSZ	UP000001114	BACTERIA	Proteobacteria	Actinobacillus_succinogenes_(strain_ATCC_55618_/_130Z)	noNucS		idMutS-idMutL	YES	Genome_status_unchecked
340100	BORPD	UP000001225	BACTERIA	Proteobacteria	Bordetella_petrii_(strain_ATCC_BAA-461_/_DSM_12804_/_CCUG_43448)	noNucS		idMutS-idMutL	YES	Genome_status_unchecked
342108	MAGSA	UP000007058	BACTERIA	Proteobacteria	Magnetospirillum_magneticum_(strain_AMB-1_/_ATCC_700264)	noNucS		idMutS-idMutL	YES	Genome_status_unchecked
342610	PSEA6	UP000001981	BACTERIA	Proteobacteria	Pseudoalteromonas_atlantica_(strain_T6c_/_ATCC_BAA-1087)	noNucS		idMutS-idMutL	YES	Genome_status_unchecked
343509	SODGM	UP000001932	BACTERIA	Proteobacteria	Sodalis_glossinidius_(strain_morsitans)	noNucS		idMutS-idMutL	YES	Genome_status_unchecked
345309	None	UP000033651	BACTERIA	Proteobacteria	Luteibacter_yeojuensis	noNucS		idMutS-idMutL	YES	Genome_status_unchecked
347834	RHIEC	UP000001936	BACTERIA	Proteobacteria	Rhizobium_etli_(strain_CFN_42_/_ATCC_51251)	noNucS		idMutS-idMutL	YES	Genome_status_unchecked
348824	None	UP000019443	BACTERIA	Proteobacteria	Rhizobium_sp._LPU83	noNucS		idMutS-idMutL	YES	Genome_status_unchecked
349106	PSYWF	UP000001993	BACTERIA	Proteobacteria	Psychrobacter_sp._(strain_PRwf-1)	noNucS		idMutS-undefMutL	YES	Chromosome_andor_plasmid
349124	HALHL	UP000000647	BACTERIA	Proteobacteria	Halorhodospira_halophila_(strain_DSM_244_/_SL1)_(Ectothiorhodospira_halophila_(strain_DSM_244_/_SL1))	noNucS		idMutS-idMutL	YES	Genome_status_unchecked
349163	ACICJ	UP000000245	BACTERIA	Proteobacteria	Acidiphilium_cryptum_(strain_JF-5)	noNucS		idMutS-idMutL	YES	Genome_status_unchecked
349521	HAHCH	UP000000238	BACTERIA	Proteobacteria	Hahella_chejuensis_(strain_KCTC_2396)	noNucS		idMutS-idMutL	YES	Genome_status_unchecked
351016	None	UP000004119	BACTERIA	Proteobacteria	Roseobacter_sp._AzwK-3b	noNucS		idMutS-idMutL	YES	Genome_status_unchecked
351348	MARHV	UP000000998	BACTERIA	Proteobacteria	Marinobacter_hydrocarbonoclasticus_(strain_ATCC_700491_/_DSM_11845_/_VT8)	noNucS		idMutS-idMutL	YES	Genome_status_unchecked
351605	GEOUR	UP000006695	BACTERIA	Proteobacteria	Geobacter_uraniireducens_(strain_Rf4)_(Geobacter_uraniumreducens)	noNucS		idMutS-idMutL	YES	Genome_status_unchecked
351671	None	UP000032721	BACTERIA	Proteobacteria	Xenorhabdus_doucetiae	noNucS		idMutS-idMutL	YES	Genome_status_unchecked
357244	ORITB	UP000001565	BACTERIA	Proteobacteria	Orientia_tsutsugamushi_(strain_Boryong)_(Rickettsia_tsutsugamushi)	noNucS		idMutS-idMutL	YES	Genome_status_unchecked
357804	PSYIN	UP000000639	BACTERIA	Proteobacteria	Psychromonas_ingrahamii_(strain_37)	noNucS		idMutS-idMutL	YES	Genome_status_unchecked
358220	None	UP000006306	BACTERIA	Proteobacteria	Acidovorax_sp._KKS102	noNucS		idMutS-idMutL	YES	Genome_status_unchecked
359391	BRUA2	UP000002719	BACTERIA	Proteobacteria	Brucella_abortus_(strain_2308)	noNucS		idMutS-idMutL	YES	Genome_status_unchecked
360095	BARBK	UP000000643	BACTERIA	Proteobacteria	Bartonella_bacilliformis_(strain_ATCC_35685_/_KC583)	noNucS		idMutS-idMutL	YES	Genome_status_unchecked
360105	CAMC5	UP000006380	BACTERIA	Proteobacteria	Campylobacter_curvus_(strain_525.92)	noNucS		undefMutS-undefMutL		Chromosome_andor_plasmid
360106	CAMFF	UP000000760	BACTERIA	Proteobacteria	Campylobacter_fetus_subsp._fetus_(strain_82-40)	noNucS		undefMutS-undefMutL		Chromosome_andor_plasmid
360107	CAMHC	UP000002407	BACTERIA	Proteobacteria	Campylobacter_hominis_(strain_ATCC_BAA-381_/_LMG_19568_/_NCTC_13146_/_CH001A)	noNucS		undefMutS-undefMutL		Chromosome_andor_plasmid
360910	BORA1	UP000001977	BACTERIA	Proteobacteria	Bordetella_avium_(strain_197N)	noNucS		idMutS-idMutL	YES	Genome_status_unchecked
361041	None	UP000033514	BACTERIA	Proteobacteria	Devosia_soli	noNucS		idMutS-idMutL	YES	Genome_status_unchecked
363253	LAWIP	UP000002430	BACTERIA	Proteobacteria	Lawsonia_intracellularis_(strain_PHE/MN1-00)	noNucS		idMutS-idMutL	YES	Genome_status_unchecked
365044	POLNA	UP000000644	BACTERIA	Proteobacteria	Polaromonas_naphthalenivorans_(strain_CJ2)	noNucS		idMutS-idMutL	YES	Genome_status_unchecked
365046	RAMTT	UP000008385	BACTERIA	Proteobacteria	Ramlibacter_tataouinensis_(strain_ATCC_BAA-407_/_DSM_14655_/_LMG_21543_/_TTB310)	noNucS		idMutS-idMutL	YES	Genome_status_unchecked
366602	CAUSK	UP000001316	BACTERIA	Proteobacteria	Caulobacter_sp._(strain_K31)	noNucS		idMutS-idMutL	YES	Genome_status_unchecked
367336	None	UP000009381	BACTERIA	Proteobacteria	Rhodobacterales_bacterium_HTCC2255	noNucS		idMutS-idMutL	YES	Genome_status_unchecked
367737	ARCB4	UP000001136	BACTERIA	Proteobacteria	Arcobacter_butzleri_(strain_RM4018)	noNucS		undefMutS-undefMutL		Chromosome_andor_plasmid
372461	BUCCC	UP000000669	BACTERIA	Proteobacteria	Buchnera_aphidicola_subsp._Cinara_cedri_(strain_Cc)	noNucS		undefMutS-undefMutL		Chromosome_andor_plasmid
374463	BAUCH	UP000002427	BACTERIA	Proteobacteria	Baumannia_cicadellinicola_subsp._Homalodisca_coagulata	noNucS		idMutS-idMutL	YES	Genome_status_unchecked
375451	ROSDO	UP000007029	BACTERIA	Proteobacteria	Roseobacter_denitrificans_(strain_ATCC_33942_/_OCh_114)_(Erythrobacter_sp._(strain_OCh_114))_(Roseobacter_denitrificans)	noNucS		idMutS-idMutL	YES	Genome_status_unchecked
377629	TERTT	UP000009080	BACTERIA	Proteobacteria	Teredinibacter_turnerae_(strain_ATCC_39867_/_T7901)	noNucS		idMutS-idMutL	YES	Genome_status_unchecked
378806	STIAD	UP000001351	BACTERIA	Proteobacteria	Stigmatella_aurantiaca_(strain_DW4/3-1)	noNucS		idMutS-idMutL	YES	Genome_status_unchecked
379731	PSEU5	UP000000233	BACTERIA	Proteobacteria	Pseudomonas_stutzeri_(strain_A1501)	noNucS		idMutS-idMutL	YES	Genome_status_unchecked
379893	None	UP000037393	BACTERIA	Proteobacteria	Trabulsiella_odontotermitis	noNucS		idMutS-idMutL	YES	Genome_status_unchecked
380358	XANAP	UP000001890	BACTERIA	Proteobacteria	Xanthomonas_albilineans_(strain_GPE_PC73_/_CFBP_7063)	noNucS		idMutS-idMutL	YES	Genome_status_unchecked
380703	AERHH	UP000000756	BACTERIA	Proteobacteria	Aeromonas_hydrophila_subsp._hydrophila_(strain_ATCC_7966_/_DSM_30187_/_JCM_1027_/_KCTC_2358_/_NCIMB_9240)	noNucS		idMutS-idMutL	YES	Genome_status_unchecked
381666	CUPNH	UP000008210	BACTERIA	Proteobacteria	Cupriavidus_necator_(strain_ATCC_17699_/_H16_/_DSM_428_/_Stanier_337)_(Ralstonia_eutropha)	noNucS		idMutS-idMutL	YES	Genome_status_unchecked
385025	CYCSP	UP000006282	BACTERIA	Proteobacteria	Cycloclasticus_sp._(strain_P1)	noNucS		idMutS-idMutL	YES	Genome_status_unchecked
387092	NITSB	UP000001118	BACTERIA	Proteobacteria	Nitratiruptor_sp._(strain_SB155-2)	noNucS		undefMutS-undefMutL		Chromosome_andor_plasmid
387093	SULNB	UP000006378	BACTERIA	Proteobacteria	Sulfurovum_sp._(strain_NBC37-1)	noNucS		undefMutS-undefMutL		Chromosome_andor_plasmid
388399	None	UP000005713	BACTERIA	Proteobacteria	Sagittula_stellata_E-37	noNucS		idMutS-idMutL	YES	Genome_status_unchecked
388401	None	UP000004731	BACTERIA	Proteobacteria	Rhodobacteraceae_bacterium_HTCC2150	noNucS		idMutS-idMutL	YES	Genome_status_unchecked
388739	None	UP000005964	BACTERIA	Proteobacteria	Roseobacter_sp._SK209-2-6	noNucS		idMutS-idMutL	YES	Genome_status_unchecked
391038	BURP8	UP000001192	BACTERIA	Proteobacteria	Burkholderia_phymatum_(strain_DSM_17167_/_STM815)	noNucS		idMutS-idMutL	YES	Genome_status_unchecked
391165	GRABC	UP000001963	BACTERIA	Proteobacteria	Granulibacter_bethesdensis_(strain_ATCC_BAA-1260_/_CGDNIH1)	noNucS		idMutS-idMutL	YES	Genome_status_unchecked
391589	None	UP000002944	BACTERIA	Proteobacteria	Roseobacter_sp._GAI101	noNucS		idMutS-idMutL	YES	Genome_status_unchecked
391591	None	UP000003769	BACTERIA	Proteobacteria	Vibrio_shilonii_AK1	noNucS		idMutS-idMutL	YES	Genome_status_unchecked
391593	None	UP000003535	BACTERIA	Proteobacteria	Roseobacter_sp._CCS2	noNucS		idMutS-idMutL	YES	Genome_status_unchecked
391615	None	UP000004692	BACTERIA	Proteobacteria	gamma_proteobacterium_HTCC5015	noNucS		idMutS-idMutL	YES	Genome_status_unchecked
391619	PHAIB	UP000002914	BACTERIA	Proteobacteria	Phaeobacter_inhibens_(strain_ATCC_700781_/_DSM_17395_/_CIP_105210_/_NBRC_16654_/_BS107)	noNucS		idMutS-idMutL	YES	Genome_status_unchecked
391624	None	UP000003257	BACTERIA	Proteobacteria	Oceanibulbus_indolifex_HEL-45	noNucS		idMutS-idMutL	YES	Genome_status_unchecked
391625	None	UP000005801	BACTERIA	Proteobacteria	Plesiocystis_pacifica_SIR-1	noNucS		idMutS-undefMutL	YES	Unassembled_WGS
391626	None	UP000005307	BACTERIA	Proteobacteria	Octadecabacter_antarcticus_307	noNucS		idMutS-idMutL	YES	Genome_status_unchecked
391735	VEREI	UP000000374	BACTERIA	Proteobacteria	Verminephrobacter_eiseniae_(strain_EF01-2)	noNucS		idMutS-idMutL	YES	Genome_status_unchecked
391936	None	UP000006764	BACTERIA	Proteobacteria	Alcanivorax_pacificus_W11-5	noNucS		idMutS-idMutL	YES	Genome_status_unchecked
392499	SPHWW	UP000001989	BACTERIA	Proteobacteria	Sphingomonas_wittichii_(strain_RW1_/_DSM_6014_/_JCM_10273)	noNucS		idMutS-idMutL	YES	Genome_status_unchecked
392500	SHEWM	UP000002168	BACTERIA	Proteobacteria	Shewanella_woodyi_(strain_ATCC_51908_/_MS32)	noNucS		idMutS-idMutL	YES	Genome_status_unchecked
393595	ALCBS	UP000008871	BACTERIA	Proteobacteria	Alcanivorax_borkumensis_(strain_ATCC_700651_/_DSM_11573_/_NCIMB_13689_/_SK2)	noNucS		idMutS-idMutL	YES	Genome_status_unchecked
394221	MARMM	UP000001964	BACTERIA	Proteobacteria	Maricaulis_maris_(strain_MCS10)	noNucS		idMutS-idMutL	YES	Genome_status_unchecked
395493	None	UP000005744	BACTERIA	Proteobacteria	Beggiatoa_alba_B18LD	noNucS		idMutS-idMutL	YES	Genome_status_unchecked
395494	GALCS	UP000001235	BACTERIA	Proteobacteria	Gallionella_capsiferriformans_(strain_ES-2)_(Gallionella_ferruginea_capsiferriformans_(strain_ES-2))	noNucS		idMutS-idMutL	YES	Genome_status_unchecked
395495	LEPCP	UP000001693	BACTERIA	Proteobacteria	Leptothrix_cholodnii_(strain_ATCC_51168_/_LMG_8142_/_SP-6)_(Leptothrix_discophora_(strain_SP-6))	noNucS		idMutS-idMutL	YES	Genome_status_unchecked
395963	BEII9	UP000001695	BACTERIA	Proteobacteria	Beijerinckia_indica_subsp._indica_(strain_ATCC_9039_/_DSM_1715_/_NCIB_8712)	noNucS		idMutS-idMutL	YES	Genome_status_unchecked
395965	METSB	UP000002257	BACTERIA	Proteobacteria	Methylocella_silvestris_(strain_BL2_/_DSM_15510_/_NCIMB_13906)	noNucS		idMutS-idMutL	YES	Genome_status_unchecked
396588	THISH	UP000002383	BACTERIA	Proteobacteria	Thioalkalivibrio_sulfidiphilus_(strain_HL-EbGR7)	noNucS		idMutS-idMutL	YES	Genome_status_unchecked
396595	THISK	UP000009099	BACTERIA	Proteobacteria	Thioalkalivibrio_sp._(strain_K90mix)	noNucS		idMutS-idMutL	YES	Genome_status_unchecked
397945	ACIAC	UP000002596	BACTERIA	Proteobacteria	Acidovorax_citrulli_(strain_AAC00-1)_(Acidovorax_avenae_subsp._citrulli)	noNucS		idMutS-idMutL	YES	Genome_status_unchecked
398578	DELAS	UP000000784	BACTERIA	Proteobacteria	Delftia_acidovorans_(strain_DSM_14801_/_SPH-1)	noNucS		idMutS-idMutL	YES	Genome_status_unchecked
398579	SHEPA	UP000002608	BACTERIA	Proteobacteria	Shewanella_pealeana_(strain_ATCC_700345_/_ANG-SQ1)	noNucS		idMutS-idMutL	YES	Genome_status_unchecked
398580	DINSH	UP000006833	BACTERIA	Proteobacteria	Dinoroseobacter_shibae_(strain_DSM_16493_/_NCIMB_14021_/_DFL_12)	noNucS		idMutS-idMutL	YES	Genome_status_unchecked
398767	GEOLS	UP000002420	BACTERIA	Proteobacteria	Geobacter_lovleyi_(strain_ATCC_BAA-1151_/_DSM_17278_/_SZ)	noNucS		idMutS-idMutL	YES	Genome_status_unchecked
399739	PSEMY	UP000000229	BACTERIA	Proteobacteria	Pseudomonas_mendocina_(strain_ymp)	noNucS		undefMutS-idMutL	YES	Chromosome_andor_plasmid
399741	SERP5	UP000007074	BACTERIA	Proteobacteria	Serratia_proteamaculans_(strain_568)	noNucS		idMutS-idMutL	YES	Genome_status_unchecked
399742	ENT38	UP000000230	BACTERIA	Proteobacteria	Enterobacter_sp._(strain_638)	noNucS		idMutS-idMutL	YES	Genome_status_unchecked
400668	MARMS	UP000001113	BACTERIA	Proteobacteria	Marinomonas_sp._(strain_MWYL1)	noNucS		idMutS-idMutL	YES	Genome_status_unchecked
402626	RALPJ	UP000002566	BACTERIA	Proteobacteria	Ralstonia_pickettii_(strain_12J)	noNucS		idMutS-idMutL	YES	Genome_status_unchecked
402881	PARL1	UP000006377	BACTERIA	Proteobacteria	Parvibaculum_lavamentivorans_(strain_DS-1_/_DSM_13023_/_NCIMB_13966)	noNucS		idMutS-idMutL	YES	Genome_status_unchecked
404380	GEOBB	UP000008825	BACTERIA	Proteobacteria	Geobacter_bemidjiensis_(strain_Bem_/_ATCC_BAA-1014_/_DSM_16622)	noNucS		idMutS-idMutL	YES	Genome_status_unchecked
404589	ANADF	UP000006382	BACTERIA	Proteobacteria	Anaeromyxobacter_sp._(strain_Fw109-5)	noNucS		idMutS-idMutL	YES	Genome_status_unchecked
406817	XENNA	UP000008075	BACTERIA	Proteobacteria	Xenorhabdus_nematophila_(strain_ATCC_19061_/_DSM_3370_/_LMG_1036_/_NCIB_9965_/_AN6)	noNucS		idMutS-idMutL	YES	Genome_status_unchecked
406818	XENBS	UP000002045	BACTERIA	Proteobacteria	Xenorhabdus_bovienii_(strain_SS-2004)	noNucS		idMutS-idMutL	YES	Genome_status_unchecked
410291	VIBCY	UP000005308	BACTERIA	Proteobacteria	Vibrio_campbellii_(strain_HY01)	noNucS		undefMutS-undefMutL		Unassembled_WGS
411464	None	UP000003676	BACTERIA	Proteobacteria	Desulfovibrio_piger_ATCC_29098	noNucS		idMutS-idMutL	YES	Genome_status_unchecked
411684	HOEPD	UP000004291	BACTERIA	Proteobacteria	Hoeflea_phototrophica_(strain_DSM_17068_/_NCIMB_14078_/_DFL-43)	noNucS		idMutS-idMutL	YES	Genome_status_unchecked
413404	RUTMC	UP000002587	BACTERIA	Proteobacteria	Ruthia_magnifica_subsp._Calyptogena_magnifica	noNucS		undefMutS-undefMutL		Chromosome_andor_plasmid
413882	None	UP000035352	BACTERIA	Proteobacteria	[Polyangium]_brachysporum	noNucS		idMutS-idMutL	YES	Genome_status_unchecked
414684	RHOCS	UP000001591	BACTERIA	Proteobacteria	Rhodospirillum_centenum_(strain_ATCC_51521_/_SW)	noNucS		idMutS-idMutL	YES	Genome_status_unchecked
416269	ACTP2	UP000001432	BACTERIA	Proteobacteria	Actinobacillus_pleuropneumoniae_serotype_5b_(strain_L20)	noNucS		idMutS-idMutL	YES	Genome_status_unchecked
420662	METPP	UP000000366	BACTERIA	Proteobacteria	Methylibium_petroleiphilum_(strain_PM1)	noNucS		idMutS-idMutL	YES	Genome_status_unchecked
422288	None	UP000003533	BACTERIA	Proteobacteria	Beggiatoa_sp._SS	noNucS		undefMutS-undefMutL		Unassembled_WGS
422289	None	UP000003255	BACTERIA	Proteobacteria	Beggiatoa_sp._PS	noNucS		idMutS-undefMutL	YES	Unassembled_WGS
426117	METS4	UP000001185	BACTERIA	Proteobacteria	Methylobacterium_sp._(strain_4-46)	noNucS		idMutS-idMutL	YES	Genome_status_unchecked
426355	METRJ	UP000006589	BACTERIA	Proteobacteria	Methylobacterium_radiotolerans_(strain_ATCC_27329_/_DSM_1819_/_JCM_2831)	noNucS		idMutS-idMutL	YES	Genome_status_unchecked
427683	None	UP000036498	BACTERIA	Proteobacteria	Methylobacterium_platani	noNucS		idMutS-idMutL	YES	Genome_status_unchecked
429727	None	UP000033649	BACTERIA	Proteobacteria	Devosia_chinhatensis	noNucS		idMutS-idMutL	YES	Genome_status_unchecked
434085	None	UP000004485	BACTERIA	Proteobacteria	gamma_proteobacterium_IMCC2047	noNucS		idMutS-undefMutL	YES	Unassembled_WGS
435832	None	UP000003612	BACTERIA	Proteobacteria	Neisseria_mucosa_C102	noNucS		idMutS-idMutL	YES	Genome_status_unchecked
438753	AZOC5	UP000000270	BACTERIA	Proteobacteria	Azorhizobium_caulinodans_(strain_ATCC_43989_/_DSM_5975_/_JCM_20966_/_NBRC_14845_/_NCIMB_13405_/_ORS_571)	noNucS		idMutS-idMutL	YES	Genome_status_unchecked
439235	DESAA	UP000000739	BACTERIA	Proteobacteria	Desulfatibacillum_alkenivorans_(strain_AK-01)	noNucS		idMutS-idMutL	YES	Genome_status_unchecked
439375	OCHA4	UP000002301	BACTERIA	Proteobacteria	Ochrobactrum_anthropi_(strain_ATCC_49188_/_DSM_6882_/_NCTC_12168)	noNucS		idMutS-idMutL	YES	Genome_status_unchecked
440512	None	UP000008490	BACTERIA	Proteobacteria	Pseudomonas_sp._Chol1	noNucS		idMutS-idMutL	YES	Genome_status_unchecked
443610	None	UP000033632	BACTERIA	Proteobacteria	Devosia_geojensis	noNucS		idMutS-idMutL	YES	Genome_status_unchecked
448385	SORC5	UP000002139	BACTERIA	Proteobacteria	Sorangium_cellulosum_(strain_So_ce56)_(Polyangium_cellulosum_(strain_So_ce56))	noNucS		idMutS-idMutL	YES	Genome_status_unchecked
450851	PHEZH	UP000001868	BACTERIA	Proteobacteria	Phenylobacterium_zucineum_(strain_HLK1)	noNucS		idMutS-idMutL	YES	Genome_status_unchecked
452638	POLNS	UP000006582	BACTERIA	Proteobacteria	Polynucleobacter_necessarius_subsp._necessarius_(strain_STIR1)	noNucS		undefMutS-undefMutL		Chromosome_andor_plasmid
452662	SPHJU	UP000007753	BACTERIA	Proteobacteria	Sphingobium_japonicum_(strain_NBRC_101211_/_UT26S)	noNucS		idMutS-idMutL	YES	Genome_status_unchecked
460265	METNO	UP000008207	BACTERIA	Proteobacteria	Methylobacterium_nodulans_(strain_ORS2060_/_LMG_21967)	noNucS		idMutS-idMutL	YES	Genome_status_unchecked
467661	None	UP000005135	BACTERIA	Proteobacteria	Rhodobacteraceae_bacterium_KLH11	noNucS		idMutS-idMutL	YES	Genome_status_unchecked
471881	None	UP000006464	BACTERIA	Proteobacteria	Proteus_penneri_ATCC_35198	noNucS		idMutS-idMutL	YES	Genome_status_unchecked
472759	NITHN	UP000001844	BACTERIA	Proteobacteria	Nitrosococcus_halophilus_(strain_Nc4)	noNucS		idMutS-idMutL	YES	Genome_status_unchecked
473781	None	UP000004402	BACTERIA	Proteobacteria	Sphingomonas_sp._LH128	noNucS		idMutS-idMutL	YES	Genome_status_unchecked
483547	None	UP000035036	BACTERIA	Proteobacteria	Geoalkalibacter_subterraneus	noNucS		idMutS-idMutL	YES	Genome_status_unchecked
485915	DESRD	UP000001052	BACTERIA	Proteobacteria	Desulfohalobium_retbaense_(strain_DSM_5692)	noNucS		idMutS-idMutL	YES	Genome_status_unchecked
488538	PUNMI	UP000007460	BACTERIA	Proteobacteria	Puniceispirillum_marinum_(strain_IMCC1322)	noNucS		idMutS-idMutL	YES	Genome_status_unchecked
490759	None	UP000011757	BACTERIA	Proteobacteria	Marinobacter_sp._BSs20148	noNucS		idMutS-idMutL	YES	Genome_status_unchecked
493475	None	UP000006327	BACTERIA	Proteobacteria	Paraglaciecola_arctica_BSs20135	noNucS		idMutS-idMutL	YES	Genome_status_unchecked
498211	CELJU	UP000001036	BACTERIA	Proteobacteria	Cellvibrio_japonicus_(strain_Ueda107)_(Pseudomonas_fluorescens_subsp._cellulosa)	noNucS		idMutS-idMutL	YES	Genome_status_unchecked
501479	None	UP000005759	BACTERIA	Proteobacteria	Citreicella_sp._SE45	noNucS		idMutS-idMutL	YES	Genome_status_unchecked
502025	HALO1	UP000001880	BACTERIA	Proteobacteria	Haliangium_ochraceum_(strain_DSM_14365_/_JCM_11303_/_SMP-2)	noNucS		idMutS-idMutL	YES	Genome_status_unchecked
504832	OLICO	UP000007730	BACTERIA	Proteobacteria	Oligotropha_carboxidovorans_(strain_ATCC_49405_/_DSM_1227_/_OM5)	noNucS		idMutS-idMutL	YES	Genome_status_unchecked
506534	None	UP000004282	BACTERIA	Proteobacteria	Rheinheimera_sp._A13L	noNucS		idMutS-idMutL	YES	Genome_status_unchecked
509170	ACIBS	UP000001741	BACTERIA	Proteobacteria	Acinetobacter_baumannii_(strain_SDF)	noNucS		idMutS-idMutL	YES	Genome_status_unchecked
511062	OCESG	UP000007742	BACTERIA	Proteobacteria	Oceanimonas_sp._(strain_GK1)	noNucS		idMutS-idMutL	YES	Genome_status_unchecked
515618	RIEPU	UP000001700	BACTERIA	Proteobacteria	Riesia_pediculicola_(strain_USDA)	noNucS		undefMutS-undefMutL		Chromosome_andor_plasmid
519989	None	UP000005314	BACTERIA	Proteobacteria	Ectothiorhodospira_sp._PHS-1	noNucS		idMutS-idMutL	YES	Genome_status_unchecked
521000	None	UP000003321	BACTERIA	Proteobacteria	Providencia_rettgeri_DSM_1131	noNucS		idMutS-idMutL	YES	Genome_status_unchecked
522306	ACCPU	UP000001619	BACTERIA	Proteobacteria	Accumulibacter_phosphatis_(strain_UW-1)	noNucS		idMutS-idMutL	YES	Genome_status_unchecked
522373	STRMK	UP000008840	BACTERIA	Proteobacteria	Stenotrophomonas_maltophilia_(strain_K279a)	noNucS		idMutS-idMutL	YES	Genome_status_unchecked
523791	KANKD	UP000001231	BACTERIA	Proteobacteria	Kangiella_koreensis_(strain_DSM_16069_/_KCTC_12182_/_SW-125)	noNucS		idMutS-idMutL	YES	Genome_status_unchecked
525146	DESDA	UP000002598	BACTERIA	Proteobacteria	Desulfovibrio_desulfuricans_(strain_ATCC_27774_/_DSM_6949)	noNucS		idMutS-idMutL	YES	Genome_status_unchecked
525371	None	UP000005324	BACTERIA	Proteobacteria	Roseomonas_cervicalis_ATCC_49957	noNucS		undefMutS-undefMutL		Unassembled_WGS
525897	DESBD	UP000002216	BACTERIA	Proteobacteria	Desulfomicrobium_baculatum_(strain_DSM_4028_/_VKM_B-1378)_(Desulfovibrio_baculatus)	noNucS		idMutS-idMutL	YES	Genome_status_unchecked
525898	SULD5	UP000002222	BACTERIA	Proteobacteria	Sulfurospirillum_deleyianum_(strain_ATCC_51133_/_DSM_6946_/_5175)	noNucS		undefMutS-undefMutL		Chromosome_andor_plasmid
526222	DESAD	UP000002601	BACTERIA	Proteobacteria	Desulfovibrio_salexigens_(strain_ATCC_14822_/_DSM_2638_/_NCIB_8403_/_VKM_B-1763)	noNucS		idMutS-idMutL	YES	Genome_status_unchecked
529507	PROMH	UP000008319	BACTERIA	Proteobacteria	Proteus_mirabilis_(strain_HI4320)	noNucS		idMutS-idMutL	YES	Genome_status_unchecked
537021	LIBAP	UP000002744	BACTERIA	Proteobacteria	Liberibacter_asiaticus_(strain_psy62)	noNucS		idMutS-idMutL	YES	Genome_status_unchecked
537970	None	UP000007032	BACTERIA	Proteobacteria	Helicobacter_canadensis_MIT_98-5491	noNucS		undefMutS-undefMutL		Chromosome_andor_plasmid
543728	VARPS	UP000000453	BACTERIA	Proteobacteria	Variovorax_paradoxus_(strain_S110)	noNucS		idMutS-idMutL	YES	Genome_status_unchecked
546263	None	UP000031392	BACTERIA	Proteobacteria	Neisseria_elongata_subsp._glycolytica_ATCC_29315	noNucS		idMutS-idMutL	YES	Genome_status_unchecked
546266	None	UP000003344	BACTERIA	Proteobacteria	Neisseria_mucosa_ATCC_25996	noNucS		idMutS-idMutL	YES	Genome_status_unchecked
546274	None	UP000005837	BACTERIA	Proteobacteria	Eikenella_corrodens_ATCC_23834	noNucS		idMutS-undefMutL	YES	Unassembled_WGS
550540	FERBD	UP000006683	BACTERIA	Proteobacteria	Ferrimonas_balearica_(strain_DSM_9799_/_CCM_4581_/_PAT)	noNucS		idMutS-idMutL	YES	Genome_status_unchecked
551947	None	UP000002686	BACTERIA	Proteobacteria	Bradyrhizobium_sp._STM_3843	noNucS		idMutS-idMutL	YES	Genome_status_unchecked
552518	None	UP000033774	BACTERIA	Proteobacteria	Elstera_litoralis	noNucS		idMutS-undefMutL	YES	Unassembled_WGS
553218	None	UP000003082	BACTERIA	Proteobacteria	Campylobacter_rectus_RM3267	noNucS		undefMutS-undefMutL		Unassembled_WGS
553219	None	UP000003107	BACTERIA	Proteobacteria	Campylobacter_showae_RM3277	noNucS		undefMutS-undefMutL		Unassembled_WGS
553220	None	UP000005709	BACTERIA	Proteobacteria	Campylobacter_gracilis_RM3268	noNucS		undefMutS-undefMutL		Unassembled_WGS
553611	PHOLE	UP000032479	BACTERIA	Proteobacteria	Photobacterium_leiognathi	noNucS		idMutS-idMutL	YES	Genome_status_unchecked
555778	HALNC	UP000009102	BACTERIA	Proteobacteria	Halothiobacillus_neapolitanus_(strain_ATCC_23641_/_c2)_(Thiobacillus_neapolitanus)	noNucS		idMutS-idMutL	YES	Genome_status_unchecked
555779	None	UP000005496	BACTERIA	Proteobacteria	Desulfonatronospira_thiodismutans_ASO3-1	noNucS		idMutS-idMutL	YES	Genome_status_unchecked
555793	None	UP000004732	BACTERIA	Proteobacteria	Novosphingobium_sp._Rr_2-17	noNucS		idMutS-idMutL	YES	Genome_status_unchecked
556267	None	UP000004660	BACTERIA	Proteobacteria	Helicobacter_winghamensis_ATCC_BAA-430	noNucS		undefMutS-undefMutL		Unassembled_WGS
556269	None	UP000005089	BACTERIA	Proteobacteria	Oxalobacter_formigenes_OXCC13	noNucS		idMutS-idMutL	YES	Genome_status_unchecked
557598	LARHH	UP000002010	BACTERIA	Proteobacteria	Laribacter_hongkongensis_(strain_HLHK9)	noNucS		idMutS-idMutL	YES	Genome_status_unchecked
557723	HAEPS	UP000006743	BACTERIA	Proteobacteria	Haemophilus_parasuis_serovar_5_(strain_SH0165)	noNucS		idMutS-idMutL	YES	Genome_status_unchecked
562729	None	UP000004374	BACTERIA	Proteobacteria	Rheinheimera_nanhaiensis_E407-8	noNucS		idMutS-idMutL	YES	Genome_status_unchecked
563040	SULAO	UP000007803	BACTERIA	Proteobacteria	Sulfurimonas_autotrophica_(strain_ATCC_BAA-671_/_DSM_16294_/_JCM_11897_/_OK10)	noNucS		undefMutS-undefMutL		Chromosome_andor_plasmid
563192	None	UP000006034	BACTERIA	Proteobacteria	Bilophila_wadsworthia_3_1_6	noNucS		idMutS-idMutL	YES	Genome_status_unchecked
565045	None	UP000004699	BACTERIA	Proteobacteria	Luminiphilus_syltensis_NOR5-1B	noNucS		idMutS-idMutL	YES	Genome_status_unchecked
568817	None	UP000013561	BACTERIA	Proteobacteria	Serratia_symbiotica_str._'Cinara_cedri'	noNucS		undefMutS-undefMutL		Chromosome_andor_plasmid
572265	HAMD5	UP000002334	BACTERIA	Proteobacteria	Hamiltonella_defensa_subsp._Acyrthosiphon_pisum_(strain_5AT)	noNucS		idMutS-idMutL	YES	Genome_status_unchecked
572477	ALLVD	UP000001441	BACTERIA	Proteobacteria	Allochromatium_vinosum_(strain_ATCC_17899_/_DSM_180_/_NBRC_103801_/_NCIMB_10441_/_D)_(Chromatium_vinosum)	noNucS		idMutS-idMutL	YES	Genome_status_unchecked
572480	ARCNC	UP000000939	BACTERIA	Proteobacteria	Arcobacter_nitrofigilis_(strain_ATCC_33309_/_DSM_7299_/_LMG_7604_/_NCTC_12251_/_CI)_(Campylobacter_nitrofigilis)	noNucS		undefMutS-undefMutL		Chromosome_andor_plasmid
573060	None	UP000003856	BACTERIA	Proteobacteria	Acidovorax_delafieldii_2AN	noNucS		idMutS-undefMutL	YES	Unassembled_WGS
573065	ASTEC	UP000001492	BACTERIA	Proteobacteria	Asticcacaulis_excentricus_(strain_ATCC_15261_/_DSM_4724_/_VKM_B-1370_/_CB_48)	noNucS		idMutS-idMutL	YES	Genome_status_unchecked
573234	HODCD	UP000002741	BACTERIA	Proteobacteria	Hodgkinia_cicadicola_(strain_Dsem)	noNucS		undefMutS-undefMutL		Chromosome_andor_plasmid
573370	DESMR	UP000009071	BACTERIA	Proteobacteria	Desulfovibrio_magneticus_(strain_ATCC_700980_/_DSM_13731_/_RS-1)	noNucS		idMutS-idMutL	YES	Genome_status_unchecked
575788	VIBTL	UP000009100	BACTERIA	Proteobacteria	Vibrio_tasmaniensis_(strain_LGP32)_(Vibrio_splendidus_(strain_Mel32))	noNucS		idMutS-idMutL	YES	Genome_status_unchecked
577650	DESPD	UP000006365	BACTERIA	Proteobacteria	Desulfobulbus_propionicus_(strain_ATCC_33891_/_DSM_2032_/_1pr3)	noNucS		idMutS-idMutL	YES	Genome_status_unchecked
579478	None	UP000033642	BACTERIA	Proteobacteria	Halomonas_sp._S2151	noNucS		idMutS-idMutL	YES	Genome_status_unchecked
579483	None	UP000033741	BACTERIA	Proteobacteria	Loktanella_sp._S4079	noNucS		idMutS-idMutL	YES	Genome_status_unchecked
579484	None	UP000033747	BACTERIA	Proteobacteria	Marinomonas_sp._S3726	noNucS		idMutS-idMutL	YES	Genome_status_unchecked
579748	None	UP000033673	BACTERIA	Proteobacteria	Vibrio_galatheae	noNucS		idMutS-idMutL	YES	Genome_status_unchecked
580332	SIDLE	UP000001625	BACTERIA	Proteobacteria	Sideroxydans_lithotrophicus_(strain_ES-1)	noNucS		idMutS-idMutL	YES	Genome_status_unchecked
582402	HIRBI	UP000002745	BACTERIA	Proteobacteria	Hirschia_baltica_(strain_ATCC_49814_/_DSM_5838_/_IFAM_1418)	noNucS		idMutS-idMutL	YES	Genome_status_unchecked
582744	METGS	UP000002743	BACTERIA	Proteobacteria	Methylovorus_glucosetrophus_(strain_SIP3-4)	noNucS		idMutS-idMutL	YES	Genome_status_unchecked
583345	METML	UP000002742	BACTERIA	Proteobacteria	Methylotenera_mobilis_(strain_JLW8_/_ATCC_BAA-1282_/_DSM_17540)	noNucS		idMutS-idMutL	YES	Genome_status_unchecked
589865	DESAT	UP000001508	BACTERIA	Proteobacteria	Desulfurivibrio_alkaliphilus_(strain_DSM_19089_/_UNIQEM_U267_/_AHT2)	noNucS		idMutS-idMutL	YES	Genome_status_unchecked
592316	PANSA	UP000001624	BACTERIA	Proteobacteria	Pantoea_sp._(strain_At-9b)	noNucS		idMutS-idMutL	YES	Genome_status_unchecked
594679	None	UP000031104	BACTERIA	Proteobacteria	Francisella_guangzhouensis	noNucS		idMutS-idMutL	YES	Genome_status_unchecked
595494	TOLAT	UP000009073	BACTERIA	Proteobacteria	Tolumonas_auensis_(strain_DSM_9187_/_TA4)	noNucS		idMutS-idMutL	YES	Genome_status_unchecked
596154	ALIDK	UP000007938	BACTERIA	Proteobacteria	Alicycliphilus_denitrificans_(strain_DSM_14773_/_CIP_107495_/_K601)	noNucS		idMutS-idMutL	YES	Genome_status_unchecked
596318	None	UP000018419	BACTERIA	Proteobacteria	Acinetobacter_radioresistens_SK82	noNucS		idMutS-idMutL	YES	Genome_status_unchecked
598467	None	UP000002759	BACTERIA	Proteobacteria	Brenneria_sp._EniD312	noNucS		idMutS-idMutL	YES	Genome_status_unchecked
598659	NAUPA	UP000000448	BACTERIA	Proteobacteria	Nautilia_profundicola_(strain_ATCC_BAA-1463_/_DSM_18972_/_AmH)	noNucS		undefMutS-undefMutL		Chromosome_andor_plasmid
626418	BURGB	UP000002187	BACTERIA	Proteobacteria	Burkholderia_glumae_(strain_BGR1)	noNucS		idMutS-idMutL	YES	Genome_status_unchecked
627192	None	UP000001275	BACTERIA	Proteobacteria	Sphingobium_sp._SYK-6	noNucS		idMutS-idMutL	YES	Genome_status_unchecked
629741	None	UP000003009	BACTERIA	Proteobacteria	Kingella_oralis_ATCC_51147	noNucS		idMutS-idMutL	YES	Genome_status_unchecked
630626	SHIBC	UP000001955	BACTERIA	Proteobacteria	Shimwellia_blattae_(strain_ATCC_29907_/_DSM_4481_/_JCM_1650_/_NBRC_105725_/_CDC_9005-74)_(Escherichia_blattae)	noNucS		idMutS-idMutL	YES	Genome_status_unchecked
631362	None	UP000002964	BACTERIA	Proteobacteria	Thiorhodovibrio_sp._970	noNucS		idMutS-idMutL	YES	Genome_status_unchecked
633131	None	UP000004701	BACTERIA	Proteobacteria	Thalassobium_sp._R2A62	noNucS		idMutS-idMutL	YES	Genome_status_unchecked
633149	BRESC	UP000002696	BACTERIA	Proteobacteria	Brevundimonas_subvibrioides_(strain_ATCC_15264_/_DSM_4735_/_LMG_14903_/_NBRC_16000_/_CB_81)_(Caulobacter_subvibrioides)	noNucS		idMutS-idMutL	YES	Genome_status_unchecked
634452	ACEP3	UP000000948	BACTERIA	Proteobacteria	Acetobacter_pasteurianus_(strain_NBRC_3283_/_LMG_1513_/_CCTM_1153)	noNucS		idMutS-idMutL	YES	Genome_status_unchecked
634500	ERWBE	UP000008793	BACTERIA	Proteobacteria	Erwinia_billingiae_(strain_Eb661)	noNucS		idMutS-idMutL	YES	Genome_status_unchecked
634503	EDWI9	UP000001485	BACTERIA	Proteobacteria	Edwardsiella_ictaluri_(strain_93-146)	noNucS		idMutS-idMutL	YES	Genome_status_unchecked
637616	None	UP000004679	BACTERIA	Proteobacteria	Methylophaga_thiooxydans_DMS010	noNucS		idMutS-idMutL	YES	Genome_status_unchecked
637905	SHEVD	UP000002350	BACTERIA	Proteobacteria	Shewanella_violacea_(strain_JCM_10179_/_CIP_106290_/_LMG_19151_/_DSS12)	noNucS		idMutS-idMutL	YES	Genome_status_unchecked
637910	CITRI	UP000001889	BACTERIA	Proteobacteria	Citrobacter_rodentium_(strain_ICC168)_(Citrobacter_freundii_biotype_4280)	noNucS		idMutS-idMutL	YES	Genome_status_unchecked
638300	None	UP000004870	BACTERIA	Proteobacteria	Cardiobacterium_hominis_ATCC_15826	noNucS		idMutS-undefMutL	YES	Unassembled_WGS
639283	STAND	UP000006633	BACTERIA	Proteobacteria	Starkeya_novella_(strain_ATCC_8093_/_DSM_506_/_CCM_1077_/_IAM_12100_/_NBRC_12443_/_NCIB_9113)	noNucS		idMutS-idMutL	YES	Genome_status_unchecked
640081	DECSP	UP000005633	BACTERIA	Proteobacteria	Dechlorosoma_suillum_(strain_ATCC_BAA-33_/_DSM_13638_/_PS)_(Azospira_oryzae)	noNucS		idMutS-idMutL	YES	Genome_status_unchecked
640511	BURSC	UP000002190	BACTERIA	Proteobacteria	Burkholderia_sp._(strain_CCGE1002)	noNucS		idMutS-idMutL	YES	Genome_status_unchecked
640512	BURSG	UP000001550	BACTERIA	Proteobacteria	Burkholderia_sp._(strain_CCGE1003)	noNucS		idMutS-idMutL	YES	Genome_status_unchecked
641149	None	UP000002768	BACTERIA	Proteobacteria	Neisseria_sp._oral_taxon_014_str._F0314	noNucS		idMutS-idMutL	YES	Genome_status_unchecked
641491	None	UP000007845	BACTERIA	Proteobacteria	Desulfovibrio_desulfuricans_ND132	noNucS		idMutS-idMutL	YES	Genome_status_unchecked
643562	DESAO	UP000002191	BACTERIA	Proteobacteria	Desulfovibrio_aespoeensis_(strain_ATCC_700646_/_DSM_10631_/_Aspo-2)	noNucS		idMutS-idMutL	YES	Genome_status_unchecked
644107	RUELI	UP000005093	BACTERIA	Proteobacteria	Ruegeria_lacuscaerulensis_(strain_DSM_11314_/_KCTC_2953_/_ITI-1157)_(Silicibacter_lacuscaerulensis)	noNucS		idMutS-idMutL	YES	Genome_status_unchecked
644282	DESB2	UP000009047	BACTERIA	Proteobacteria	Desulfarculus_baarsii_(strain_ATCC_33931_/_DSM_2075_/_VKM_B-1802_/_2st14)	noNucS		idMutS-idMutL	YES	Genome_status_unchecked
644968	None	UP000004662	BACTERIA	Proteobacteria	Desulfovibrio_sp._FW1012B	noNucS		idMutS-idMutL	YES	Genome_status_unchecked
648757	RHOVT	UP000001399	BACTERIA	Proteobacteria	Rhodomicrobium_vannielii_(strain_ATCC_17100_/_ATH_3.1.1_/_DSM_162_/_LMG_4299)	noNucS		idMutS-idMutL	YES	Genome_status_unchecked
651182	DESTT	UP000007347	BACTERIA	Proteobacteria	Desulfobacula_toluolica_(strain_DSM_7467_/_Tol2)	noNucS		idMutS-idMutL	YES	Genome_status_unchecked
655186	None	UP000009383	BACTERIA	Proteobacteria	uncultured_SUP05_cluster_bacterium	noNucS		undefMutS-undefMutL		Unassembled_WGS
658187	None	UP000002770	BACTERIA	Proteobacteria	Legionella_drancourtii_LLAP12	noNucS		idMutS-undefMutL	YES	Unassembled_WGS
658445	None	UP000032303	BACTERIA	Proteobacteria	Photobacterium_gaetbulicola_Gung47	noNucS		idMutS-idMutL	YES	Genome_status_unchecked
661367	LEGLN	UP000001060	BACTERIA	Proteobacteria	Legionella_longbeachae_serogroup_1_(strain_NSW150)	noNucS		idMutS-undefMutL	YES	Chromosome_andor_plasmid
[truncated: 1,943 more rows]
