# Supplementary material for: A non-canonical mismatch repair pathway in prokaryotes
Source: Nat Commun. 2017 Jan 27;8:14246. doi: 10.1038/ncomms14246 (PMC5290159; doi:10.1038/ncomms14246)
Supplement: Supplementary Dataset 2 — Taxonomic tree for phylogenetic profiling in newick format. Raw NCBI profiling tree from archaeal and bacterial species extracted from NCBI in newick format, corresponding to Figure 5. [file ncomms14246-s3.txt]

((((1234023,77133)INT48479,((((((289376)INT28262)INT28261,((412449,(1048260)INT178606)INT261386,((1162668)INT180)INT655606)INT179,(29290)INT40118,(330214)INT1234,(1609970)INT995729)INT189779)INT189778)INT203693)INT40117,(((((187101)INT168808,((526218)INT826)INT32068,((523794)INT40542,(596323)INT157692)INT32067,((519441)INT34105)INT34104)INT1129771,(((469605)INT849,((997347)INT76859,(190304)INT76856)INT851,(1262899)INT127783,(469616)INT850,((742814)INT143387)INT859,(469618)INT856)INT848,((572544)INT167642)INT167639)INT203492)INT203491)INT203490)INT32066,((((((653733)INT936456)INT393029)INT189770)INT189769)INT118001)INT200938,((((((445932)INT423605)INT423604)INT641876)INT641854)INT641853,((471821)INT167965)INT99260,((((1408281)INT1408194)INT1783343)INT1783344)INT447830)INT74152,(((((((879306)INT33029,(655811)INT33037,(525919)INT33034,(525254)INT33032)INT165779,(33033)INT543311,((334413)INT1260)INT150022,((883114)INT40091)INT31983,((596330)INT33031,(575609)INT652713,(879308)INT712430,(908338)INT54005,875453,(862517)INT507750,(997350)INT33030)INT162289)INT1570339)INT1737405)INT1737404,(((((883103)INT29394)INT29393,((1266845)INT147709,(1234679)INT2751)INT2747,((638301)INT46124,(626369)INT137732)INT117563)INT186828,(((908337)INT88132)INT171412,((655812)INT1377,(866775)INT1376)INT1375,((883111)INT178214,(883112)INT137730,(883113)INT82347)INT66831)INT186827,(((585506)INT1249,(1045854)INT165096,759620,137591)INT46255,((349519)INT33964,(1229758)INT1252,((203120)INT33967)INT1245,(1339247)INT33968)INT1243,((1045004)INT336988,(203123)INT1247)INT46254)INT81850,(((278197)INT1255,(1448143)INT51663,(701521)INT187452)INT1253,((585524)INT83683,(797516)INT481722,(1130798)INT97478,(525329)INT109790,((314315)INT214326)INT1599,(947828)INT47715,216463,(1423814)INT1633,(1144300)INT227942,(575594)INT181675,1193095,(1069534)INT1623,1218492,(257314)INT33959,(1046596)INT1618,(220668)INT1590,(405566)INT1587,1218508,(797515)INT390842,(908339)INT1632,(1071400)INT1581,1545702,(272621)INT1579,((1185325)INT115541)INT1610,(1423758)INT1203033,(1423790)INT872327,(712938)INT1613,1612,(557436)INT1598,148814,((390333)INT1585)INT1584,(748671)INT47770,1600,(714313)INT1625,(387344,(525310)INT585196)INT1580,((321967)INT1597)INT655183,(1221538)INT640331,(525328)INT147802,(362948)INT1624)INT1578)INT33958,(((945021)INT51669)INT51668,(((1139996)INT1814218)INT41997,(226185)INT1351,(565655)INT37734,(333849)INT1352,(1121865)INT1355,(1158610)INT154621,(768486)INT1354,(1121864)INT44008,(1158607)INT160454,(1139219)INT44009,(1140001)INT53345,(1140003)INT1356,1316414,(1158606)INT57732,(1158608)INT155618,(1300150)INT53346,(1140002)INT33945)INT1350,((940190)INT33970)INT33969)INT81852,((((272623)INT1360)INT1358,(1215915)INT1366,(420890)INT1363,(297352)INT1364)INT1357,(1316409,(((553483)INT40041)INT1336)INT119603,(301447)INT1314,(764299)INT380397,(904294)INT712620,(171101)INT1313,(889204,871237)INT68892,(875093)INT361101,(29390)INT1302,1316408,(264199,1042404)INT1308,((862967)INT1338)INT671232,(218495)INT1349,(1076934)INT150055,(1227275)INT1310,(391295)INT1307,(210007)INT1309,(1273539)INT1346,((208435)INT216466)INT1311,(764291)INT149016,(1035190)INT1303,(764298)INT1339)INT1301)INT1300)INT186826,(((((521098)INT1388)INT405212)INT29330,((562970)INT33943)INT1129704)INT186823,((2026)INT2023,(997346)INT500614)INT186824,((1499687)INT162291,(1526927)INT1372,((1002809)INT76853)INT648800,((1027292)INT759851)INT1569,(1508404)INT157226)INT186818,((1497679)INT1081735,((169963)INT1639,(1081736)INT1069827)INT1637)INT186820,((407035)INT45669,((458233)INT69966)INT69965,(1461582)INT227979,((176279)INT1282,(904314)INT170573,(1262969)INT129707,((396513)INT147448)INT1281,(937773)INT283734,((342451)INT147452)INT29385,(525377)INT28035,((93061)INT46170)INT1280)INT1279)INT90964,(((439292)INT85683)INT663587)INT186821,(((47500)INT55079)INT85151,((717605)INT377615)INT76632,((621372)INT652715,1126833,944559,(717606)INT59840,169760,1642570,(1131935)INT130049,(743719)INT228574,1395587,(1073571)INT483937,(1116391)INT61624,(886882)INT1406,(1268072)INT365617,(1206781)INT44250,1536775,324057,((697284)INT147375)INT1464,1536773,481743,1566358)INT44249,((1042163)INT1465,(358681)INT1393,1144311)INT55080)INT186822,((((546270)INT1379)INT1378)INT539738,(((262543)INT332410,360911)INT33986)INT539742)INT539002,((1571920,1145276)INT400634,(1123719)INT197483,(195088,(866895)INT1570)INT45667,((1295642)INT1422,(235909)INT1462,471223,1547578)INT129337,(545501,(221109)INT182710)INT182709,(586416)INT459532,((1196324)INT245160)INT1329200,((491915)INT33934)INT150247,(403957,1462526)INT84406,(1408103,1455,1643452,(66692)INT79880,(272558)INT86665,98228,(1218173)INT1445,665959,35841,(796606)INT1471,(345219)INT1398,(545693)INT1404,(1367477)INT324767,(398511)INT79885,1479,(1131730)INT220686,1476857,666686,((279010)INT1402,((224308)INT135461)INT1423)INT653685,161544,(1262708)INT65119,135735,(1392,(315749)INT580165,(526986,526988,226900)INT1396)INT86661,(315750)INT1408,380630,1455638,1565991,(1117379)INT220685,(1246626)INT300825,(649639)INT1413,(1131731)INT1454)INT1386,((698758)INT1449)INT29331)INT186817)INT1385,((1637974)INT1526609)INT112452)INT91061,((((499207)INT862071,((1094508)INT28896)INT28895,((555079)INT291990)INT291988,((351627)INT44001)INT44000)INT543371,(((747365)INT184064)INT227388,((309798)INT35786)INT68335)INT227387,(((1209989)INT499229)INT499228,(((264732)INT1525)INT44260,((429009)INT42838)INT42837)INT42857,((340099)INT496866)INT1754,((1089553)INT85874)INT140458,(((273068)INT119072)INT911092)INT249529,((246194)INT129958)INT129957)INT186814,(((697281)INT252966)INT252965)INT543372)INT68295,((((373903)INT31909)INT32636,(656519,(572479)INT2331)INT2330)INT972,(((748449)INT42422)INT42417,((574087)INT28187)INT28186)INT53434)INT53433,((((690567)INT404335,((335541)INT370885)INT863)INT862,((643648)INT86170)INT129001,((555088)INT427926)INT427925)INT68298,((270498)INT270497)INT424536,(((292459)INT2734)INT2733)INT543349,(((498761)INT35701)INT2697)INT31984,(((445971)INT214853)INT264995,((887929)INT113287)INT113286,((931626)INT33952)INT33951,((515620)INT39485,(1286171)INT1731,457402,(633697)INT29322,(411463)INT39496,(1262881,1262884,1262894,1262889,1262890,1262891,1262883,1262895,1262888,1263078,1262882,1262887,1262886,1262880,1262893,1263076)INT84372,(903814)INT1736)INT1730)INT186806,(((293826)INT208226,(350688)INT461876)INT114627,(1629719)INT189971,((1029718)INT49118)INT49082,((857293)INT515264)INT44258,((742737)INT154046)INT1649459,((573061)INT1493,((931276)INT1335640)INT36745,((935198)INT36827,(592027)INT36829,(441771)INT36826)INT1491,1042156,1216932,(386415)INT1542,1196322,(1341692)INT84023,(1415775)INT1561,(212717)INT1513,(272562)INT1488,(195102)INT1502,1548,556261,(1262848,1262769,1262837,1262836,1262818,1262788,1262781,1262822,1262790,1262793,1262827,1262798,1262770,1262777,1262786,1262796,1262812,1262809,1262840,1262791,1262768,1262800,1262775,1262783,1262797,1262780,1262819,1262789,1262816,1262810,1262824,1262807,1262831,1263067,1262771,1262843,1262826,1263063,1262804,1262811,1263069,1262813,1262806,1262846,1262782,1262839,1262774,1262830,1262833,1262825,1262841,1262847,1262779,1262795,1262829,1262803,1262823,1262805,1262772,1263065,1262778,1262828,1263068,1262784,1262808,1263064,1262785,1262832,1262817,1262794,1262799,1262820,1262821,1262792,1262802)INT59619,(431943)INT1534,(1345695)INT169679,1609975,(632245)INT1492,(290402)INT1520,641107,1105031,(1262449,86416)INT1501,84022)INT1485)INT31979,((1605376,245014,457421,245012)INT39779,((411475)INT292800)INT946234,((411467)INT106588)INT1017280,((1128398)INT1556)INT1505664)INT186813,(((699246)INT884684)INT1637257,((1262700,1262703)INT905010,(445972)INT169435)INT244127,((657322,411483,718252,748224)INT853,(1262896,1262898,1262897)INT259314)INT216851,(552398)INT552397,(657323,(1262954,1262952,1262965,1262950,1262961,1263107,1263108,1263106,1262951,1262963,1262953,1262967,1262964,1262962,1262957,1262958,1262955,1262966)INT129701,(471875)INT46228,(246199,697329)INT1264,(213810)INT1161942)INT1263,((203119)INT1515,((1121335)INT160845)INT1510,(394503)INT1521,(537013)INT84026,(657319)INT39492,29343,(720554)INT288965)INT1508657,((663278)INT253239)INT253238,((411471)INT214851,(1262970)INT512297,665956)INT292632)INT541000,((1629550)INT1849822,((546269)INT143361)INT44259,((272563)INT1496)INT1870884,((796941,936556)INT1411023)INT200630,(1505)INT1849828,((1263100)INT135073,(596315)INT341694)INT1257,((499177)INT1511)INT1481960)INT186804,(((1263062,1262761)INT135026,(657324)INT831,(515622)INT43305)INT830,((626523)INT177972)INT177971,((478749)INT168384)INT248744,((610130,717608)INT84030,(518636)INT333367,(553973)INT89153,(357809)INT66219,(742740)INT1512)INT1506553,((1262873,1262872,1263074,1263073)INT286137)INT189330,((515619)INT39491,658085,658086,658088)INT186928,((796943)INT1501329,(585501)INT237576,(608534)INT652706)INT265975,(936594)INT1164882,(1262983,1262985)INT189703,((642492)INT29360)INT698776,((657314)INT40520,(1262755,1262756,1263061,1262758,1262757)INT765820,(657313)INT33039)INT572511,((1262947,1262940,1262943,1262949,1262945,1262941,1262944,1263105,1262942)INT512313,(585394)INT301301,(718255)INT166486)INT841,((1262699)INT512317,649756)INT207244,((1263071,1262863,1263070)INT458252,(717962)INT116085)INT33042,((679200)INT43995)INT43994)INT186803,(((693746)INT351091,(1262910,1262911)INT876090,1226323)INT459786)INT216572,(((883109)INT56774,(936375)INT86331)INT543314,(((1051632)INT53633)INT28033,((644966)INT73919)INT73918)INT539000)INT538999,(((645991)INT51197)INT51196,((477974)INT471827)INT471826,((349161)INT59610,(696281)INT1564,(767817)INT102134,(1121428)INT412895,(485916)INT58138,(868595)INT1565,(760568)INT58135)INT1562,((635013)INT863643)INT278993,(1629716,1629714,1629717,1487582,1629715)INT208050,((871963)INT233055,(871968)INT142877,(138119)INT49338)INT36853,(1131462)INT56112,((768706)INT1563,(768704)INT79209,1617025,913865,(646529)INT885581)INT79206,((370438)INT110500)INT191373)INT186807)INT186802,((((457570)INT375929)INT375928)INT485255)INT485256)INT186801,((((1677858)INT112902,(484770,(1149862)INT365349)INT365348,((401526)INT261685)INT261684,((1009370)INT2374)INT2373)INT1843490,(((657316)INT158847)INT158846,((546271)INT69823,(585503)INT135083,((927704)INT114197)INT971)INT970,((500635)INT52226)INT52225)INT1843491)INT909929,((((626939)INT626940)INT33024,((1262688)INT114562,(568816)INT187327,(591001)INT905)INT904)INT909930)INT1843488,((((861450)INT156456)INT156454,((479436)INT29466,(1262980)INT135095)INT29465,((1262869,1262871,1263072,1262870)INT135034,(888062)INT309120,(742743)INT487173)INT39948,((706434)INT187326,(1064535)INT907,(699218)INT699192)INT906)INT31977)INT1843489)INT909932,((((1262981)INT134224,((650150)INT1648)INT1647,((428126)INT29348)INT1505663,(469596,(1262853,1262855,1262854,1262856,1262857)INT512291)INT100883,((679192)INT118748)INT118747,((706433)INT102148)INT123375,((702450)INT154288)INT191303,((518637)INT1735)INT1573535,((545696)INT61171)INT61170,((1262767)INT286141)INT135858,((717960)INT39483)INT1573534)INT128827)INT526525)INT526524,(1263031,1263013,1262991,1263030,1262995,1263005,1262998,1263029,1262999,1263011,1263022,1263008,1262990,1263032,1263025,1262996,1262989,1263007,1263017,1263003,1263000,1262997,1263002,1263015,1263018,1263016,1263010,1263026,1263004,1262992,1263014,1263028,1263021,1263001,1262993,1263023,1263012,1262994,1263006,1263027,1263009,1262988,1263020)INT47928)INT1239,(((525904)INT166501)INT262406)INT1859062,((((((469383)INT191495)INT191494)INT320583,((1097667)INT361607)INT361606)INT588673)INT1497346,(((((469378)INT84163)INT84162,((479437)INT84112,(1262875,1262877,1262876,1262874)INT293421,502558)INT84111,((1384484)INT446660)INT447020,(1111137,(742818)INT626934,(471855)INT84110)INT84108,((657308)INT471189)INT644652)INT1643826)INT1643822,((((700015)INT33871)INT33870,(1531429)INT84113,((742742)INT626935,(521003)INT147207,(445975)INT147206,(1262851,1262852,1262850)INT165189)INT102106)INT84107,(((661087)INT661086,(633147)INT133926)INT133925,((525256,866774)INT82135,(997872)INT1381,(553184)INT1383,(521095)INT1382)INT1380)INT1643824)INT84999)INT84998,(((((1313172)INT467094)INT682522,((525909)INT53635)INT53634)INT84994)INT84993)INT84992,((((337191,(1108045)INT83341,(1112204)INT84595,(1223544)INT173559,(1075090)INT36821,(1089453)INT36823,(526226)INT2054)INT2053)INT85026,(((521096)INT2061)INT2060)INT85028,(((910954)INT321318)INT37914)INT85029,(((640132)INT286802)INT286801)INT316606,((1519492,(1415166)INT37330,(247156)INT37329,(1127134)INT135487,(1133849)INT37326)INT1817,(191292,1564114,(525370)INT43767,(1435356)INT103816,260936,(101510)INT132919,(234621)INT1833)INT1827)INT85025,(((443218)INT639313)INT992401,((1150599)INT1771,(1122247)INT46351,(216594)INT1781,1807,(525368)INT240125,(272631)INT1769,(1150591)INT1789,1545728,(1765,(83332)INT1773)INT77643,(246196)INT1772,(700508)INT1795,(350058)INT110539,29311,(557599)INT1768,875328,1273687,(710685)INT36814,(1078020)INT1797,189918,81858,(((262316)INT1770)INT1764)INT120793,(((561007)INT36809)INT670506)INT670516)INT1763)INT1762,(((1404245)INT1404244,1487956,(662755)INT258224,(1223515)INT1223514,(196627)INT1718,156978,(558173)INT1121358,191610,1203562,(504474)INT43771,161896,(525268)INT43770,401472,(1121362)INT225326,(585529)INT38288,(681645)INT1719,(196164)INT152794,(525263)INT161889,136857,1072256,(1348662)INT42817,(1224164)INT38305,(1285583)INT160386,(1224162)INT349751,1725,(1451189)INT108486,571915,(1224163)INT575200,(645127)INT161879,(858619)INT1727,(548476)INT169292,(548478)INT39791,1050174,35755,1203622,(257309)INT1717,(306537)INT38289,(553207)INT43768)INT1716,((883169)INT29321)INT144193)INT1653)INT85007,((((1261070,525284)INT2702)INT2701,((864564)INT78258)INT196082,((857290)INT230143,(641146)INT78259)INT196081,((1447715)INT1694,(561180)INT78342,((722911)INT1679,206672)INT216816,(367928)INT1680,158787,(484020)INT1681,(1447716)INT630129,(518634)INT1685,((442563)INT302911)INT28025,(1147128)INT1684,(401473)INT1689,(518635)INT1683,(1254439)INT33905)INT1678)INT31953)INT85004,((((266940)INT131568)INT33981)INT83778)INT622452,((((351607)INT28049)INT28048)INT85032)INT1643683,((((883161)INT33012)INT203133,(((754252)INT1752)INT1744,(767029)INT1750,(267747)INT1747,(1171373)INT1748)INT1743,((1032480)INT29405)INT29404)INT31957,((2045)INT2044,((585531)INT219314)INT2040,((479435)INT182640)INT182639,(196162,110319,1844)INT1839)INT85015)INT85009,((((446470)INT283811)INT283810)INT85034)INT85014,((((1179773)INT103731,1415542,1427391)INT2071,((675635)INT240495)INT1847,((882083)INT632569,(471857)INT1852,(928724)INT40990)INT1851,(68170)INT166974,((446462)INT40567)INT40566,((405948)INT1836)INT1835,((1449976)INT43357)INT43356,((713604)INT33910,(1156913)INT31958)INT1813)INT2070)INT85010,((((479431)INT53461)INT53460)INT85031)INT1643684,(((102897,298653,656024,106370,(326424)INT1859,298654)INT1854)INT74712)INT85013,((((471852)INT2020)INT2019)INT2012,(((269800)INT2021)INT83677,(1519494,(1205910)INT53437,((446468)INT568208)INT2014)INT2013)INT83676,(((479432)INT2001)INT2000)INT2004)INT85012,(((1609134,(477245)INT68192,(996637)INT68213,1907,40318,665007,1262452,1415558,(953739)INT54571,1415555,(653045)INT68280,(443255)INT1901,(457429)INT38300,(1352941)INT193462,862751,1223307,((1352936)INT149682)INT285450,1355015,36816,284040,(1114943)INT83656,1577075,355249,(700597)INT1073330,1519490,1519489,1428620,591158,(457427)INT998084,1415557,1609137,408015,(463191)INT285530,((1133850)INT311982)INT1912,1609099,(591159)INT1938,((100226)INT1902)INT1477431,645465,68570,(227882)INT33903,((((455632)INT67263)INT1911)INT1482596)INT629295,(749414)INT379067,(1403539)INT47763,(591167)INT1169025,68223,253839,465541,362257,1428628,1415551,(566461)INT35758,(680198)INT1930,1519495,(1160718)INT114687,(1003195)INT29303,1609133,(1214242)INT42684,((1265868)INT132474)INT1927,444103,(1214101)INT348043,(((1081613)INT67257)INT1888)INT1852274,1428626,465543,1415546,1415544,(467200)INT35619,359131)INT1883,((452652)INT2066)INT2063)INT2062)INT85011,((((644284)INT28264)INT28263,(1661)INT1069494,((548479)INT2051,(871571)INT2052)INT2050,(59505)INT1653174,((888051)INT710238,(888052)INT651609,(944560)INT712119,(883077)INT131111,(888439)INT33007,(888056)INT712124,(649743)INT649739,(435830)INT55565,(525246)INT103621,(1125718)INT461393)INT1654)INT2049)INT2037,((((479433)INT304895)INT414878)INT414877)INT414714,((((446466)INT1711,(590998)INT1708,(593907)INT11)INT1707)INT85016,((1704590,(446465)INT43669)INT43668)INT85020,((1274)INT57495,((478801)INT1276)INT57499)INT145357,(((203267)INT2039)INT2038)INT577468,(((1089455)INT746032)INT984996,((1184609)INT111564)INT211469,((1184607)INT100225)INT1184606)INT85018,(((743718)INT139208)INT254250,((446471)INT186189)INT186188)INT85017,((1619947)INT53355,((710696)INT53358)INT53357,(313589,(1210046)INT364298)INT53457)INT85021,(((471853)INT84757)INT84756)INT125316,((((281090)INT59736)INT1575)INT110932,((31964)INT28447)INT1573,((1292022)INT2035)INT2034,(69370,104336,92835,1643443,400772,84292,(1160710)INT36807,582680,1263625,82380,(979556)INT2033,273678)INT33882,(1642040)INT55968,(1690245)INT96492)INT85023,(((585530)INT53363)INT1696)INT85019,(((446469)INT60920)INT60919)INT145360,(((861360)INT256701)INT1742989,((762948)INT2047,(680646)INT43675)INT32207,((465515)INT1270)INT1269,(1494608,(1077972)INT1665,290399)INT1663,((452863)INT85085)INT1742993,((290340)INT43663)INT1742992,(1292021,(378753)INT72000)INT57493,((288705)INT1646)INT1645)INT1268,(((471856)INT43674)INT43673)INT85022)INT85006,((1650658,312284,1592326,913338,1592328,1592329,1592327)INT78537)INT52018,((((1144889)INT88139)INT88138,((1146883)INT138336)INT38501,((526225)INT1861)INT1860)INT85030)INT1643682,((((263358)INT1003110)INT84593,((369723)INT168695)INT168694,((512565)INT1866,649831,134676,(1246995)INT196914)INT1865,((644283)INT47850,1538294,1415541,(1150864)INT285679)INT1873)INT28056)INT85008,(((469371)INT2006)INT147067)INT1643818)INT1760,(((((266117)INT49319,42256)INT42255)INT84997)INT84996)INT84995)INT201174,((((((1303518)INT454171)INT1077265)INT1077264)INT1077263)INT1077257,(((((661478)INT1005039)INT1005038)INT1663426)INT1663425)INT1663419)INT67819,((((((670487)INT187137)INT208447,((300852)INT274)INT270,((869210)INT186192)INT186191,((504728)INT277,(526227)INT52022)INT65551)INT188786)INT68933,((((709986)INT309887,(243230)INT1299,(745776)INT502394,(546414)INT310783,(937777)INT432329,(319795)INT68909,1309411,1182571,(693977)INT55148)INT1298)INT183710,(((649638)INT332249)INT332248)INT332247)INT118964)INT188787)INT1297,((((((926550)INT133453)INT233191)INT475964)INT475963)INT475962,(((((((1129897)INT1206749)INT1206748,((479434)INT2057)INT2056)INT85002)INT255728)INT85001)INT85000,((((309801)INT500)INT499)INT189777)INT189776)INT189775,(((((485913)INT363277)INT363276)INT388449)INT388448)INT388447,(((552811)INT552810,943347)INT670486,((((243164)INT61435)INT61434)INT1202464)INT1202465)INT301297,(((((926569)INT167964)INT233189)INT292628)INT292629)INT292625,(((((316274)INT65)INT64)INT189773)INT189772,(((((324602)INT1108)INT1107)INT1106)INT1508594,(((357808)INT120961)INT1508635)INT1508595)INT32064)INT32061,((((872965)INT1382931)INT1382930)INT1382929)INT1382928)INT200795,(((((((59919)INT142479,93059,59920,(167539)INT142554,74547)INT1219)INT1218)INT1217,(((317619)INT1223)INT1222)INT1221)INT1212,((((1183438)INT1416614,(251221)INT33072)INT33071)INT307595)INT307596,(((118163)INT54308)INT44474,((251229)INT54299)INT54298,((111780)INT102116)INT102115)INT52604,((((1173022)INT241425)INT241421,((203124)INT1206)INT1205,((489825)INT1155739)INT1155738,(82654)INT1152,(1173027)INT44471,((388467)INT1160)INT54304,((56110)INT118323,(179408)INT482564)INT1158,(864702)INT44887,(272129)INT1501433,(313612)INT28073,(1173025)INT63132,((696747)INT118562)INT35823,((1637645)INT1118279)INT1332112,(111781)INT47251,((118168)INT64178)INT669368)INT1150,((43989,65393,497965,41431,395961)INT43988,((449447)INT1126)INT1125,((1111708)INT1148)INT1142,(1173026)INT102231,((292564)INT59930,180281)INT167375,((165597)INT263511)INT263510,(321332,221359,(1140)INT32046,91464,316278,221360,32051,1173263,84588,69042,195253,32049)INT1129,((329726)INT155978)INT155977,((65093)INT76023)INT92682,((197221)INT146786)INT146785,((292563)INT102235,(755178)INT379064)INT102234,(713887)INT1453359,((1173020)INT1173032)INT217161)INT1118)INT1301283,((741277)INT1190)INT1189,((1228987)INT718217)INT34079,((((551115)INT1164)INT264688,((56107)INT142864)INT56106,(28072,103690,317936,(63737)INT272131)INT1177,((313624)INT70799)INT159191,(46234,(272123)INT1165)INT1163)INT1162,((373994)INT373984,((1170562)INT32054,99598)INT1186)INT1185)INT1161)INT1117)INT1798711,((((1541959)INT1609545)INT39945,(((((482235)INT37692)INT85630,(59748,69896)INT85632,((262768)INT100379)INT85620)INT33926,((1262686)INT453121,35623,61635,38986,(441768)INT2148)INT2147)INT2146)INT186329,((((265311)INT2151)INT46239)INT33925,(((1276258)INT2137,(570509)INT2134,(1276257)INT216944,(1276220)INT2145,(743698)INT315358,(1276246)INT216935,(1276229)INT216945,(1276221)INT216936)INT2132)INT2131)INT186328,((((1427984)INT295596)INT295595,(((((272632)INT44101)INT2103,((436113)INT44100)INT40477)INT2102)INT656088,(1131455)INT29555,(572263)INT45361,(243272)INT2111,(747682)INT47687,(262723)INT2109,(347257)INT2110,2113,(859194)INT29501,(262719)INT2099,(1212765)INT141391,(267748)INT2118,(272633)INT28227,(512564)INT50052,(1118964)INT2100,(1262907,1262904,1262908,1262906,1262905)INT167966,(1197325)INT65123,(1048830)INT2116,(768700)INT57372,(347256)INT2098,(272635)INT2107,(1403316)INT984991,(1292033)INT2123,(272634)INT2104,((710127)INT233150)INT2096,1318617,(1246955)INT171284,(1415773)INT171632,(1264554)INT29561,(496833)INT2115,(743966)INT45362,(1034808)INT171279,29554,(1037410)INT114881)INT2093,(42094,((273119)INT38504)INT134821)INT2129)INT2092)INT2085)INT31969)INT544448)INT1783272,((((((667014)INT171695)INT241192,((289377)INT1741,(795359)INT1295609)INT1740)INT188711)INT188710)INT67799)INT200940,((((((717231)INT2352)INT2351,((880073)INT187145)INT187144,((768670)INT477976)INT545865,((522772)INT118000)INT117999,((639282)INT197162)INT53572)INT191394)INT191393)INT68337)INT200930,((((((521045)INT651457,1330330)INT651456,((660470)INT1184387)INT1184396)INT1643948)INT1643946,((((243274)INT2336)INT2335,((688269)INT119394,(416591)INT177758)INT1643951)INT188709,(((391009)INT46541)INT2420,((381764)INT2424)INT2422)INT1643950)INT2419,((((443254)INT149715)INT160798,((403833)INT69499)INT28236,(1006576)INT1511648)INT1643949)INT1643947)INT188708)INT200918,((((((565034)INT159,(1262759,1262760)INT132529)INT29521)INT143786)INT1643686,((((869212)INT29510)INT338321,((929563)INT183)INT32205,(((456481)INT145259)INT172,((189518)INT57678)INT173,((1049972)INT447107)INT447106)INT171)INT170)INT1643688,((((224326)INT139)INT64895,((314724)INT142)INT138)INT1643685,(((889378)INT46355,(573413)INT55206,(869211)INT154)INT146,(((1125725)INT69715)INT53419,1539298,(545694)INT88058,(243275)INT158,(906968)INT81028,(1291379)INT409322,(754027)INT162,(545695)INT150829,((243276)INT161)INT160,(907348)INT165,(869209)INT167,1124982,(744872)INT215591)INT157,((760011)INT273376,(158189)INT1131703,(158190)INT1131707)INT399320,(1307761)INT1616789)INT137)INT136)INT203692)INT203691,((((((((59374)INT834)INT833)INT832)INT204431)INT218872)INT204430)INT65842,(((459349)INT456827)INT456826)INT456828,((((((379066)INT173480)INT173479,(861299)INT1706036)INT219687)INT219686)INT219685)INT142182,(((((((194439)INT1097)INT256319,(((319225)INT1100,(324925)INT34090)INT1099,((377431)INT84205,(340177)INT337090,(290317,331678)INT1096)INT1091)INT274493,((290512)INT1102)INT1101,((517418)INT100716)INT100715)INT191412)INT191411)INT191410)INT1090,(1664068)INT271174,(((((309807)INT146919)INT146918,((518766)INT29549)INT29548)INT563843)INT1100069,(((((762903)INT151895)INT1649482,((929556)INT995)INT929509,((714943)INT423351)INT423349,(1338009,1643451,743722,1538644,(525373)INT258)INT28453,(391596,(485917)INT984)INT84567)INT84566)INT200666)INT117747,(((((485918)INT79329)INT79328,((1220578)INT549295)INT1004301,((929713)INT446683)INT379899,((700598)INT354356)INT354354)INT563835,(((760192)INT2350)INT2349,((984262)INT1008)INT1007)INT89374)INT1853229)INT1853228,(50743)INT50742,(((((1231626)INT249402)INT273135,((452471)INT281120)INT281119)INT1501348,(((1189621)INT590849)INT1187887,(388413)INT246875,((926556)INT390884)INT390846,((880070)INT104)INT68288,((1225176)INT645110)INT1187078,((866536)INT232259)INT232244,((1189612)INT579922)INT647744)INT563798,(((929562)INT312279)INT312278,((761193)INT106)INT105,((269798)INT985)INT978,((880071)INT999)INT992,((649349)INT316068)INT319458,((1166018)INT651143)INT861914,((313606)INT1027)INT1023,((504472)INT108)INT107,((1185876)INT663275)INT861913,((471854)INT94254)INT120831)INT89373,(((1227739)INT1446467,1385664)INT89966,(1379910)INT1379908,(400092,1144253)INT323449)INT1853232,(((643867)INT1006)INT869806)INT200667)INT768507)INT768503,(((((1263089,1262909)INT876415,(709991)INT28118)INT283168)INT1853231,((1547597)INT1635148,((1411022)INT712710,(203275)INT28112,(1262978,1262979)INT417613)INT195950,(1562970)INT1784836,((742767)INT163665,(742766)INT156974)INT156973,((1262916)INT134245,28115,36874,(242619)INT837,1515615,(879243)INT28123,1537504,393921,(553175)INT28124,(1125723)INT712438)INT836,((435591)INT823,(1235789)INT328812,(1262913,1263094)INT512311)INT375288,((694427)INT185300)INT346096,((880074)INT397865)INT397864)INT171551,(((435590)INT821,(272559)INT817,(657309)INT371601,(763034)INT626930,(693979)INT290053,(679937)INT151276,(226186)INT818,(470145)INT310298,(1263052,1262734,1262743,1262753,1262739,1263045,1263037,1263049,1262742,1263041,1262751,1262737,1262750,1262749,1262744,1262740,1263038,1263055,1262754,1263051,1262748,1263043,1263039,1262741,1262736,1262752)INT139043,(667015)INT376805)INT816)INT815,(((1236989)INT472113)INT1236988)INT558415,((1400053)INT185291,((511995)INT511435)INT511434)INT333046,((1433126)INT1611681,((717959)INT328814,(742725)INT626932,(679935)INT214856,(1262695,1262693,1263036,1262692,1262694,1262698)INT538948)INT239759)INT171550,(((1263095)INT910950)INT577309,((626522)INT76122)INT1283313,((908937)INT52227,(575615)INT652721,(1262932,1262933,1262919,1262930,1262926,1262937,1262924,1262922,1262920,1262918,1262917,1262938,1262923,1262931,1262925,1262934,1262927,1262929,1263102,1262935,1262936,1262928)INT84374,(866771)INT28130,(679189)INT386414,(264731)INT839,(868129)INT28125,(1401074)INT28127,(1095752)INT712461,(888832)INT228604,(767031)INT28129,(688246)INT310514,(999422)INT439703,(563008)INT28135,(702438)INT28136,(862515)INT189722,(575614)INT652716,(873533)INT28134,(553174)INT28132,(246198)INT28131,(873513)INT28126,(752555)INT77095,(585502)INT242750)INT838)INT171552,((1168034)INT1471399)INT1471398)INT171549)INT200643,(((575590)INT652708)INT37452)INT171558,(((((1133592)INT670956)INT670955,((444179)INT336810)INT336809,(391598,1629721)INT403978)INT313602,(((391587)INT221066)INT221065,(480520,(929704)INT256)INT76831,((655815)INT398743)INT417127,(983544)INT291183,((883096)INT1015)INT59735,((313596)INT252307)INT252306,(313603)INT252356,((1228997)INT34085)INT34084,((886377)INT111501,516051)INT111500,((860228)INT28188,28189,(888059)INT710239,(553178)INT1017,(521097)INT1018)INT1016,(253,1144316,1705393,(1300143)INT421058,878220)INT59732,(531844)INT61432,((746697)INT101385)INT153265,((867900)INT979,(688270)INT59600)INT104264,(754409)INT286104,(63186)INT112040,((946077)INT1165090)INT1165076,(313598,(313594)INT531)INT52959,((398720)INT360293)INT283735,((1034807)INT55197,1566023,(1086011)INT229204,(1107311)INT1341165,(402612)INT96345,1144313,(1041826)INT996,1202724,(1094466)INT312277,(376686)INT986)INT237,((313595)INT57029)INT83612,(983548)INT326319,((865937)INT195907)INT244698,((867902)INT28251)INT28250,((1347342)INT320324)INT225842,(555500)INT379068,((1338011)INT1117645)INT308865,((926559)INT453852)INT453850,((1454006)INT762954)INT1204360,((865938)INT1014)INT1013,((411154)INT411153)INT292691,((1046627)INT456455)INT283785,((216432)INT313588)INT216431,((592029)INT328515,(1454201)INT930802)INT363408)INT49546,(((926562)INT253245)INT267986)INT246874,(((1075399)INT164514)INT34098)INT39782,(((755732)INT191579)INT332102)INT1853230)INT200644,(487797,487796,156586,1415657)INT117744)INT117743)INT976,((((((945713)INT591197)INT795750)INT795749,(((1191523)INT1134405)INT1134403)INT1334117)INT795748)INT795747)INT1134404)INT68336)INT1783270,(((((1208921)INT994695)INT33055,(669502)INT1381133,(1523424,1523428)INT33809,((1266371)INT1010676,(1053648)INT189385)INT189384,((1343077)INT1160784)INT1301080,((522306)INT327160)INT327159)INT119066,((((1163617)INT649841)INT935200)INT1559980)INT1559979,((((292415)INT36861)INT919)INT206349)INT119069,((((580332)INT63745)INT314343,((395494)INT370405)INT96,(1188319)INT1443590)INT90627)INT713636,(((332411)INT407217,((557598)INT168471)INT168470,(((243365)INT536)INT535)INT90153,(748280)INT568394)INT1499392,((665946,(1051985)INT28091,(1030841)INT607711,(1032488)INT607712,(641149)INT641148,(888742)INT267212,((546263)INT88719)INT495,(242231)INT485,((122586)INT491)INT487,(546266,435832)INT488)INT482,((629741)INT505,(887327)INT504,(888741)INT502)INT32257,((1196094)INT1196083)INT1193515,((546274)INT539)INT538,(857265)INT1433987)INT481)INT206351,((((1223802)INT748811)INT1054211,(62928,748247)INT12960,((76114)INT551760)INT551759,((640081)INT146939)INT146937,(85643,305700)INT33057,((1000565)INT378211)INT378210,((159087)INT259537)INT73029)INT75787)INT206389,((((323848)INT1231)INT35798,(261292,44574,(228410)INT915)INT914)INT206379)INT32003,((((265072)INT405)INT404,((582744)INT266009)INT81682,((666681)INT1055487,(583345)INT359408)INT359407)INT32011)INT206350,((((596154)INT179636)INT201096,((398578)INT80866)INT80865,((946483)INT1436290)INT1436289,((543728)INT34073)INT34072,((391735)INT364317)INT364316,(296591,1144318,1504672,(365044)INT216465)INT52972,(795665)INT47420,((338969)INT192843)INT28065,(((688245)INT543891)INT285)INT283,((365046)INT94132)INT174951,(1144317,358220,232721,(397945)INT80869,(573060)INT47920)INT12916)INT80864,((1469502,864051)INT80841,(((395495)INT34029)INT88,((983917)INT28068)INT28067,((420662)INT105560)INT316612,((75379)INT926)INT32012,(1547922)INT36862)INT224471,413882)INT119065,((1386079)INT507,((742159)INT72556,(762376)INT85698)INT222,(1007105)INT305976,((1072685)INT1472345)INT1472344,((1036672)INT310575,(1247726)INT302406)INT290425,((340100)INT94624,(360910)INT521,(257313)INT520,(1331257)INT103855)INT517,((1437824)INT75697)INT359336,((937774)INT29575)INT29574)INT506,(((266264)INT119219,(1127483)INT68895,(381666)INT106590)INT106589,((267608)INT305,795666,(402626)INT329)INT48736,((882378)INT412963,134537,(1055526)INT198822,(266265)INT36873,(391038)INT148447,28092)INT1822464,(1682204,987057,(626418)INT337,((269482)INT60552,(216591)INT95486,(1395570)INT292)INT87882,(1249668)INT101571,1097668,((272560)INT28450)INT111527,640511,(999541)INT28095,640512)INT32008,((312153)INT576611,((452638)INT44014)INT576610)INT44013)INT119060,(((762967)INT437898,(1262977,1263111,1262976,1262975)INT286132,(742823)INT40545)INT40544,((1263099)INT1263096)INT577310)INT995019,((1649647,(1349767)INT55508)INT29580,((1005048)INT158899)INT202907,(937450)INT119059,((871271)INT884215)INT884214,(1144319,(757424)INT964,1144342)INT963,((556269)INT847)INT846,(204773)INT303379)INT75682)INT80840)INT28216,(1262987)INT47936,((((((264203)INT120045)INT542)INT541,((317655)INT117207,1515612)INT165697,(1523416)INT150203,(1609977,745310,(392499)INT160791,104605,(1219050)INT13689,1642949,1549858,(1123269)INT397260,133190,314266,(1219043)INT529705,473781)INT13687,((983920)INT378548,1523427,1684385,(279238)INT48935,555793,1523425,702113,1144305,1523413)INT165696,(627192,(452662)INT332056,1144307,56193)INT165695)INT41297,((161528,(314225)INT39960,237727)INT1041,(1523423)INT1111,(1348774)INT1295327,(1267766)INT361177)INT335929)INT204457,((((156889)INT1124597)INT162171)INT1191479)INT1191478,(((744985,684719)INT1655516,(1002672,(335992)INT198252)INT198251)INT1655514)INT54526,(((1288970)INT1182780,((1150626)INT1083)INT85265,((1150469)INT1084)INT1612157,((1123366)INT220697)INT168934,((342108)INT84159,((1430440)INT431944)INT55518)INT13134,((1207063)INT526216)INT659693,((1401328)INT1263979)INT1263978,((1110502)INT171437)INT171436,((414684)INT34018,(269796)INT1085)INT1081,(1629718)INT41296,((1064539)INT192,(137722,862719)INT193,(1262705,1262706)INT114711)INT191,(552518)INT1091044)INT41295,((1054213)INT41293,((749388)INT104102,(1262684,1262685)INT114713,((634452)INT481145)INT438)INT434,((525371)INT204525)INT125216,(1214225)INT50709,((714995)INT436,(1296990)INT28448)INT1434011,((1382230)INT610243)INT91914,((391165)INT364410)INT364409,((1224746,290633)INT442,(1088869)INT479935)INT441,(1004836,(272568)INT33996)INT89583,((349163)INT524,(1262689)INT240134)INT522,((1088868)INT479936)INT1079922)INT433)INT204441,(((366602,1144304,(190650)INT155892)INT75,((450851)INT284016)INT20,((573065)INT78587,(715226)INT76891)INT76890,(1628191,1523422,(633149)INT74313,(751586)INT293)INT41275)INT76892)INT204458,((((222891)INT951,(1286528)INT33994)INT33993,((1359163)INT467750)INT467749,((100901)INT953)INT952,(((205920)INT945)INT106178)INT943,((320483)INT770,((212042)INT948)INT106179)INT768)INT942,((86106)INT204454)INT44746,((91604)INT1521255)INT1777752,((244581)INT28905)INT255531,((((1359168)INT911112,(682184,1359184,1441384,357244,1359174)INT784)INT69474,(((1105111)INT33989)INT114277,((272947)INT782)INT114292)INT780)INT33988)INT775,(((696127)INT234827)INT411566)INT1328881,((1607817)INT1699066,(1528098)INT1699067)INT210592)INT766,((((287752)INT651183)INT182269,(1486262)INT293088,((314231)INT217511)INT217510)INT255475,(((78245)INT280)INT279,((438753)INT7)INT6,((639283)INT921)INT152053)INT335928,(((426355)INT31998,426117,(460265)INT114616,((272630)INT408)INT578822,427683)INT407,(864069)INT186650)INT119045,((429727,361041,443610,728005,(1121477)INT288995,1293439)INT46913,((670307)INT53399,717785,(1029756)INT1427356)INT81,((1082931)INT531813)INT1082930,((648757)INT1069)INT1068,(1608628)INT119044)INT45401,((((266834)INT382,((394)INT380)INT663276)INT28105)INT227292,((1215343)INT1273132,(1261131)INT309868,(537021)INT34021)INT34019,((((311403)INT358,(176299)INT1176649)INT1183400,(1156935)INT147266,(311402)INT373)INT357,(348824,1144314,1223565,1120688,((1418105)INT142627)INT56730,(993047,347834)INT29449,(1211777)INT1079800)INT379,(399)INT1525371)INT227290)INT82115,(((1094489)INT388640,(360095)INT774,(1094558)INT373638)INT773)INT772,((1458461)INT1541445,((402881)INT256618)INT256616)INT119043,((187303)INT133)INT31993,((1384459)INT1484898,((573234)INT573658)INT573657)INT119042,(((411684)INT244596)INT274591,((1082933)INT71433,1505946,(1107882)INT475067,((765698)INT278148)INT39645,(266835)INT381)INT68287,(266779)INT449972)INT69277,((709797)INT81426,(551947,(224911)INT1355477,114615)INT374,((504832)INT40137)INT40136,(1523417)INT85413,((316056,258594)INT1076)INT1073,((323098)INT913,(323097)INT912)INT911)INT41294,(((359391)INT235)INT234,((439375)INT529)INT528)INT118882,(((395965)INT199596)INT120652,(((395963)INT31994)INT533)INT532)INT45404)INT356,(((1549748)INT454159)INT597359)INT597358,((367336)INT285892,(((314256)INT252302)INT252301,((1231392)INT1046117)INT1207070,((272942)INT1061,(272943)INT1063)INT1060,(1389006)INT573139,((314271)INT404236)INT404235,((391626)INT1217908)INT53945,((391624)INT225422)INT225421,((999552)INT133924)INT191028,(1208324,(1208323)INT875171)INT875170,(744980)INT150830,((252305)INT314255)INT1679449,((388399)INT52603)INT58842,((375451)INT2434,391589,388739,314262,391593,351016)INT2433,(1225651)INT266808,((391619)INT221822)INT302485,((880591)INT92945)INT92944,((644107)INT55218,292414,(246200)INT89184)INT97050,((314265)INT344736)INT360528,((318586)INT266,(1367847)INT34003)INT265,(633131)INT633130,(766499,501479)INT282682,(1397530,(244592)INT388408)INT478070,(1525218)INT60136,((398580)INT215813)INT309512,(1187851)INT34008,((1294273)INT159346)INT159345,(388401,467661,314270)INT58840,((988812)INT42444)INT367771,(290400)INT188905,((666509)INT1284658)INT1284657,(1629709,(89187)INT314263)INT74030,(1514904,744979)INT152180,((314232)INT245188,(1122180)INT278132,579483)INT245186,(911045)INT258255)INT31989,(((394221)INT74318)INT74317,(314254)INT153232,(1629720)INT69658,((582402)INT2724)INT2723,(1629710,(228405)INT81032)INT85)INT69657)INT204455,((((314260)INT208216)INT208215)INT255474)INT255473,(((856793)INT349221)INT213485,(1523432,1220535,331869,1523418)INT33807,((991905)INT991904)INT991903,(((488538)INT767892)INT767891,(909943)INT909942)INT62654)INT82117)INT28211,(((((243159)INT920,(990288)INT33059)INT119977)INT225058)INT225057)INT1807140,(((((314345)INT314344)INT377315)INT580372)INT580371)INT580370,(((((1172194)INT243629)INT243627)INT568386)INT1775403,((((1262974)INT1262971)INT674963)INT83763,(((595494)INT43948)INT43947,(511062)INT129577,(((380703)INT196023)INT644)INT642)INT84642)INT135624,(((449,(658187)INT168933,(1212491)INT96230,(661367)INT450,(1268635)INT29423,((272624)INT91891)INT446,1034943)INT445,(451)INT465)INT444,(((227377)INT777)INT776)INT118968)INT118969,((((697282)INT173365)INT429,((857087)INT421)INT416,(1632867)INT51352,((1091494)INT271065,(686340)INT39775)INT39773,((243233)INT414)INT413)INT403)INT135618,((((1033802)INT180542)INT180541)INT742031)INT742030,(((314282,(357804)INT357794)INT67572)INT267894,((1348114,187330,43662,(342610)INT288,(326442)INT228,151081,(1129367)INT43657,(87626)INT314281,43658)INT53246)INT267888,((80854)INT58050)INT267891,((314275,715451)INT226,((1085623)INT300231)INT89404,((351348)INT2743,(225937)INT1033846,1420917,490759)INT2742,((1129794)INT326544,(493475)INT1128911)INT1621534,((1127673)INT477689)INT1406885)INT72275,(((550540)INT44012)INT44011)INT267892,(((167879)INT28229)INT28228)INT267889,(((637905)INT60217,(318161)INT192073,(326297)INT60478,(398579)INT70864,(392500)INT60961,(318167)INT56812,(211586)INT70863,(323850)INT359303)INT22)INT267890,(((283942)INT135577)INT135575)INT267893)INT135622,((((555778)INT927)INT109262)INT255526,(((1385625)INT768989)INT85079,((572477)INT1049)INT85072,((323261)INT1229,(472759)INT133539)INT1227,((765912)INT80679)INT156885,(1632859)INT336830,((768671)INT244573)INT1056,((562729)INT1163621,506534)INT67575,((765910)INT37487)INT85076,(631362)INT61593,((765911)INT73141)INT13724,((765913)INT210408)INT57488)INT1046,(((765914)INT154347)INT154346,(519989)INT1051,((187272)INT351052)INT133193,((1255043)INT186931,396595,(396588)INT1033854)INT106633,((314278)INT35797)INT35796,((349124)INT1053,(1354791)INT1052)INT85108,(1335757,(1260251)INT1335746)INT1335745)INT72276)INT135613,((((658445)INT1295392,56192,74109,265726,553611,((675817)INT85581)INT38293)INT657,(1581149)INT246861,(1406902)INT51366,((312309)INT668)INT511678,(((223926)INT670,(410291)INT680,314289)INT717610,(796620)INT701175,((882102)INT42323)INT55601,(903510)INT29494,701176,(196600)INT672,579748,190893,28173,(575788)INT212663,(675813)INT28172,(((243277)INT686)INT127906)INT666,(391591)INT62153,(1051646)INT29498)INT662)INT641)INT135623,((((1453496)INT569)INT568,(((1124991)INT180434)INT582)INT581,(1239307,(343509)INT63612)INT84565,((1249634)INT615,(399741)INT28151,(568817)INT138074)INT613,((634503)INT67780)INT635,((630626)INT563)INT1335483,((632)INT1649845,(1443113)INT630)INT629,(399742,((1399146)INT550)INT354276)INT547,(((372461)INT261318,(107806)INT118099,(224915)INT135842,261317)INT9)INT32199,((903503)INT1048758)INT1048757,(61648)INT579,(((272620)INT72407)INT573)INT570,((1441930)INT1639108)INT1745211,((198628)INT204038)INT204037,((83333)INT562)INT561,((1157951)INT588,(1141660)INT516075,(1141663,521000)INT587)INT586,((1177180)INT283686)INT1330547,((712898)INT470934,1235990,(706191)INT553,1484157,1484158,592316)INT53335,((218491)INT29471)INT122277,((515618)INT401619)INT401618,((529507)INT584,(471881)INT102862)INT583,(338565,65700,(634500)INT182337)INT551,((36870)INT51229)INT51228,(598467,1109412)INT71655,((((99287)INT90371)INT59201,(41514)INT59203)INT28901)INT590,((745277)INT34038)INT34037,((693444,891974)INT36866,((((1005043,663321)INT138073)INT568988,((572265)INT138072)INT568987,1199245,134287)INT146507,(1410383)INT1682492,(((1505597,1505596)INT711328,203907)INT203804)INT84564)INT84563)INT191675,((766154)INT623,(300267)INT622)INT620,(351671,40577,(406818)INT40576,(406817)INT628)INT626,(((243265)INT141679)INT29488)INT29487,(158822)INT158483,((290338)INT545,(637910)INT67825,((1114921)INT67827)INT1344959)INT544,(379893)INT158851,((1208661)INT413497,(290339)INT28141)INT413496,(61647)INT1330546)INT543)INT91347,(((157783,(((1123519,379731)INT316)INT578833)INT136846,((160488)INT303,(743720)INT47880)INT136845,(1112217)INT237610,((1245471)INT53412,(208964)INT287,(399739)INT300)INT136841,(1301098)INT65741,440512,237609,(50340,(1441629)INT36746,((223283)INT323)INT251701,(((693985)INT360920)INT29438)INT251698)INT136849,((220664)INT380021,(1114970,1221522,216595)INT294)INT136843,1629711,((1294143)INT43306)INT136844,1179778,216142,1028989)INT286,(((322710)INT354)INT352)INT351)INT135621,(((1217655)INT106649,1509403,62977,(1217659)INT29430,(596318)INT40216,(1262690)INT75661,((509170)INT470)INT909768,(1120926)INT202952,(1341683)INT396323)INT469,(((749219)INT480)INT46226)INT475,((259536)INT334543,349106)INT497)INT468)INT72274,((((638300)INT2718,(797473)INT194702)INT2717,((246195)INT870)INT869)INT868)INT135615,(((1196095)INT1193503,(1267021)INT1335631)INT1240483)INT1240482,(((207949)INT599651,((1298593)INT187493)INT187492,(207954)INT459520,(400668,(717774)INT119864,579484)INT28253,((698738)INT188908)INT188907)INT135620,(((1445510)INT1445505)INT1445504,((314283)INT374838)INT230494)INT255527,(((1495769)INT1495768,(((1206109)INT91844)INT235572)INT114399,((667013)INT114186)INT114185)INT114403,((290398)INT158080)INT42054,(1346287,579478,(768066)INT2746,213554)INT2745)INT28256,((914150,(523791)INT261964)INT261963,((391936)INT1306787,(393595)INT59754,(930169)INT285091)INT59753)INT224372,(((349521)INT158327)INT158481)INT224379)INT135619,((434085,1248727,1629722,391615,83406)INT33811,(((413404)INT386487)INT1541743,(1049564)INT94785)INT32036,((655186)INT655185)INT655184,((745411)INT1207039)INT745410,(1076588)INT1608298,(1543721)INT349742,((374463)INT186490)INT198346)INT118884,((((314285)INT393662)INT393661,(745014,247639,876044,247634)INT1706379,((565045)INT1341119)INT1341118)INT1706372,(((314287)INT745004)INT1706432)INT1706374,((1620392)INT630749,((247633)INT744998,1168065)INT1706431)INT1706375,(((203122)INT86304)INT316625,((498211)INT155077,1134474)INT10,((377629)INT2426)INT2425,((1117647)INT447471)INT447467)INT1706371)INT1706369,((((71421)INT727,(233412)INT730,(557723)INT738,(1078483)INT1078480,(1095744)INT735,(1035188)INT249188)INT724,((339671)INT67854,((416269)INT44294)INT715)INT713,((221988)INT157673)INT697331,((228400)INT731)INT214906,((1171377)INT47735)INT476528,((668336)INT714)INT416916,((1316932)INT75985)INT75984,((1005058)INT750)INT155493,(728)INT292486,((1095749)INT752,((272843,1032867,1032868)INT44283)INT747)INT745)INT712)INT135625,(((345309)INT242605,(1379159)INT231454,((1163407)INT347483,(1163408)INT219571,1162282,666685)INT75309,((767434)INT81475)INT70411)INT1775411,(((743721)INT314722,(1045855)INT415229)INT83618,(((522373)INT40324)INT995085,216778)INT40323,((160492)INT2371)INT2370,(56458,(380358)INT29447,((291331)INT64187)INT347,((190485)INT340)INT339)INT338)INT32033)INT135614,((((317025)INT39765)INT933,((1026882)INT230105,754476,754477,(637616)INT392484)INT40222,((717772)INT92245)INT92244,(385025)INT34067)INT135616,((((177416)INT119856)INT263,594679)INT262)INT34064,(((870187)INT1031)INT1030,((395493)INT1022,422288,422289)INT1021,(40754)INT40751)INT135617)INT72273)INT1236,((((((598659)INT244787)INT191291)INT224467)INT235899,((((749222)INT269261)INT269260)INT438853,(((360105)INT200,(306263)INT201,(553220)INT824,((360106)INT32019)INT196,(553219)INT204,((192222)INT32022)INT197,(553218)INT203,(360107)INT76517)INT194,((525898)INT65553)INT57665,((572480)INT28199,(367737)INT28197)INT28196)INT72294,(((709032)INT148813)INT286130,((537970)INT123841,(936155)INT214,(85962)INT210,(679897)INT217,(556267)INT157268,(1216962)INT35817,(1002805,1002804)INT56877,(235279)INT32025,37372)INT209,((273121)INT844)INT843,((563040)INT202747,(326298)INT39766,(929558)INT1176482)INT202746,(1177931)INT936)INT72293)INT213849,((387092)INT269258,(1165841,387093)INT265570)INT34035)INT29547,((((159290)INT66848)INT224380,(((555779)INT488939)INT488937,((485915)INT45663)INT45662)INT213117,(((363253)INT29546)INT41707,((563192)INT35833)INT35832,((1322246)INT879567,(526222)INT880,(883,882)INT881,(690850)INT873,(411464)INT901,(1121448)INT879,665942,644968,(643562)INT182210,((525146)INT115117,641491)INT876,(207559)INT58180,(573370)INT184917)INT872)INT194924,(((525897)INT899)INT898)INT213116)INT213115,((((644282)INT453230)INT453229)INT453228)INT453227,((((338966)INT29543,(338963)INT19)INT18,((281689)INT891)INT890)INT213421,(((316067)INT1203471,(398767)INT313985,(269799)INT28232,(351605)INT351604,(404380)INT225194,(243231)INT35554)INT28231,(483547)INT392332)INT213422)INT69541,((((335543)INT119484)INT29526)INT213465,(((706587)INT2358)INT2357,((56780)INT316277)INT43773,((880072)INT60893)INT60892)INT213468)INT213462,((((694431)INT33002)INT33001,((760142)INT84405)INT84404)INT117942)INT213113,((((96561)INT181663)INT896,(1629708)INT1303912,((439235)INT259354)INT218207,((879212)INT2293)INT2289,(1509431)INT1141978,((651182)INT28223)INT28222,((177437)INT2296)INT2295)INT213119,(((577650)INT894)INT893,((1167006)INT65555)INT53318,((1385624)INT543069)INT51194,(1629713)INT231686,((177439)INT84980)INT109168,((589865)INT427923)INT427922)INT213121)INT213118,((88274,262489)INT122706,(673862)INT1551504)INT45456,((((862908)INT97084)INT1652133)INT1652132,(((1184267)INT453816,(264462,765869)INT959)INT958)INT213483)INT213481,(((((290397)INT161493,404589)INT161492)INT1524215,(((378806)INT41)INT40,(48)INT47)INT39,(((1262867)INT420968,(1144275)INT184914)INT83461,((1278073)INT83455,(246197)INT34)INT32)INT31)INT80811,((((448385)INT56)INT39643)INT49,((927083)INT1055688)INT1055686)INT80812,((((502025)INT80816)INT162027)INT224464,(((391625)INT191768)INT191767)INT224463)INT224462)INT29)INT28221)INT68525)INT1224,((((((511051)INT693075)INT693074)INT693073)INT693072)INT693071)INT67814,(((((((886293)INT466153)INT466152,((575540)INT128)INT127)INT1763524,(((314230)INT124)INT265487,((756272)INT119)INT1649490,((243090)INT265606)INT265488,((530564)INT125)INT123,((344747)INT122)INT1649453,((521674)INT120)INT1649480)INT126)INT112,(((380242)INT380240,(247490)INT360731)INT1127830)INT1127829)INT203683,(((((1142394)INT547188)INT666508)INT666507)INT666506)INT666505)INT203682,((((((765952)INT83552)INT83551,((264201)INT362787)INT282132)INT92713,(((83558,(272561)INT813,(1112253)INT83554)INT810)INT1113537,(1444712)INT1851152)INT809,(((716544)INT71667)INT71666)INT92714,(((331113)INT83561)INT34093)INT92712)INT51291)INT204429)INT204428,((((((497964)INT191863)INT295577)INT1836792)INT1836787)INT134549,(((((452637)INT107709)INT178440,(794903)INT278955)INT134623)INT415000,((((583355)INT395922,(1262865)INT1262864)INT442430)INT415002)INT415001)INT414999,((1609981,1637999)INT417295,((((481448)INT511746)INT511745)INT717964)INT717963)INT326457,(((((320771)INT1032527)INT1032526)INT134621,((382464)INT388747)INT107707,(((349741)INT239935)INT239934)INT1647988)INT48461)INT203494)INT74201,((1609969)INT1431823)INT67812,((((((313628)INT256847)INT256846)INT566277)INT278081)INT1313211)INT256845)INT1783257,(((((1033810)INT471825)INT471824)INT471823)INT471822,((((1619039,1619036,1619046,1619044,1619037,1619041,1619049,1619048,1619042,1619045,1619043)INT1752731,(1618677)INT1752740,(1618860,1618788,1618829,1618816,1618961,1618888,1618843,1618910,1618798,1618903,1618804,1618827,1618928,1618902,1618883,1618846,1618946,1618898,1618960,1618834,1618803,1618869,1618916,1618791,1618930,1618833,1618797,1618830,1618941,1618857,1618907,1618810,1618792,1618908,1618852,1618839,1618835,1618840,1618970,1618789,1618891,1618848,1618826,1618909,1618971,1618862,1618849,1618856,1618807,1618887,1618841,1618894,1618828,1618867,1618895,1618881,1618782,1618858,1618814,1618901,1618966,1618967,1618879,1618859,1618842,1618836,1618811,1618780,1618822,1618854,1618800,1618915,1618900,1618795,1618918,1618781,1618920,1618932,1618819,1618851,1618832,1618892,1618793,1618783,1618799,1618817,1618847,1618962,1618884,1618876,1618855,1618806,1618934,1618808,1618949,1618929,1618944,1618813,1618872,1618893,1618805,1618976,1618796,1618845,1618975,1618865,1618837,1618831,1618926,1618921,1618904,1618914,1618896,1618878,1618874,1618905,1618825,1618838,1618924,1618945,1618897,1618820,1618821)INT1794840,(1618608,1618605)INT1752736,(1618718,1618713,1618699,1618695,1618707,1618712,1618721,1618715,1618714)INT1752737,(1618647,1618653,1618645,1618648,1618659,1618655,1618657,1618649,1618650)INT1752738,(1618638,1618635,1618642,1618643,1618634)INT1752728,(1619023,1619022,1619020,1619024,1619029,1619033,1619031,1619025,1619019)INT1752733,(1619001,1618995,1618980,1618979,1618996,1619000,1618986,1618983,1618997,1618989)INT1752732,(1619010,1619005,1619011,1619013,1619006)INT1752735,(1618670,1618669,1618676,1618672,1618675)INT1752734,(1618667,1618666,1618663,1618662,1618660)INT1752739,(1618629)INT1752727,(1618622,1618619,1618611,1618610)INT1752741,(1618749,1618742,1618775,1618744,1618747,1618755,1618734,1618761,1618778,1618732,1618776,1618767,1618727)INT1752729)INT1794811,((1618513,1618518,1618532,1618521,1618500,1618504,1618515,1618531,1618525,1618512,1618498,1618541,1618523,1618514,1618506,1618520,1618501,1618528,1618499,1618519,1618516,1618537,1618497,1618502,1618530,1618510,1618527,1618496,1618536,1618493,1618503)INT1794839,(1618411,1618405,1618415,1618413,1618409,1618408,1618414,1618406)INT1752717,(1618356,1618366,1618365,1618364,1618363)INT1752730,(1618487,1618480,1618479,1618477,1618478,1618481,1618475,1618484,1618486)INT1752723,(1618371,1618369,1618373)INT1752726,(1618488,1618490)INT1752721,(1618436,1618450,1618446,1618438,1618440,1618444,1618448,1618445,1618439,1618442,1618443,1618434)INT1752720,(1618420,1618426,1618421,1618432,1618424,1618431,1618422,1618425,1618429)INT1752718,(1618570,1618564,1618561,1618585,1618569,1618574,1618552,1618586,1618577,1618583,1618566,1618559,1618595,1618550,1618555,1618581,1618580,1618575,1618572,1618578,1618598,1618545,1618563)INT1752722,(1618469)INT1752724,(1618392,1618383,1618376,1618378,1618387,1618381)INT1752725,(1618461,1618454,1618456,1618459,1618457,1618466,1618453,1618455,1618458,1618463)INT1752719)INT1794810)INT1783273,((1619077,1619085,1619083,1619078,1619079,1619086,1619084,1619080,1619076,1619072,1619075,1619082)INT1104668)INT95901,(1619097,1619093,1619100,1619089,1619087,1619090)INT74243,(1618337,1618333,1618335,1618336,1618334,1618331)INT1618330,(1618342,1618341)INT1618338,(1619142,1619110,1619138,1619125,1394710,1619122,1619118,1619119)INT422282,(1618345,1618344)INT1618339,((671143)INT1170227)INT640293,(((1619063)INT1803395)INT1801911,(1619061,1619059,1619068,1619067,1619066,1619057,1619058,1619065)INT1801912)INT1619053,(1618350)INT1618340,(1476577,1394711,(1332188)INT1331051,1619071,443342,1619070,1619069)INT95818,(1620410,1620411,1620414)INT1798534)INT1783234)INT2323,((((((868864)INT64160)INT64159)INT558314)INT1485951,((((204536)INT309806,436114)INT212790,((123214)INT309805)INT182899)INT224027,((392423)INT246263,((224324)INT63363)INT2713,((638303)INT136094)INT75905,(380749)INT168657,((608538)INT940)INT939)INT64898)INT32069)INT187857)INT200783,((((((234267)INT332163)INT332162)INT332161)INT332160)INT332159,(((981222)INT458033)INT458032)INT1562566,(((((682795)INT940614,(1198114)INT940615)INT940557,((240015)INT33075)INT33973,((204669)INT658062)INT658061,((401053)INT870903,(926566)INT392734)INT392733)INT204434)INT204433)INT204432)INT57723,((((((572547)INT81468)INT81466,((580340)INT336261)INT336260,((584708)INT81412)INT81411,((525903)INT81462)INT81461,((885272)INT428712)INT428711,(651822)INT1434006,((469381)INT47055)INT47054,((891968)INT97477)INT46613,(457415)INT2753,((352165)INT638849)INT638847)INT649777)INT649776)INT649775)INT508458,((((((515635)INT513050)INT13)INT203488)INT203487)INT203486)INT68297)INT2,(((((228908)INT160232)INT193568)INT192989)INT1783276,((((1538547)INT1655637)INT1655434,((1685126)INT1685036,(1685135,1685133)INT1700837,(1685127)INT1685045,(1685124)INT1685030)INT928852)INT1783263,(1579373,756883,1579378,1579370)INT93506)INT29294,((((((391623)INT55802,(523849)INT2265,(69014)INT311400,(593117)INT187878)INT2263,((272844)INT29292,(186497)INT2261)INT2260)INT2259)INT2258)INT183968,(((((190192)INT2320)INT2319)INT183713)INT68985)INT183988,(((((187420)INT145262)INT145260,((339860)INT2317)INT2316,((420247)INT2173,224719,(634498)INT83816)INT2172,(1379702,877455,868131)INT2160)INT2159,(((523846)INT2180)INT2179)INT2178)INT2158)INT183925,((((113653,565033)INT190818,((589924)INT54261)INT54260,((387631)INT1316941,(224325)INT2234,(693661)INT58290,(572546)INT84156)INT2233)INT2232)INT2231)INT183980,(((((1236689)INT1291540)INT1291539,((1295009)INT1406512)INT1080709,(1577791)INT1607807)INT1577788)INT1235850,((1054217)INT74967,(((273075)INT2303)INT2302)INT46659,(667135,667137,667138,261391)INT95865,(((263820)INT82076)INT46631)INT46630,(((261388)INT261387)INT74968)INT90142)INT2301)INT183967,(((((990316)INT2223,(349307)INT2224,(1110509)INT301375)INT2222)INT143067,(((644295)INT2322)INT2321,((547558)INT2176)INT2175,((1434104)INT2226,(259564)INT29291)INT2225,((867904)INT101192)INT101191,((679901)INT39669)INT196136,(1434100,(269797)INT2208,(1434111)INT170861,(188937)INT2214,(192952)INT2209)INT2207,((1094980)INT420950)INT2220)INT2206)INT94695,((((456442)INT358766,(593750)INT882104)INT395331,((521011)INT475088)INT475087)INT1198451,(((323259)INT2203)INT2202)INT196137,(((679926)INT54120)INT230355,((28892)INT2201)INT81416,((937775)INT2315)INT2314,((368407)INT2198)INT45989)INT2194,(((410358)INT83984)INT2192)INT88404)INT2191,((((304371)INT570267,(351160)INT1175445)INT570266)INT570265)INT570264)INT224756,((((439481)INT379547)INT379546)INT1803510)INT33867,(((((267377)INT39152,(456320)INT2188,(419665)INT42879)INT2184)INT2183,(((573063)INT67760,(243232)INT2190)INT196118)INT196117)INT2182)INT183939,(((((543526)INT62320)INT121871,((694430)INT29288)INT29287,((797304)INT44930)INT2256,((797210)INT387343)INT387342,((797299)INT353800)INT353799,((797302)INT387341)INT332951,(1333523)INT1269201,(406552,(797303)INT69525)INT88723,((547559)INT13769)INT63742)INT1644061)INT1644060,((((795797)INT413810)INT332246,((272569)INT2238)INT2237,(751944,(64091)INT2242)INT2239,((1033806)INT430914)INT146825,((268739)INT416273,(348780)INT2257)INT63743,((485914)INT57705)INT203135)INT2236)INT2235,((((362976)INT293091)INT293431,((416348)INT2247)INT56688,((309800)INT2246)INT2251,((469382)INT60847)INT60846)INT1644056)INT1644055)INT183963)INT28890,(((((((1237085)INT497727,(926571)INT1034015)INT497726)INT1033997)INT1033996)INT1643678,((1410606)INT1593364,(311458)INT1048752)INT651142,((((414004)INT46770)INT46769)INT205957)INT205948,(((1580092,(436308)INT338192)INT338191,((886738)INT1007084)INT1007082)INT338190)INT31932)INT651137,(((374847)INT498846)INT498845)INT51967,((((((178306)INT13773)INT2276,((572478)INT164451)INT164450,((768679)INT2271,1609232)INT2270,((397948)INT76887)INT76886)INT2267,((1365176,(368408)INT2269)INT2268)INT114378)INT2266,((((399549)INT43687)INT41980,((933801)INT563177)INT12914,((273063)INT111955,(330779)INT2285,(273057)INT2287)INT2284)INT118883)INT2281,((((1163730)INT683846)INT685950)INT685949)INT685948,((((694429)INT54252)INT54251,((415426)INT54248)INT54247)INT2307,(((453591)INT160233)INT54258,((583356)INT334771)INT334767,((399550)INT2280)INT2279,((490899)INT477693)INT2273,((633148)INT54254)INT54253,((272557)INT56636)INT56635,((1184251)INT1200300)INT477695)INT2272)INT114380,((((666510)INT242703)INT105850)INT871007,(((1056495)INT200415)INT200414)INT255472)INT871006)INT183924)INT28889)INT1783275)INT2157)INT131567);
