# Supplementary material for: A non-canonical mismatch repair pathway in prokaryotes
Source: Nat Commun. 2017 Jan 27;8:14246. doi: 10.1038/ncomms14246 (PMC5290159; doi:10.1038/ncomms14246)
Supplement: Supplementary Dataset 3 — Phylogenetic tree of full NucS in newick format. Raw Maximum Likelihood and bootstrap phylogenetic tree corresponding to Supplementary Figure 5 (full NucS) in newick format. [file ncomms14246-s4.txt]

(Brachybacterium_faecium_ATCC.43885:0.02501168123567208343,((((Mobilicoccus_pelagius_NBRC.104925:0.05159445311259407141,(Austwickia_chelonae_NBRC.105200:0.10030197527005041414,Kineosphaera_limosa_NBRC.100340:0.07663906346920494606):0.02555211524933802963[41]):0.06314781848195977210[82],((((((((((Microbacterium_foliorum:0.01103949068322830455,((Microbacterium_sp._SA39:0.00911694727806913220,Microbacterium_sp._Ag1:0.00000100000050002909):0.00892665377821030663[82],Microbacterium_oxydans:0.00000100000050002909):0.00717230589440593074[58]):0.02068393559033716161[69],Microbacterium_azadirachtae:0.03718807504250257190):0.00656825077878696751[38],Microbacterium_hydrocarbonoxydans:0.02044687310161376337):0.04746416018973699524[97],(Microbacterium_testaceum.st.StLB037:0.07934771305826428256,(((Microbacterium_chocolatum:0.03306230208885960198,Microbacterium_ketosireducens:0.02329295471674468557):0.00508480010513735932[32],Microbacterium_trichothecenolyticum:0.00922574910146101677):0.01246136589420114224[47],(Microbacterium_laevaniformans_OR221:0.13851907614750652575,Microbacterium_ginsengisoli:0.02806149236594003213):0.01750986504177303935[51]):0.02719448755068080287[60]):0.04508758525157223473[44]):0.11701476938776933512[99],(((Bifidobacterium_asteroides.st.PRL2011:0.06835649112475333800,((Bifidobacterium_scardovii:0.04436841238736385917,(((Bifidobacterium_animalis_subsp._lactis.st.AD011:0.08415118803101072353,((Bifidobacterium_longum_subsp.longum_F8:0.00443468763394600819,Bifidobacterium_longum.st.NCC_2705:0.00000100000050002909):0.01788313101368072672[100],Bifidobacterium_breve_DSM.20213:0.00000100000050002909):0.05121855899771017573[100]):0.02580654225191963275[44],((((Scardovia_inopinata_F0304:0.10233870374893520860,Scardovia_wiggsiae_F0424:0.05492821855289038713):0.11538432622343954004[100],Bifidobacterium_thermophilum_RBL67:0.06131239875689331598):0.03241911557591165699[41],(Gardnerella_vaginalis_ATCC.14019:0.05741978296307995860,Gardnerella_vaginalis_JCP8481B:0.04177560093335416086):0.08569029372777747788[69]):0.02400919403534772234[3],Bifidobacterium_angulatum_DSM.20098:0.06476759601675549649):0.00273144425959991879[0]):0.00000100000050002909[0],((Bifidobacterium_pseudolongum_PV8-2:0.06581445155066684150,Bifidobacterium_gallicum_DSM.20093:0.07424498578553584416):0.01821126831248496419[50],(Bifidobacterium_kashiwanohense_PV20-2:0.02281971394371400466,(Bifidobacterium_adolescentis_ATCC.15703:0.05479587546111672203,Bifidobacterium_dentium_ATCC.27534:0.02826041322374025014):0.01735369884881449512[37]):0.01152796607838534569[41]):0.01642027667174791525[29]):0.02032018363392183724[10]):0.02383352343818366526[15],Bifidobacterium_bifidum_BGN4:0.06625149602696572826):0.09534784186537775819[43]):0.36650065736843129294[100],(((Actinomyces_urogenitalis_DSM.15434:0.09630768575963602474,(((Actinomyces_graevenitzii_C83:0.23478770732471498928,Actinomyces_sp._oral_tax_175.str.F0384:0.06723587588599620746):0.02056192204834692006[25],Actinomyces_massiliensis_F0489:0.04847081658102006529):0.03512347708228329840[20],Actinomyces_sp.oral_tax_448.str.F0400:0.05421912299370770100):0.03321217943249532567[17]):0.05895868552697997034[66],Actinomyces_neuii_BVS029A5:0.31090408064238644892):0.04662721728162002449[21],((Actinomyces_turicensis_ACS-279-V-Col4:0.12604633419970623365,(Actinomyces_sp.oral_tax_180.str.F0310:0.09098189842038598152,Actinomyces_sp.oral_tax_178.str.F0338:0.05489371187022597937):0.03969430543346418733[74]):0.09746115336883880154[98],(Mobiluncus_mulieris_ATCC.35239:0.14636467724703633442,Mobiluncus_curtisii_ATCC.43063:0.10744215930788945934):0.15661084314643186621[100]):0.04262114325128495834[34]):0.01333221436992735980[12]):0.03432507552522227889[6],((Trueperella_pyogenes:0.16966971588567253404,Arcanobacterium_haemolyticum_ATCC.9345:0.11579575568774559680):0.09045008541736383745[74],(Actinomyces_sp._oral_taxon_848_str._F0332:0.11155274898528831640,Actinotignum_schaalii:0.18315501015702059795):0.04901873926057949415[73]):0.02133717097978654609[44]):0.07735596254481201528[31]):0.04041265041021396137[5],Beutenbergia_cavernae_ATCC.BAA-8:0.07537329319856585219):0.01449555235234346352[3],((Isoptericola_variabilis.st.225:0.03037510686348820349,(Sanguibacter_keddieii_ATCC.51767:0.07496465665596670214,(Cellulomonas_gilvus_ATCC.13127:0.03908233752785277709,(Cellulomonas_fimi_ATCC.484:0.03168423194183021818,(Jonesia_denitrificans_ATCC.14870:0.18591519915430637644,Cellulomonas_flavigena_ATCC.482:0.03209697488614732253):0.03603659561986554544[62]):0.00509253672433853440[34]):0.04456384593111875625[60]):0.01702258963651884227[15]):0.01472264473437440851[21],Xylanimonas_cellulosilytica.st.DSM_15894:0.07790001508563151877):0.07908291866650891955[77]):0.01917870463762508595[7],(((Curtobacterium_flaccumfaciens_UCD-AKU:0.09711366243637389872,Leucobacter_sp._Ag1:0.09767362932146252119):0.03179246285176902387[80],(Clavibacter_michiganensis_subsp._sepedonicus_ATCC.33113:0.03864798217848101902,(Frigoribacterium_sp._RIT-PI-h:0.04300020433836674455,(marine_actinobacterium_PHSC20C1:0.12583861099572044018,Leifsonia_xyli_subsp._xyli.st.CTCB07:0.04709409279907806473):0.02802741568085528184[45]):0.01758897356133307111[27]):0.02302687590075268298[38]):0.05073075410805761437[58],(Micrococcus_luteus_ATCC.4698:0.06520488681224961836,(((Kocuria_rhizophila_ATCC.9341:0.13389209073539506956,Kocuria_sp._UCD-OTCP:0.10283136663910211195):0.04457725190240376112[70],(Rothia_mucilaginosa.st.DY-18:0.04758135219961815571,Rothia_dentocariosa_ATCC.17931:0.05154000550818654824):0.10838937538179370390[100]):0.02661696090329808417[27],(Arthrobacter_arilaitensis.st.DSM_16368:0.11698726581473480046,(((Renibacterium_salmoninarum_ATCC.33209:0.06907570160318102226,(Arthrobacter_chlorophenolicus_ATCC.700700:0.02398803578648634610,Arthrobacter_sp.st.FB24:0.01695512732590260391):0.01524447137944195084[36]):0.00630741762336190989[20],Arthrobacter_globiformis.NBRC.12137:0.02036556044786870176):0.02872838878439421331[41],Arthrobacter_sp._PAMC25486:0.06786159490020922391):0.05649048162480983098[95]):0.02069471674728783767[59]):0.02775102028538337443[23]):0.04778528743207408752[45]):0.00912660027753448705[4]):0.04623748278049202853[30],Kineococcus_radiotolerans_ATCC.BAA-149:0.08133095030134245007):0.01163865752522463305[11],(((Janibacter_hoylei_PVAS-1:0.07285341545570553357,Dermacoccus_nishinomiyaensis:0.10366912586591889300):0.01942037109263509628[32],Janibacter_sp._HTCC2649:0.06315973493476775835):0.03688991097279371162[66],(Intrasporangium_calvum_ATCC.23552:0.03867124309892377293,Terrabacter_sp._28:0.02758938347922939086):0.04302336825778121238[89]):0.04673197136617521230[44]):0.01923075525934227203[9]):0.02301311654036376775[15],(Kytococcus_sedentarius_ATCC.14392:0.16743128330221307420,Brevibacterium_mcbrellneri_ATCC.49030:0.19646741658267474762):0.04481625691004773038[22]):0.02166036591716216653[7],((Aeromicrobium_marinum_DSM.15272:0.14081976886547831196,(Nocardioides_sp.st.BAA-49:0.05712558792253696199,((Nocardioides_sp._CF8:0.04439521728448470039,Nocardioides_simplex:0.05556983866742682548):0.04708064228888691333[97],Nocardioides_luteus:0.04422301925622010299):0.01435085096343017598[38]):0.05185052519370394325[86]):0.04850482689831759481[88],((Kribbella_flavida.st.DSM_17836:0.11859852935597335610,Stackebrandtia_nassauensis.st.DSM_44728:0.15506221385590479578):0.01341760730123250402[14],(((Actinoplanes_sp._ATCC.31044:0.02063752291452558910,(Actinoplanes_missouriensis_ATCC.14538:0.00794293800549754347,((Actinoplanes_sp._N902-109:0.04537229877893881463,((Micromonospora_aurantiaca_ATCC.27029:0.01100371821640649256,(Micromonospora_sp._HK10:0.01755332595726629211,(Salinispora_tropica_ATCC.BAA-916:0.02783930852373618994,Verrucosispora_maris.st.AB-18-032:0.02151520243115784964):0.01719533346684754341[39]):0.00621652969658017824[35]):0.00390738400868786712[14],(Micromonospora_sp._NRRL_B-16802:0.00792800481651642804,Micromonospora_lupini_str._Lupac_08:0.01063822846405477335):0.03145730249135998691[92]):0.04223898588920594471[79]):0.00825650968690569247[14],Actinoplanes_friuliensis_DSM.7358:0.01730741557676216541):0.02751017786936094806[31]):0.03352059840762376675[46]):0.12630225811465217722[99],(((Catenulispora_acidiphila.st.DSM_44928:0.17006556789510729466,((Thermobifida_fusca.st.YX:0.04290890028170183529,((Thermomonospora_curvata_ATCC.19995:0.06413188716900905528,(Nocardiopsis_alba_ATCC.BAA-2165:0.02546932865681600724,(Nocardiopsis_dassonvillei_ATCC.23218:0.01363034997414703207,Nocardiopsis_sp._NRRL_B-16309:0.02829976630523303033):0.02423006323261455916[91]):0.06716287026710250629[95]):0.00911602708165088794[32],(Streptosporangium_roseum_ATCC.12428:0.13813810626770481327,Thermobispora_bispora_ATCC.19993:0.05172036944110207368):0.04704566321246061306[86]):0.01162395110047728837[40]):0.05576399156508873856[90],((Streptomyces_cattleya_ATCC.35852:0.02492746004222719594,((Streptomyces_himastatinicus_ATCC.53653:0.00918077733403519468,(Streptomyces_bingchenggensis.st.BCW-1:0.01423526046691577993,Streptomyces_violaceusniger_Tu_4113:0.00917717520112965035):0.00441941585234525893[48]):0.00886763772189992812[52],((Streptomyces_vietnamensis:0.00447631517116551907,((((Streptomyces_sp._NRRL_F-6491:0.00888442902359120809,(((Streptomyces_sp._Mg1:0.00000100000050002909,(((Actinobacteria_bacterium_OV450:0.00440483015117327549,(Streptomyces_sp._NRRL_F-4428:0.00435628359096009322,(Streptomyces_katrae:0.00436193692369926406,Streptomyces_sp.:0.00873325174622472181):0.00443222708986513569[47]):0.00441165681335146595[45]):0.00446346948814872833[11],Streptomyces_sp._NRRL_S-444:0.01340431295490422670):0.00419137553128936125[6],Streptomyces_sp._WM6372:0.00000100000050002909):0.00868031122611341924[6]):0.01320811611418579688[43],Streptomyces_sp._WM4235:0.01318526634031227246):0.01361802244503381755[46],((Streptomyces_scabiei.st.87.22:0.00000100000050002909,Streptomyces_sp._NRRL_WC-3618:0.01319924937674731708):0.00877764872039653136[37],(Streptomyces_sp._MMG1533:0.00000100000050002909,((((Streptomyces_zinciresistens_K42:0.01351617971939248972,(Streptomyces_caelestis:0.00000100000050002909,((Streptomyces_mangrovisoli:0.01336660526949613736,(Streptomyces_sp._e14:0.00884333342983727004,((((((Streptomyces_pluripotens:0.00871132236467281502,((Streptomyces_avermitilis_ATCC.31267:0.01340653124124610573,(Actinobacteria_bacterium_OV320:0.00438441028074909415,Streptomyces_sp._WM6386:0.00891317258896487559):0.00444088172384804296[25]):0.00875339786432831855[6],Streptomyces_sp._MMG1121:0.00000100000050002909):0.00870513622080524609[7]):0.00438825511439425251[2],((Streptomyces_sp._MUSC136T:0.00948954697046768859,(Streptomyces_sviceus_ATCC.29083:0.00667912639887622769,Streptomyces_sp._MUSC119T:0.01576706994689519234):0.01266451413082338162[26]):0.01772120123949115847[39],Strep_hygroscopicus_subsp._jinggangensis.st.5008:0.00000100000050002909):0.00872740019749105624[8]):0.00000100000050002909[0],(Streptomyces_griseoaurantiacus_M045:0.01794974015778261212,Streptomyces_collinus.st.DSM_40733:0.00000100000050002909):0.00444054419461750813[21]):0.00437557540382719004[0],Strept_roseochromogenus_subsp._oscitans_DS_12.976:0.01325534437038495758):0.00439110527486499293[0],(Streptomyces_sp._PBH53:0.00435446741797552994,Streptomyces_incarnatus:0.00443606342185192022):0.00000100000050002909[25]):0.00877312428654898960[0],(Strept_cyaneogriseus_subsp.noncyanogenus:0.01371131382182893058,(Streptomyces_glaucescens:0.00744268538512392070,Actinobacteria_bacterium_OK074:0.01338386001456592922):0.01050992151172480682[29]):0.00000100000050002909[2]):0.00445343983764432717[0]):0.00000100000050002909[0]):0.00884745422148355658[0],(Streptomyces_ghanaensis_ATCC.14672:0.00000100000050002909,((Streptomyces_davawensis_JCM_4913:0.02264973526571273377,Streptomyces_viridochromogenes:0.00000100000050002909):0.01336187377244801508[44],(Streptomyces_griseoflavus_Tu4000:0.01330384170251098890,Streptomyces_sp._AS58:0.00440576810736070280):0.00000100000050002909[21]):0.00440583603648318344[3]):0.00000100000050002909[1]):0.00441051098191017933[0]):0.00000100000050002909[0]):0.00438224498860285624[0],(Streptomyces_nodosus:0.00897356278942514768,Streptomyces_coelicolor_ATCC.BAA:0.02246189354792681864):0.00453008111604079073[10]):0.00000100000050002909[0],Streptomyces_viridochromogenes.st.DSM_40736:0.00916999783390831831):0.00470738864106848287[0],((Streptomyces_sp.st.SPB074:0.00000100000050002909,Streptomyces_sp._Tu6071:0.00471202092607266032):0.06241046857455537916[100],Actinobacteria_bacterium_OK006:0.00453428824876319584):0.00907413345692385798[15]):0.00862077697114096986[1]):0.00890225796120508971[1]):0.00000100000050002909[2]):0.00455522324314524239[3]):0.00000100000050002909[0],(Streptomyces_variegatus:0.00904694492187757375,Streptomyces_sp._WM6378:0.01803501167517665427):0.00455626014668827125[20]):0.00446689915429181877[1],(Streptomyces_tsukubensis_NRRL18488:0.01836942714319575454,Streptomyces_venezuelae_ATCC.10712:0.00884245987316283760):0.00911612842961736711[30]):0.00000100000050002909[1],(Streptomyces_albus_ATCC.21838:0.00068006834139725523,(Streptomyces_sp._PVA_94-07:0.00451406849855900526,Streptomyces_sp._NRRL_F-6602:0.00445611442931955534):0.01314030166317493691[83]):0.01351364979197288915[53]):0.00450158568502094427[2]):0.00439870722393132831[2],((((Streptomyces_xiamenensis:0.02935912310595203620,(Streptomyces_sp._CNQ-509:0.07809283889061777173,Streptomyces_sp._NRRL_F-6602:0.02862928881733863701):0.01571839686472049219[32]):0.00897891937361012214[34],(Streptomyces_rubellomurinus:0.00306424764242793114,((Kitasatospora_setae_ATCC.33774:0.06989597174814439484,Streptomyces_sp._NRRL_S-495:0.00541670459270452483):0.00933963086092588421[34],Saccharothrix_sp._ST-888:0.01702351931735802959):0.00771232452015570627[25]):0.03734338830316850238[92]):0.00908796810410429819[23],((Streptomyces_auratus_AGR0001:0.01715936350336624838,(Streptomyces_lydicus_A02:0.00908090248786183954,Streptomyces_sp._769:0.00000100000050002909):0.01638660844401772579[72]):0.00136247752662415635[48],Streptomyces_rimosus_subsp._rimosus_ATCC.10970:0.01751934525975431742):0.01595285419786535153[65]):0.00462547885143980812[13],((Streptomyces_pristinaespiralis_ATCC.25486:0.00000100000050002909,(Streptomyces_niveus_NCIMB_11891:0.03695119467332513147,(Streptomyces_griseus_subsp._griseus.st.JCM_4626:0.02761122913226569595,(Streptomyces_pratensis_ATCC.33331:0.00000100000050002909,Streptomyces_sp.st.SirexAA-E:0.00000100000050002909):0.00443685145453466979[99]):0.01398204715016473573[77]):0.00874450747476493775[16]):0.00888231666037911372[7],Streptomyces_clavuligerus_ATCC.27064:0.00445710817958061209):0.00000100000050002909[2]):0.00451387896151563515[0]):0.00460957662524528067[2]):0.03321500972514008360[29]):0.04159046810700650632[75],((Dietzia_cinnamea_P4:0.09312734848205898863,((Tsukamurella_paurometabola_ATCC.8368:0.11519276371778248980,((((Nocardia_farcinica.st.IFM_10152:0.01851815293180902183,((Nocardia_cyriacigeorgica.st.GUH-2:0.01659670550585326532,Nocardia_nova_SH22a:0.03863746974844663173):0.00374727277329616089[45],(Segniliparus_rotundus_ATCC.BAA-972:0.27822925152171273933,Nocardia_brasiliensis_ATCC.700358:0.01742838057363913298):0.01078336568513942224[22]):0.00929831986514391071[35]):0.03047262874527264728[61],(((((Gordonia_sihwensis_NBRC.108236:0.11529933201834059731,Gordonia_amarae_NBRC.15530:0.01322287056800241882):0.03598906108535596116[61],Gordonia_sp._KTR9:0.00449574728297416539):0.01778705358631453570[40],Gordonia_bronchialis_ATCC.25592:0.02648690768508906584):0.00815546095354715422[25],Gordonia_rhizosphera_NBRC.16068:0.03279133449462320188):0.00913382281878110519[19],(Gordonia_polyisoprenivorans.st.DSM.44266:0.01343271922605997204,Gordonia_sputi_NBRC.100414:0.03057356394065425045):0.00669272115158483887[25]):0.03717821440557440155[62]):0.00525264007749524833[17],(((Mycobacterium_abscessus_ATCC.19977:0.05073465730074127461,(Mycobacterium_sp._EPa45:0.04979029170210766408,((Mycobacterium_hassiacum_DSM.44199:0.04792575789609790360,Mycobacterium_thermoresistibile_ATCC.19527:0.03248061542482496428):0.01745707085038338338[70],(Mycobacterium_xenopi_RIVM700367:0.07093725062747376076,(((L0J2N8_acti_212767:0.01811326721436691198,((Mycobacterium_sp._VKM_Ac-1817D:0.01810370331559579826,Mycobacterium_smegmatis_ATCC.700084:0.01831207654226296028):0.00927307546670232997[49],(Mycobacterium_rhodesiae.st.NBB3:0.02235630320922932929,(Mycobacterium_elephantis:0.01319364625964407865,Mycobacterium_sp.st.KMS_:0.03215154938735514251):0.01341715689826461499[39]):0.01364422629626617367[19]):0.00000100000050002909[4]):0.00880532273428834625[3],(Mycobacterium_obuense:0.03169255451255418438,Mycobacterium_vanbaalenii.st.DSM.251:0.00000100000050002909):0.01379537869128287519[78]):0.00432153628101023674[3],(Mycobacterium_neoaurum_VKM_Ac-1815D:0.04208349109257814719,(Mycobacterium_sinense.st.JDM601:0.04103456089981743354,(Mycobacterium_haemophilum:0.01345941491246563891,((Mycobacterium_paratuberculosis_ATCC.BAA-968:0.00451315754048123643,(Mycobacterium_leprae.st.TN:0.03753847520899565582,Mycobacterium_parascrofulaceum_ATCC.BAA-614:0.01318087782426198735):0.01354069879414012897[71]):0.00888332484638474675[33],((Mycobacterium_kansasii_ATCC.12478:0.01612308579144768050,Mycobacterium_marinum_ATCC.BAA-535:0.02095233464116953367):0.00778852766036810650[53],Mycobacterium_tuberculosis_H37Rv:0.03703689521822320363):0.00000100000050002909[32]):0.00568597719492491393[13]):0.01707094430790181278[74]):0.00451676363799094049[23]):0.00420575826846879622[3]):0.00000100000050002909[1]):0.02064874594598956753[34]):0.02497290586028505163[65]):0.00881747332350705897[50]):0.04258989049374609093[94],Rhodococcus_sp._B7740:0.05634873516303395835):0.00888169608090262110[12],((Rhodococcus_jostii.st.RHA1:0.01763581649262850257,(Rhodococcus_erythropolis.st.PR4:0.04571598160081864759,Rhodococcus_equi_ATCC.33707:0.02608306226284938523):0.00628771409475307498[10]):0.01113773676267889624[21],(Rhodococcus_pyridinivorans_SB3094:0.04587900119936807325,Rhodococcus_aetherivorans:0.02114158716268196500):0.01756330525730273248[55]):0.01788278153955491501[25]):0.00968615562687732620[4]):0.02829875123682751639[7],Rhodococcus_spRD6.2:0.06696943343986985764):0.01237247411535031226[18]):0.01287268669098954980[25],(Pseudonocardia_dioxanivorans_ATCC.55486:0.08899390995131026272,(((Amycolatopsis_mediterranei.st.S699:0.03907633370429939440,Amycolatopsis_orientalis_HCCB10007:0.01741185848235803080):0.05257990507457248330[100],((Saccharomonospora_glauca_K62:0.01781144514016871905,Saccharomonospora_viridis_ATCC.15386:0.01494034167355444594):0.03598908705306994027[86],Saccharomonospora_marina_XMU15:0.03859715776215674049):0.03151657487434818272[83]):0.04751303432591182790[82],(Saccharopolyspora_erythraea_ATCC.11635:0.03607577110559286038,((Amycolicicoccus_subflavus.st.DSM_45089:0.06578305044436154325,((Nakamurella_multipartita_ATCC.700099:0.18583596262817486666,Streptomyces_sp._AA4:0.06541638391790439988):0.02319349179496052807[12],Kutzneria_albida_DSM.43870:0.06492870367776770735):0.00000100000050002909[3]):0.03412603193737189650[8],(Actinosynnema_mirum_ATCC.29888:0.02952887853894898759,((Lechevalieria_aerocolonigenes:0.02736946177659619825,Nocardia_sp._NRRL_S-836:0.01002037459099860278):0.01660947177543194847[82],(Saccharothrix_espanaensis_ATCC.51144:0.01580926512046671936,Saccharothrix_sp._NRRL_B-16348:0.00842110270290850893):0.01754760932137309007[94]):0.00311354470536785071[33]):0.02947422195460101119[95]):0.01281594821807989851[5]):0.01014820992730417794[7]):0.03982170625100235617[8]):0.02075271495416112014[3]):0.02255056106754443207[2]):0.01597530161625604003[3],(((Corynebacterium_xerosis:0.07531683202300511193,Corynebacterium_sp._ATCC.6931:0.09119056178878237606):0.06899778900639444434[97],((((Corynebacterium_kutscheri:0.08268784714007602898,((Corynebacterium_vitaeruminis_DSM.20294:0.05768932660696860643,(Corynebacterium_matruchotii_ATCC.14266:0.09757327811642947657,Corynebacterium_mustelae:0.00247822843803551006):0.03235751424782639524[38]):0.01617963321000174745[25],(Corynebacterium_diphtheriae_ATCC.700971:0.04432679250934380699,Corynebacterium_pseudotuberculosis.st.C231:0.04541476570185638134):0.04016593800123531566[88]):0.01232139002354207778[25]):0.02169493158886769829[25],(Corynebacterium_efficiens.st.DSM_44549:0.03054814387290750305,(Corynebacterium_argentoratense_DSM.44202:0.06275426340800650815,Corynebacterium_glutamicum_ATCC.13032:0.03963927474756233360):0.03383506055702988763[52]):0.02367101777937664214[38]):0.01380183883513831991[10],((((Corynebacterium_halotolerans_DSM.44683:0.06454039863043017911,(Corynebacterium_humireducens_NBRC.106098:0.02355944851904995252,Corynebacterium_marinum_DSM.44953:0.05621583767261804226):0.01825777751379884309[68]):0.01246917028071422087[38],(Corynebacterium_testudinoris:0.05772534257214977788,(Corynebacterium_doosanense_CAU_212:0.08761819230677322934,Corynebacterium_uterequi:0.08913734989690262622):0.02878216354668988730[37]):0.03329457417642164851[32]):0.02337744925020408468[18],((Corynebacterium_genitalium_ATCC.33030:0.13960978083014585760,((Corynebacterium_camporealensis:0.01900724616532539074,((Corynebacterium_striatum_ATCC.6940:0.02793077761122681260,(Corynebacterium_casei_LMG_S-19264:0.09508772490901969132,Corynebacterium_aurimucosum_ATCC.700975:0.06154116868197179874):0.02133281590211987683[37]):0.01926652381575647346[52],Corynebacterium_sp._KPL1855:0.07959447054695992230):0.00493397842917804846[43]):0.04164779152038099869[77],Corynebacterium_maris_DSM.45190:0.06653473579605952148):0.01141430862963785375[37]):0.01132514067246439930[22],((Corynebacterium_kroppenstedtii.st.DSM_44385:0.13721888593404557577,(Corynebacterium_imitans:0.07709329056732586172,(Corynebacterium_lipophiloflavum_DSM.44291:0.09966475144889247462,Corynebacterium_ureicelerivorans:0.08770853058052612006):0.02935152534610708380[49]):0.01005979105707095582[57]):0.04470533058118264513[46],Corynebacterium_sp._KPL1989:0.14117346818558706989):0.00260058990937584627[2]):0.02101277944525989719[4]):0.01731307872703112191[4],(Corynebacterium_atypicum:0.14878488950686385994,(((Corynebacterium_urealyticum_ATCC.43042:0.08109056022794525198,Corynebacterium_falsenii_DSM.44353:0.02647532121873109878):0.02001281163757451936[67],(Corynebacterium_resistens.DSM.45100:0.09361240762144444616,Corynebacterium_jeikeium.st.K411:0.05075802997501561303):0.01456093216146996626[28]):0.01916079891973397273[41],(Corynebacterium_variabile.st.DSM_44702:0.07975437083361527901,Corynebacterium_glyciniphilum_AJ_3170:0.06101711250074078052):0.05232929075034213617[98]):0.03818246658376381331[81]):0.02240383627296847063[5]):0.01390923102716643163[5]):0.02599257538729098788[2],(Corynebacterium_glucuronolyticum_ATCC.51866:0.19543384179543077384,Corynebacterium_epidermidicanis:0.09441505325489792100):0.03989542847215644950[26]):0.02315467686357254237[15]):0.02180324773838289779[28],Turicella_otitidis_ATCC.51513:0.22709841974963701494):0.00647000952469075664[49]):0.03639313312409434009[3]):0.01715256618722118057[1]):0.00887606644066211287[1]):0.01382236741838231350[1],(I4F2P8_acti_477641:0.03432971596663478980,(Blastococcus_saxobsidens.st.DD2:0.02356181646335906918,Geodermatophilus_obscurus_ATCC.25078:0.04839249246521360598):0.01771399841866258540[45]):0.07194009584975588623[97]):0.00508541239733533400[1],(Acidothermus_cellulolyticus_ATCC.43068:0.19711065785439307874,(Frankia_symbiont_subsp._Datisca_glomerata:0.04684127483635309314,((Frankia_sp.st.EAN1pec:0.03528013575229826948,Frankia_sp._EUN1f:0.02847041151265640099):0.02193639431912580359[75],(Frankia_sp.st.EuI1c:0.06786490986698449912,(Frankia_sp.st.CcI3:0.02154121864826727059,Frankia_alni.st.ACN14a:0.01931089282406322702):0.03857753956073520230[97]):0.01294956432890107673[78]):0.03082765346814851995[57]):0.10494213050254624919[93]):0.06292316317235431555[47]):0.01442156208524281863[1]):0.01768288382298707773[1],(((Conexibacter_woesei.st.DSM_14684:0.15453371175938890314,Patulibacter_medicamentivorans:0.12267520872672937893):0.43097192226578417973[94],(Ilumatobacter_coccineus_YM16-304:0.20694764290677247764,((archaeon_GW2011_AR10:1.10291703466524348975,(((Thermofilum_sp._1910b:0.34604194622490452860,Thermofilum_pendens.st.Hrk_5:0.16761204039083185680):0.69436056016107849942[100],((Candidatus_Caldiarchaeum_subterraneum:0.70639122641080764886,(misce_Crenarchaeota_group-6_archaeon_AD8-1:0.39366149153200663546,misce_Crenarchaeota_group-1_archaeon_SG8-32-1:0.35948613264277029522):0.34906442375655688526[99]):0.05665445563116531386[50],((Aeropyrum_pernix_ATCC.700893:0.85734260322489908024,(Marinithermus_hydrothermalis.st.DSM.14884:0.45222428172084505604,((Deinococcus_soli_Cha_et_al._2014:0.24216256209741890415,Deinococcus_maricopensis.st.DSM.21211:0.14008522201753856318):0.15041978777344669482[60],((Deinococcus_swuensis:0.20470226130077737170,(Deinococcus_gobiensis.st.DSM_21396:0.02994295684687330039,Deinococcus_gobiensis.st.DSM_21396:0.01156275549609787900):0.15503973187277150791[99]):0.07245665980658018424[54],Deinococcus_proteolyticus_ATCC.35074:0.27257816240848858902):0.22650109591325295888[80]):0.17025675580939142462[39]):0.60892111874913690261[97]):0.16876600576919809082[25],((Pyrolobus_fumarii.DSM.11204:0.42101405801569541376,Hyperthermus_butylicus.st.DSM_5456:0.30285091416901682715):0.14057743975930192537[89],((Thermogladius_cellulolyticus.st.1633:0.73573947005424955581,Staphylothermus_marinus_ATCC.43588:0.31769194509831916173):0.07477232068318251379[42],Thermosphaera_aggregans.st.DSM.11486:0.33289410668589725084):0.28282065566036923565[77]):0.14279820878722651600[59]):0.08567916931988912854[21]):0.09148962235277474653[19]):0.11076224084006490445[30],((((Halobacterium_sp._DL1:0.04081738562180625696,(Halobacterium_salinarum_ATCC.700922:0.07808158566023193359,Natronobacterium_gregoryi_ATCC.43098:0.13833229029683247191):0.01454465278466538121[29]):0.89873594199757067535[100],(Methanocella_paludicola.st.DSM_17711:0.21487375101065223082,Methanocella_arvoryzae.st.DSM.2066:0.12520333087726787102):0.65233391218182523730[99]):0.10217655104402165178[11],((halophilic_archaeon_DL31:0.16776469089877207863,Halorubrum_lacusprofundi_ATCC.49239:0.30480097080217105621):0.07904135581706160651[51],((((Natronococcus_occultus_SP4:0.12226339912068337479,(Halopiger_xanaduensis.st.DSM.8323:0.04176337967595973588,((Natrinema_pellirubrum.st.DSM_15624:0.06568984209919478956,Natrinema_sp.st.J7-2:0.06019544349963425883):0.02892668300974689591[25],((Natronobacterium_gregoryi_ATCC.43098:0.09835106925607557671,Natrialba_magadii_ATCC.43099:0.11127544740681924451):0.02066686188142916047[19],Haloterrigena_turkmenica_ATCC.51198:0.05604402059825832477):0.01786183919759980199[15]):0.01547736212015954869[4]):0.03304508984457216886[8]):0.02899036263853118842[26],Halostagnicola_larsenii_XH-48:0.16373012159854352654):0.09034337766617857313[88],(((Natronomonas_pharaonis_ATCC.35678:0.12000394576333879570,((Halobacterium_sp._DL1:0.08403751785078744652,Halobacterium_salinarum_ATCC.700922:0.40560055421794133368):0.66797151299415236103[100],(Natronomonas_moolapensis.st.DSM_18674:0.12714053972917571667,Halalkalicoccus_jeotgali.st.DSM.18796:0.32596398665347503520):0.03570432887372314290[54]):0.04079385940748943284[52]):0.10833399527188136702[61],Haloarcula_marismortui_ATCC.43049:0.06825747438376413012):0.05865531800229486364[43],Halomicrobium_mukohataei_ATCC.700874:0.15865224010255776776):0.04271821089223773460[30]):0.16582794009191537121[73],((Haloquadratum_walsbyi.st.DSM.16790:0.37416550921322339063,Halogeometricum_borinquense_ATCC.700274:0.12823907185692229316):0.06438536518054108204[47],Haloferax_volcanii_ATCC.29605:0.24658882505854259892):0.06555070231082781029[50]):0.03280583317081030986[16]):0.43834811845913329575[92]):0.14169188740964380746[10],((Methanopyrus_kandleri.st.AV19:1.05197989627129562251,(((Methanobrevibacter_ruminantium_ATCC.35063:0.19597990575548215886,(Methanobrevibacter._AbM4:0.18448534489539844539,Methanobrevibacter_smithii_ATCC.35061:0.16148752203153526885):0.06056393589547300060[60]):0.17722974035921984504[99],(Methanothermobacter_thermautotrophicus_ATCC.29096:0.34843238677193416608,((Methanobacterium_lacus.st.AL-21:0.32709424863354225055,(Methanobacterium_paludis.st.DSM.25820:0.02971695793418263967,Methanosphaera_stadtmanae_ATCC.43021:0.68384382306689495135):0.06936247959128534479[67]):0.11569379853770617173[87],Methanobacterium_sp._MB1:0.19651927166803170866):0.12884558585098615513[84]):0.06774151972217681839[36]):0.24553364068370389650[97],((Pyrococcus_abyssi.st.GE5:0.07734273367990752990,(((Thermococcus_litoralis_ATCC.51850:0.08090234577910705716,Thermococcus_barophilus.st.DSM_11836:0.09668422677400238807):0.07337283355091077375[84],(Thermococcus_kodakarensis_ATCC.BAA:0.11559013340377526091,Thermococcus_gammatolerans.st.DSM_15229:0.04597104500142643740):0.04494928071659194668[54]):0.07616134940703561673[49],Pyrococcus_furiosus_ATCC.43587:0.09343113150555139301):0.02094693857830322997[28]):0.12052393952205014971[75],Methanocaldococcus_jannaschii_ATCC.43067:0.33658704917891885122):0.09971944459210270451[86]):0.05695339234505084058[66]):0.06996258676789629538[21],((Ignisphaera_aggregans.st.DSM.17230:1.12690225283722500471,((Pyrobaculum_aerophilum_ATCC.51768:0.28600131356136765381,Thermoproteus_sp._AZ2:0.53384824181067447313):0.32177845259109144616[79],(Caldivirga_maquilingensis_ATCC.700844:0.29580544385636431404,Vulcanisaeta_distributa.st.DSM.14429:0.46369734948224955451):0.34617169282779985950[95]):0.23325430601333230207[72]):0.25859247495571852093[64],((Sulfolobus_solfataricus_ATCC.35092:0.53810357014125165254,(Sulfolobus_acidocaldarius_ATCC.33909:0.20202285622227550421,Sulfolobus_tokodaii.st.DSM_16993:0.41694889385192207554):0.13614144063822364306[60]):0.20796005128897893099[79],Acidianus_hospitalis.st.W1:0.73072397201718886084):0.08550099746977284088[60]):0.21334410309000409467[63]):0.07828752308738316790[24]):0.16211714669700008629[30]):0.24778629777840788240[27]):1.22220789441493349337[100],Actinobacteria_bacterium_IMCC26256:0.35603989411733610870):0.09021592677713810571[18]):0.07003470194639382918[17]):0.12986351279955690718[28],(Microlunatus_phosphovorus_ATCC.700054:0.11407384290431971108,(Propionibacterium_freudenreichii_subsp._shermanii_ATCC.9614:0.19981302936095682310,((Propionibacterium_propionicum.st.F0230a:0.15313016487174302416,(Propionibacterium_acnes.st.KPA171202:0.10009849753534010020,Propionibacterium_acidipropionici_ATCC.4875:0.06359439685484200022):0.12413230258164478781[99]):0.02834863761917155375[49],Propionimicrobium_lymphophilum_ACS-093-V-SCH5:0.14139292843220066520):0.04096864498953829009[59]):0.03949158174015382494[64]):0.01431902421303288264[64]):0.04821489547883835852[9]):0.02691615537447836562[4]):0.01805848550673359171[11]):0.04735436769475340202[28]):0.12568314202443459093[100],Brachybacterium_sp._SW0106-09:0.02681340195673942786)OROOT;
