# Supplementary material for: A non-canonical mismatch repair pathway in prokaryotes
Source: Nat Commun. 2017 Jan 27;8:14246. doi: 10.1038/ncomms14246 (PMC5290159; doi:10.1038/ncomms14246)
Supplement: Supplementary Dataset 4 — Detailed information for phylogenetic trees of NucS regions. Sequence details of NucS-CT and NucS-NT labels on Supplementary Figures 6-7 trees (Excel file). [file ncomms14246-s5.xlsx]

## Sheet: Sheet1
TaxID	UniProtID	Type_organism	Region_aligned	Label_on_tree	Type_of_tree
1432141	A0A015J6U4	EUKfungi	117-230	375-Rhizophagus_irregularis_DAOM_197198w	NucS_CT_tree
1292022	A0A022LS61	Actinobacteria	112-217	196-Curtobacterium_flaccumfaciens_UCD-AKU	NucS_CT_tree
1292022	A0A022LS61	Actinobacteria	2-106	254-Curtobacterium_flaccumfaciens_UCD-AKU	NucS_NT_tree
191292	A0A059MR86	Actinobacteria	105-210	242-Rhodococcus_aetherivorans	NucS_CT_tree
191292	A0A059MR86	Actinobacteria	2-99	291-Rhodococcus_aetherivorans	NucS_NT_tree
59505	A0A068NI05	Actinobacteria	112-217	314-Actinotignum_schaalii	NucS_CT_tree
59505	A0A068NI05	Actinobacteria	2-106	206-Actinotignum_schaalii	NucS_NT_tree
1274	A0A075JDL2	Actinobacteria	112-217	187-Dermacoccus_nishinomiyaensis	NucS_CT_tree
1274q	A0A075JDL2	Actinobacteria	2-106	236-Dermacoccus_nishinomiyaensis	NucS_NT_tree
191610	A0A075TRZ9	Actinobacteria	111-216	157-Corynebacterium_atypicum	NucS_CT_tree
191610	A0A075TRZ9	Actinobacteria	2-105	307-Corynebacterium_atypicum	NucS_NT_tree
156978	A0A076NNG5	Actinobacteria	111-216	180-Corynebacterium_imitans	NucS_CT_tree
156978	A0A076NNG5	Actinobacteria	2-105	303-Corynebacterium_imitans	NucS_NT_tree
401472	A0A077HKD0	Actinobacteria	111-216	182-Corynebacterium_ureicelerivorans	NucS_CT_tree
401472	A0A077HKD0	Actinobacteria	2-105	302-Corynebacterium_ureicelerivorans	NucS_NT_tree
1487582	A0A086YRS2	Firmicutes	26-101	414-Peptococcaceae_bacterium_SCADC1_2_3	NucS_CT_tree
158787	A0A087DBL3	Actinobacteria	138-243	303-Bifidobacterium_scardovii	NucS_CT_tree
1487956	A0A088QH73	Actinobacteria	111-216	175-Corynebacterium_sp.ATCC.6931	NucS_CT_tree
1487956	A0A088QH73	Actinobacteria	2-105	300-Corynebacterium_sp.ATCC.6931	NucS_NT_tree
1907	A0A089XHB6	Actinobacteria	104-209	136-Streptomyces_glaucescens	NucS_CT_tree
1907	A0A089XHB6	Actinobacteria	2-98	33-Streptomyces_glaucescens	NucS_NT_tree
558173	A0A097IFF8	Actinobacteria	111-216	176-Corynebacterium_doosanense_CAU_212	NucS_CT_tree
558173	A0A097IFF8	Actinobacteria	2-105	311-Corynebacterium_doosanense_CAU_212_=.DSM.45436	NucS_NT_tree
1494608	A0A0A1CUS8	Actinobacteria	1-103	247-Arthrobacter_sp.PAMC25486	NucS_NT_tree
1494608	A0A0A1CUS8	Actinobacteria	109-214	226-Arthrobacter_sp.PAMC25486	NucS_CT_tree
2045	A0A0A1DKD1	Actinobacteria	2-83	104-Nocardioides_simplex	NucS_NT_tree
2045	A0A0A1DKD1	Actinobacteria	89-197	54-Nocardioides_simplex	NucS_CT_tree
1273687	A0A0A1G1G7	Actinobacteria	109-214	265-Mycobacterium_sp.VKM_Ac-1817D	NucS_CT_tree
1273687	A0A0A1G1G7	Actinobacteria	2-103	274-Mycobacterium_sp.VKM_Ac-1817D	NucS_NT_tree
1469502	A0A0A1H8Z4	bProteobacteria	139-236	9-Burkholderiales_bacterium_GJ-E10	NucS_CT_tree
1447716	A0A0A7I542	Actinobacteria	115-220	294-Bifidobacterium_kashiwanohense_PV20-2	NucS_CT_tree
1447716	A0A0A7I542	Actinobacteria	2-109	113-Bifidobacterium_kashiwanohense_PV20-2	NucS_NT_tree
1447715	A0A0A7I965	Actinobacteria	115-220	293-Bifidobacterium_pseudolongum_PV8-2	NucS_CT_tree
1447715	A0A0A7I965	Actinobacteria	2-109	110-Bifidobacterium_pseudolongum_PV8-2	NucS_NT_tree
1182571	A0A0A7KGB2	Deinococcus	131-234	42-Deinococcus_swuensis	NucS_CT_tree
1182571	A0A0A7KGB2	Deinococcus	35-116	194-Deinococcus_swuensis	NucS_NT_tree
1262452	A0A0A8EKK7	Actinobacteria	2-86	5-Streptomyces_sp.769	NucS_NT_tree
1262452	A0A0A8EKK7	Actinobacteria	92-197	95-Streptomyces_sp.769	NucS_CT_tree
1355015	A0A0B2AKF8	Actinobacteria	104-209	124-Streptomyces_pluripotens	NucS_CT_tree
1355015	A0A0B2AKF8	Actinobacteria	2-98	59-Streptomyces_pluripotens	NucS_NT_tree
1508404	A0A0B5ATB3	Firmicutes	198-292	29-Jeotgalibacillus_sp.D5	NucS_CT_tree
1223515	A0A0B5D2K1	Actinobacteria	111-216	178-Corynebacterium_humireducens_NBRC_106098	NucS_CT_tree
1223515	A0A0B5D2K1	Actinobacteria	2-105	308-Corynebacterium_humireducens.NBRC.106098_=.DSM.45392	NucS_NT_tree
40318	A0A0B5DR44	Actinobacteria	104-209	129-Streptomyces_nodosus	NucS_CT_tree
40318	A0A0B5DR44	Actinobacteria	2-98	14-Streptomyces_nodosus	NucS_NT_tree
1081613	A0A0B5EHS1	Actinobacteria	12-111	14-Streptomyces_albus.st.ATCC.21838	NucS_CT_tree
1081613	A0A0B5EL83	Actinobacteria	2-89	34-Streptomyces_albus.st.ATCC.21838	NucS_NT_tree
1081613	A0A0B5EL83	Actinobacteria	95-200	85-Streptomyces_albus.st.ATCC.21838	NucS_CT_tree
1579370	A0A0B5HRR9	uArch	122-226	354-archaeon_GW2011_AR10	NucS_CT_tree
1579370	A0A0B5HRR9	unclassified_Archaea	21-112	199-archaeon_GW2011_AR10	NucS_NT_tree
362257	A0A0B5IA49	Actinobacteria	104-209	108-Streptomyces_vietnamensis	NucS_CT_tree
362257	A0A0B5IA49	Actinobacteria	2-98	37-Streptomyces_vietnamensis	NucS_NT_tree
1224162	A0A0B6TKZ3	Actinobacteria	111-216	179-Corynebacterium_marinum.DSM.44953	NucS_CT_tree
1224162	A0A0B6TKZ3	Actinobacteria	2-105	309-Corynebacterium_marinum.DSM.44953	NucS_NT_tree
1355015	A0A0C1TFE2	Actinobacteria	25-123	15-Streptomyces_pluripotens	NucS_CT_tree
477245	A0A0C5G5E0	Actinobacteria	104-209	144-Streptomyces_cyaneogriseus_subsp.noncyanogenus	NucS_CT_tree
477245	A0A0C5G5E0	Actinobacteria	2-98	62-Streptomyces_cyaneogriseus_subsp.noncyanogenus	NucS_NT_tree
1765	A0A0C7DL59	Actinobacteria	5-101	279-Mycobacterium_bovis	NucS_NT_tree
1403539	A0A0D4DKJ5	Actinobacteria	101-206	96-Streptomyces_lydicus_A02	NucS_CT_tree
1403539	A0A0D4DKJ5	Actinobacteria	2-95	6-Streptomyces_lydicus_A02	NucS_NT_tree
1564114	A0A0D5A5W8	Actinobacteria	104-209	241-Rhodococcus_sp.B7740	NucS_CT_tree
1564114	A0A0D5A5W8	Actinobacteria	2-98	293-Rhodococcus_sp.B7740	NucS_NT_tree
1434104	A0A0E3X163	Euryarchaeota	135-240	4-Methanococcoides_methylutens_MM1	NucS_CT_tree
1619947	A0A0F0EWX2	Actinobacteria	112-217	189-Terrabacter_sp.28	NucS_CT_tree
1619947	A0A0F0EWX2	Actinobacteria	2-106	231-Terrabacter_sp.28	NucS_NT_tree
68170	A0A0F0GVM3	Actinobacteria	100-205	64-Lechevalieria_aerocolonigenes	NucS_CT_tree
68170	A0A0F0GVM3	Actinobacteria	2-93	89-Lechevalieria_aerocolonigenes	NucS_NT_tree
1609137	A0A0F0HFS8	Actinobacteria	104-209	78-Streptomyces_sp.NRRL_F-4428	NucS_CT_tree
1609137	A0A0F0HFS8	Actinobacteria	2-98	29-Streptomyces_sp.NRRL_F-4428	NucS_NT_tree
1427391	A0A0F0HWK4	Actinobacteria	100-205	103-Saccharothrix_sp.ST-888	NucS_CT_tree
1427391	A0A0F0HWK4	Actinobacteria	2-94	44-Saccharothrix_sp.ST-888	NucS_NT_tree
582680	A0A0F0L0V9	Actinobacteria	112-217	213-Microbacterium_azadirachtae	NucS_CT_tree
582680	A0A0F0L0V9	Actinobacteria	2-106	218-Microbacterium_azadirachtae	NucS_NT_tree
104336	A0A0F0L3Q4	Actinobacteria	112-217	218-Microbacterium_foliorum	NucS_CT_tree
104336	A0A0F0L3Q4	Actinobacteria	2-106	222-Microbacterium_foliorum	NucS_NT_tree
82380	A0A0F0LCW4	Actinobacteria	112-217	217-Microbacterium_oxydans	NucS_CT_tree
82380	A0A0F0LCW4	Actinobacteria	2-106	223-Microbacterium_oxydans	NucS_NT_tree
400772	A0A0F0LUJ5	Actinobacteria	112-217	221-Microbacterium_ginsengisoli	NucS_CT_tree
400772	A0A0F0LUJ5	Actinobacteria	2-106	217-Microbacterium_ginsengisoli	NucS_NT_tree
1263625	A0A0F2C0Y8	Actinobacteria	112-217	215-Microbacterium_sp.SA39	NucS_CT_tree
1263625	A0A0F2C0Y8	Actinobacteria	2-106	220-Microbacterium_sp.SA39	NucS_NT_tree
1844	A0A0F2GJ00	Actinobacteria	111-216	57-Nocardioides_luteus	NucS_CT_tree
1844	A0A0F2GJ00	Actinobacteria	8-105	103-Nocardioides_luteus	NucS_NT_tree
1609232	A0A0F2L6U5	Crenarchaeota	130-233	30-Thermoproteus_sp.AZ2	NucS_CT_tree
1609232	A0A0F2L6U5	Crenarchaeota	29-123	185-Thermoproteus_sp.AZ2	NucS_NT_tree
1629708	A0A0F2R2U2	dProteobacteria	118-223	10-Desulfatitalea_sp.BRH_c12	NucS_CT_tree
1629718	A0A0F2RIH7	aProteobacteria	25-95	413-Rhodospirillaceae_bacterium_BRH_c57	NucS_CT_tree
359131	A0A0F2THU8	Actinobacteria	100-205	102-Streptomyces_rubellomurinus	NucS_CT_tree
359131	A0A0F2THU8	Actinobacteria	2-94	43-Streptomyces_rubellomurinus	NucS_NT_tree
29290	A0A0F3GP45	Magnetobacterium	5-91	373-Candidatus_Magnetobacterium_bavaricum	NucS_CT_tree
29290	A0A0F3GVJ1	Magnetobacterium	5-91	374-Candidatus_Magnetobacterium_bavaricum	NucS_CT_tree
29290	A0A0F3GWK2	Magnetobacterium	5-90	372-Candidatus_Magnetobacterium_bavaricum	NucS_CT_tree
68223	A0A0F4IQN5	Actinobacteria	104-209	73-Streptomyces_katrae	NucS_CT_tree
68223	A0A0F4IQN5	Actinobacteria	2-98	28-Streptomyces_katrae	NucS_NT_tree
1609133	A0A0F4JFE1	Actinobacteria	100-205	104-Streptomyces_sp.NRRL_S-495	NucS_CT_tree
1609133	A0A0F4JFE1	Actinobacteria	2-94	42-Streptomyces_sp.NRRL_S-495	NucS_NT_tree
1609134	A0A0F4KPC5	Actinobacteria	111-216	77-Streptomyces_sp.NRRL_S-444	NucS_CT_tree
1609134	A0A0F4KPC5	Actinobacteria	9-105	32-Streptomyces_sp.NRRL_S-444	NucS_NT_tree
1415558	A0A0F5VNH9	Actinobacteria	108-213	115-Streptomyces_sp.WM6386	NucS_CT_tree
1415558	A0A0F5VNH9	Actinobacteria	2-102	73-Streptomyces_sp.WM6386	NucS_NT_tree
161896	A0A0F6QWI2	Actinobacteria	111-216	169-Corynebacterium_camporealensis	NucS_CT_tree
161896	A0A0F6QWI2	Actinobacteria	2-105	314-Corynebacterium_camporealensis	NucS_NT_tree
35755	A0A0F6R128	Actinobacteria	108-213	163-Corynebacterium_kutscheri	NucS_CT_tree
35755	A0A0F6R128	Actinobacteria	2-102	326-Corynebacterium_kutscheri	NucS_NT_tree
408015	A0A0F7FZJ1	Actinobacteria	104-209	106-Streptomyces_xiamenensis	NucS_CT_tree
408015	A0A0F7FZJ1	Actinobacteria	2-98	8-Streptomyces_xiamenensis	NucS_NT_tree
1309411	A0A0F7JSZ5	Deinococcus	130-234	47-Deinococcus_soli.Cha_et_al.2014	NucS_CT_tree
1309411	A0A0F7JSZ5	Deinococcus	27-119	192-'Deinococcus_soli'_Cha_et_al._2014	NucS_NT_tree
444103	A0A0F7N8Q9	Actinobacteria	104-209	105-Streptomyces_sp.CNQ-509	NucS_CT_tree
444103	A0A0F7N8Q9	Actinobacteria	2-98	2-Streptomyces_sp.CNQ-509	NucS_NT_tree
1538547	A0A0F8V6Z2	unclassified_Archaea	12-114	371-Lokiarchaeum_sp.GC14_75	NucS_CT_tree
1538547	A0A0F8VJ88	unclassified_Archaea	12-116	370-Lokiarchaeum_sp.GC14_75	NucS_CT_tree
1618405	A0A0G0TTC8	Microgenomates	22-133	17-Microgenomates	NucS_CT_tree
161882	A0A0G1GLJ9	Parcubacteria	233-328	416-Parcubacteria	NucS_CT_tree
665007	A0A0G3AA19	Actinobacteria	104-209	126-Streptomyces_incarnatus	NucS_CT_tree
665007	A0A0G3AA19	Actinobacteria	2-98	70-Streptomyces_incarnatus	NucS_NT_tree
1050174	A0A0G3GP16	Actinobacteria	111-216	159-Corynebacterium_epidermidicanis	NucS_CT_tree
1050174	A0A0G3GP16	Actinobacteria	2-105	301-Corynebacterium_epidermidicanis	NucS_NT_tree
571915	A0A0G3H3G9	Actinobacteria	112-217	164-Corynebacterium_mustelae	NucS_CT_tree
571915	A0A0G3H3G9	Actinobacteria	2-106	324-Corynebacterium_mustelae	NucS_NT_tree
136857	A0A0G3HBG4	Actinobacteria	111-216	183-Corynebacterium_testudinoris	NucS_CT_tree
136857	A0A0G3HBG4	Actinobacteria	2-105	328-Corynebacterium_testudinoris	NucS_NT_tree
1072256	A0A0G3HG22	Actinobacteria	111-216	184-Corynebacterium_uterequi	NucS_CT_tree
1072256	A0A0G3HG22	Actinobacteria	2-105	317-Corynebacterium_uterequi	NucS_NT_tree
1545728	A0A0G3IMW3	Actinobacteria	105-210	263-Mycobacterium_sp.EPa45	NucS_CT_tree
1545728	A0A0G3IMW3	Actinobacteria	2-99	283-Mycobacterium_sp.EPa45	NucS_NT_tree
465541	A0A0G3UPX3	Actinobacteria	104-209	75-Streptomyces_sp.Mg1	NucS_CT_tree
465541	A0A0G3UPX3	Actinobacteria	2-98	30-Streptomyces_sp.Mg1	NucS_NT_tree
1650658	A0A0G3V8E7	Actinobacteria	100-204	345-Actinobacteria_bacterium_IMCC26256	NucS_CT_tree
1650658	A0A0G3V8E7	Actinobacteria	2-94	330-Actinobacteria_bacterium_IMCC26256	NucS_NT_tree
1577075	A0A0H4BZ02	Actinobacteria	104-209	122-Streptomyces_sp.PBH53	NucS_CT_tree
1577075	A0A0H4BZ02	Actinobacteria	2-98	66-Streptomyces_sp.PBH53	NucS_NT_tree
29311	A0A0I9UJZ1	Actinobacteria	104-209	262-Mycobacterium_haemophilum	NucS_CT_tree
29311	A0A0I9UJZ1	Actinobacteria	2-98	281-Mycobacterium_haemophilum	NucS_NT_tree
1938	A0A0J7Z9K2	Actinobacteria	104-209	140-Streptomyces_viridochromogenes	NucS_CT_tree
1938	A0A0J7Z9K2	Actinobacteria	2-98	75-Streptomyces_viridochromogenes	NucS_NT_tree
1938	A0A0J8C890	Actinobacteria	25-124	13-Streptomyces_viridochromogenes	NucS_CT_tree
260936	A0A0K2YCE3	Actinobacteria	116-221	237-Rhodococcus_sp.RD6.2	NucS_CT_tree
260936	A0A0K2YCE3	Actinobacteria	13-110	292-Rhodococcus_sp.RD6.2	NucS_NT_tree
1685135	A0A0M0BHW9	unclassified_Archaea	137-242	7-miscellaneous_Crenarchaeota_group_archaeon_SMTZ-80	NucS_CT_tree
1685126	A0A0M0BV96	unclassified_Archaea	134-239	399-Crenarchaeota_group-6_archaeon_AD8-1	NucS_CT_tree
1685126	A0A0M0BV96	unclassified_Archaea	33-126	140-miscellaneous_Crenarchaeota_group-6_archaeon_AD8-1	NucS_NT_tree
1685124	A0A0M0BYU0	unclassified_Archaea	134-239	400-Crenarchaeota_group-1_archaeon_SG8-32-1	NucS_CT_tree
1685124	A0A0M0BYU0	unclassified_Archaea	32-122	141-miscellaneous_Crenarchaeota_group-1_archaeon_SG8-32-1	NucS_NT_tree
1292021	A0A0M2CTM4	Actinobacteria	112-217	224-Kocuria_sp.UCD-OTCP	NucS_CT_tree
1292021	A0A0M2CTM4	Actinobacteria	2-106	246-Kocuria_sp.UCD-OTCP	NucS_NT_tree
284040	A0A0M2GNQ1	Actinobacteria	104-209	109-Streptomyces_variegatus	NucS_CT_tree
284040	A0A0M2GNQ1	Actinobacteria	2-98	25-Streptomyces_variegatus	NucS_NT_tree
69370	A0A0M2H299	Actinobacteria	112-217	220-Microbacterium_trichothecenolyticum	NucS_CT_tree
69370	A0A0M2H299	Actinobacteria	2-106	215-Microbacterium_trichothecenolyticum	NucS_NT_tree
92835	A0A0M2H3V2	Actinobacteria	112-217	219-Microbacterium_ketosireducens	NucS_CT_tree
92835	A0A0M2H3V2	Actinobacteria	2-106	216-Microbacterium_ketosireducens	NucS_NT_tree
92835	A0A0M2HGG4	Actinobacteria	24-114	415-Microbacterium_ketosireducens	NucS_CT_tree
273678	A0A0M2HUV4	Actinobacteria	112-217	214-Microbacterium_hydrocarbonoxydans	NucS_CT_tree
273678	A0A0M2HUV4	Actinobacteria	2-106	221-Microbacterium_hydrocarbonoxydans	NucS_NT_tree
1428628	A0A0M2J665	Actinobacteria	104-209	134-Streptomyces_mangrovisoli	NucS_CT_tree
1428628	A0A0M2J665	Actinobacteria	2-98	61-Streptomyces_mangrovisoli	NucS_NT_tree
1807	A0A0M2K9Q7	Actinobacteria	104-209	267-Mycobacterium_obuense	NucS_CT_tree
1807	A0A0M2K9Q7	Actinobacteria	2-98	270-Mycobacterium_obuense	NucS_NT_tree
1642040	A0A0M2LYV3	Actinobacteria	112-217	197-Leucobacter_sp.Ag1	NucS_CT_tree
1642040	A0A0M2LYV3	Actinobacteria	2-106	253-Leucobacter_sp.Ag1	NucS_NT_tree
1428626	A0A0M2MSJ8	Actinobacteria	104-209	119-Streptomyces_sp.MUSC136T	NucS_CT_tree
1428626	A0A0M2MSJ8	Actinobacteria	2-98	72-Streptomyces_sp.MUSC136T	NucS_NT_tree
1538294	A0A0M2RMV3	Actinobacteria	100-205	330-Micromonospora_sp.HK10	NucS_CT_tree
1538294	A0A0M2RMV3	Actinobacteria	2-94	46-Micromonospora_sp.HK10	NucS_NT_tree
1725	A0A0M2XGN4	Actinobacteria	111-216	174-Corynebacterium_xerosis	NucS_CT_tree
1725	A0A0M2XGN4	Actinobacteria	2-105	299-Corynebacterium_xerosis	NucS_NT_tree
1428620	A0A0M2YNL7	Actinobacteria	104-209	121-Streptomyces_sp.MUSC119T	NucS_CT_tree
1428620	A0A0M2YNL7	Actinobacteria	2-98	24-Streptomyces_sp.MUSC119T	NucS_NT_tree
81858	A0A0M2ZEM8	Actinobacteria	104-209	254-Mycobacterium_elephantis	NucS_CT_tree
81858	A0A0M2ZEM8	Actinobacteria	2-98	263-Mycobacterium_elephantis	NucS_NT_tree
1643443	A0A0M3D5Q3	Actinobacteria	112-217	216-Microbacterium_sp.Ag1	NucS_CT_tree
1643443	A0A0M3D5Q3	Actinobacteria	2-106	219-Microbacterium_sp.Ag1	NucS_NT_tree
36816	A0A0M8QR27	Actinobacteria	104-209	143-Streptomyces_caelestis	NucS_CT_tree
36816	A0A0M8QR27	Actinobacteria	2-98	40-Streptomyces_caelestis	NucS_NT_tree
1415546	A0A0M8TGL3	Actinobacteria	104-209	117-Streptomyces_sp.MMG1533	NucS_CT_tree
1415546	A0A0M8TGL3	Actinobacteria	2-98	15-Streptomyces_sp.MMG1533	NucS_NT_tree
1415544	A0A0M8V1I8	Actinobacteria	104-209	118-Streptomyces_sp.MMG1121	NucS_CT_tree
1415544	A0A0M8V1I8	Actinobacteria	2-98	71-Streptomyces_sp.MMG1121	NucS_NT_tree
1519490	A0A0M8VGC3	Actinobacteria	104-209	139-Streptomyces_sp.NRRL_WC-3618	NucS_CT_tree
1519490	A0A0M8VGC3	Actinobacteria	2-98	12-Streptomyces_sp.NRRL_WC-3618	NucS_NT_tree
1519492	A0A0M8W9M8	Actinobacteria	2-74	85-Nocardia_sp.NRRL_S-836	NucS_NT_tree
1519492	A0A0M8W9M8	Actinobacteria	81-186	65-Nocardia_sp.NRRL_S-836	NucS_CT_tree
1415541	A0A0M8XGN6	Actinobacteria	107-212	333-Micromonospora_sp.NRRL_B-16802	NucS_CT_tree
1415541	A0A0M8XGN6	Actinobacteria	9-101	47-Micromonospora_sp.NRRL_B-16802	NucS_NT_tree
1519494	A0A0M8XX45	Actinobacteria	2-81	349-Nocardiopsis_sp.NRRL_B-16309	NucS_NT_tree
1519494	A0A0M8XX45	Actinobacteria	87-192	72-Nocardiopsis_sp.NRRL_B-16309	NucS_CT_tree
1415542	A0A0M8Y0E1	Actinobacteria	103-208	62-Saccharothrix_sp.NRRL_B-16348	NucS_CT_tree
1415542	A0A0M8Y0E1	Actinobacteria	5-96	88-Saccharothrix_sp.NRRL_B-16348	NucS_NT_tree
1519495	A0A0M8YPC0	Actinobacteria	104-209	83-Streptomyces_sp.NRRL_F-6491	NucS_CT_tree
1519495	A0A0M8YPC0	Actinobacteria	2-98	36-Streptomyces_sp.NRRL_F-6491	NucS_NT_tree
1704590	A0A0M9ULI7	Actinobacteria	116-221	229-Brachybacterium_sp.SW0106-09	NucS_CT_tree
1704590	A0A0M9ULI7	Actinobacteria	2-110	241-Brachybacterium_sp.SW0106-09	NucS_NT_tree
84292	A0A0M9VMG1	Actinobacteria	112-217	223-Microbacterium_chocolatum	NucS_CT_tree
84292	A0A0M9VMG1	Actinobacteria	2-106	214-Microbacterium_chocolatum	NucS_NT_tree
380630	A0A0M9WTZ4	Firmicutes	16-117	28-Bacillus_decisifrondis	NucS_CT_tree
1415555	A0A0M9Y4Q3	Actinobacteria	104-209	80-Streptomyces_sp.WM6372	NucS_CT_tree
1415555	A0A0M9Y4Q3	Actinobacteria	2-98	31-Streptomyces_sp.WM6372	NucS_NT_tree
1415557	A0A0M9YE29	Actinobacteria	104-209	145-Streptomyces_sp.WM6378	NucS_CT_tree
1415557	A0A0M9YE29	Actinobacteria	2-98	22-Streptomyces_sp.WM6378	NucS_NT_tree
1415551	A0A0M9YRH6	Actinobacteria	104-209	76-Streptomyces_sp.WM4235	NucS_CT_tree
1415551	A0A0M9YRH6	Actinobacteria	2-98	20-Streptomyces_sp.WM4235	NucS_NT_tree
1519489	A0A0M9ZG63	Actinobacteria	104-209	141-Streptomyces_sp.AS58	NucS_CT_tree
1519489	A0A0M9ZG63	Actinobacteria	2-98	11-Streptomyces_sp.AS58	NucS_NT_tree
1609099	A0A0N0GY03	Actinobacteria	104-209	87-Streptomyces_sp.NRRL_F-6602	NucS_CT_tree
1609099	A0A0N0GY03	Actinobacteria	5-98	365-Streptomyces_sp.NRRL_F-6602	NucS_NT_tree
1592329	A0A0N0NDK7	Actinobacteria	104-209	111-Actinobacteria_bacterium_OV320	NucS_CT_tree
1592329	A0A0N0NDK7	Actinobacteria	2-98	74-Actinobacteria_bacterium_OV320	NucS_NT_tree
1523422	A0A0N1BRI1	Alphaproteobacteria	127-224	21-Brevundimonas_sp.AAP58	NucS_CT_tree
1690245	A0A0N1CPS1	Actinobacteria	112-217	198-Frigoribacterium_sp.RIT-PI-h	NucS_CT_tree
1690245	A0A0N1CPS1	Actinobacteria	2-106	257-Frigoribacterium_sp.RIT-PI-h	NucS_NT_tree
1705393	A0A0N1DVA5	FCB	81-180	19-Chryseobacterium_sp.ERMR1:04	NucS_CT_tree
1592327	A0A0N1FUJ3	Actinobacteria	123-228	137-Actinobacteria_bacterium_OK074	NucS_CT_tree
1592327	A0A0N1FUJ3	Actinobacteria	21-117	35-Actinobacteria_bacterium_OK074	NucS_NT_tree
1592328	A0A0N1G4X3	Actinobacteria	104-209	79-Actinobacteria_bacterium_OV450	NucS_CT_tree
1592328	A0A0N1G4X3	Actinobacteria	2-98	19-Actinobacteria_bacterium_OV450	NucS_NT_tree
1592326	A0A0N1GG66	Actinobacteria	104-209	114-Actinobacteria_bacterium_OK006	NucS_CT_tree
1592326	A0A0N1GG66	Actinobacteria	2-98	21-Actinobacteria_bacterium_OK006	NucS_NT_tree
1609099	A0A0N1JXP9	Actinobacteria	101-206	107-Streptomyces_sp.NRRL_F-6602	NucS_CT_tree
1609099	A0A0N1JXP9	Actinobacteria	2-95	3-Streptomyces_sp.NRRL_F-6602	NucS_NT_tree
290399	A0JY58	Actinobacteria	112-217	232-Arthrobacter_sp.st.FB24	NucS_CT_tree
290399	A0JY58	Actinobacteria	2-106	249-Arthrobacter_sp.st.FB24	NucS_NT_tree
351607	A0LSM7	Actinobacteria	132-237	347-Acidothermus_cellulolyticus.st.ATCC.43068	NucS_CT_tree
351607	A0LSM7	Actinobacteria	34-126	355-Acidothermus_cellulolyticus.st.ATCC.43068	NucS_NT_tree
246196	A0R1Z0	Actinobacteria	105-210	266-Mycobacterium_smegmatis.st.ATCC.700084	NucS_CT_tree
246196	A0R1Z0	Actinobacteria	2-99	271-Mycobacterium_smegmatis.st.ATCC.700084	NucS_NT_tree
313612	A0YVK1	Cyanobacteria	21-115	27-Lyngbya_sp.st.PCC_8106	NucS_CT_tree
313612	A0YXG4	Cyanobacteria	19-125	26-Lyngbya_sp.st.PCC_8106	NucS_CT_tree
367928	A1A3C3	Actinobacteria	115-220	305-Bifidobacterium_adolescentis.st.ATCC.15703	NucS_CT_tree
367928	A1A3C3	Actinobacteria	2-109	112-Bifidobacterium_adolescentis.st.ATCC.15703	NucS_NT_tree
290340	A1R7U7	Actinobacteria	63-168	233-Arthrobacter_aurescens.st.TC1	NucS_CT_tree
368408	A1RYH5	Crenarchaeota	119-226	369-Thermofilum_pendens.st.Hrk_5	NucS_CT_tree
368408	A1RYH5	Crenarchaeota	17-110	139-Thermofilum_pendens.st.Hrk_5	NucS_NT_tree
196162	A1SHK9	Actinobacteria	107-212	56-Nocardioides_sp.st.BAA-499	NucS_CT_tree
196162	A1SHK9	Actinobacteria	4-101	117-Nocardioides_sp.st.BAA-499	NucS_NT_tree
350058	A1TD35	Actinobacteria	104-209	268-Mycobacterium_vanbaalenii.st.DSM_7251	NucS_CT_tree
350058	A1TD35	Actinobacteria	2-98	269-Mycobacterium_vanbaalenii.st.DSM_7251	NucS_NT_tree
189918	A1UJX5	Actinobacteria	106-211	271-Mycobacterium_sp.st.KMS	NucS_CT_tree
189918	A1UJX5	Actinobacteria	4-100	264-Mycobacterium_sp.st.KMS	NucS_NT_tree
415426	A2BLT3	Crenarchaeota	133-238	355-Hyperthermus_butylicus.st.DSM_5456	NucS_CT_tree
415426	A2BLT3	Crenarchaeota	30-118	190-Hyperthermus_butylicus.st.DSM_5456	NucS_NT_tree
399550	A3DP33	Crenarchaeota	133-236	351-Staphylothermus_marinus.st.ATCC.43588	NucS_CT_tree
399550	A3DP33	Crenarchaeota	31-119	189-Staphylothermus_marinus.st.ATCC.43588	NucS_NT_tree
313589	A3TGD0	Actinobacteria	112-217	188-Janibacter_sp.HTCC2649	NucS_CT_tree
313589	A3TGD0	Actinobacteria	2-106	238-Janibacter_sp.HTCC2649	NucS_NT_tree
312284	A4AEZ9	Actinobacteria	112-217	235-marine_actinobacterium_PHSC20C1	NucS_CT_tree
312284	A4AEZ9	Actinobacteria	2-106	256-marine_actinobacterium_PHSC20C1	NucS_NT_tree
405948	A4FN03	Actinobacteria	2-73	79-Saccharopolyspora_erythraea.st.ATCC.11635	NucS_NT_tree
405948	A4FN03	Actinobacteria	79-184	60-Saccharopolyspora_erythraea.st.ATCC.11635	NucS_CT_tree
269482	A4JU68	Betaproteobacteria	112-206	23-Burkholderia_vietnamiensis.st.G4	NucS_CT_tree
369723	A4XAV2	Actinobacteria	100-205	329-Salinispora_tropica.st.ATCC.BAA-916	NucS_CT_tree
369723	A4XAV2	Actinobacteria	2-94	54-Salinispora_tropica.st.ATCC.BAA-916	NucS_NT_tree
420247	A5UKH4	Euryarchaeota	130-245	363-Methanobrevibacter_smithii.st.PS	NucS_CT_tree
420247	A5UKH4	Euryarchaeota	28-123	159-Methanobrevibacter_smithii.st.PS	NucS_NT_tree
410291	A6AKW1	Gammaproteobacteria	3-93	39-Vibrio_campbellii.st.HY01	NucS_CT_tree
266940	A6W7H4	Actinobacteria	112-217	195-Kineococcus_radiotolerans.st.ATCC.BAA-149	NucS_CT_tree
266940	A6W7H4	Actinobacteria	2-106	239-Kineococcus_radiotolerans.st.ATCC.BAA-149	NucS_NT_tree
298653	A8L3X7	Actinobacteria	100-206	52-Frankia_sp.st.EAN1pec	NucS_CT_tree
298653	A8L3X7	Actinobacteria	2-94	361-Frankia_sp.st.EAN1pec	NucS_NT_tree
397948	A8MAQ2	Crenarchaeota	128-230	34-Caldivirga_maquilingensis.st.ATCC.700844	NucS_CT_tree
397948	A8MAQ2	Crenarchaeota	26-121	184-Caldivirga_maquilingensis.st.ATCC.700844	NucS_NT_tree
288705	A9WND3	Actinobacteria	111-216	231-Renibacterium_salmoninarum.st.ATCC.33209	NucS_CT_tree
288705	A9WND3	Actinobacteria	4-105	251-Renibacterium_salmoninarum.st.ATCC.33209	NucS_NT_tree
31964	B0RFR0	Actinobacteria	112-217	199-Clavibacter_michiganensis_subsp.sepedonicus.st.ATCC.33113	NucS_CT_tree
31964	B0RFR0	Actinobacteria	2-106	255-Clavibacter_michiganensis_subsp.sepedonicus.st.ATCC.33113	NucS_NT_tree
561007	B1MLW9	Actinobacteria	113-218	275-Mycobacterium_abscessus.st.ATCC.19977	NucS_CT_tree
561007	B1MLW9	Actinobacteria	2-107	261-Mycobacterium_abscessus.st.ATCC.19977	NucS_NT_tree
504474	B1VFZ0	Actinobacteria	127-232	150-Corynebacterium_urealyticum.st.ATCC.43042	NucS_CT_tree
504474	B1VFZ0	Actinobacteria	2-120	334-Corynebacterium_urealyticum.st.ATCC.43042	NucS_NT_tree
455632	B1W089	Actinobacteria	104-209	88-Streptomyces_griseus_subsp.griseus.st.JCM_4626	NucS_CT_tree
455632	B1W089	Actinobacteria	2-98	38-Streptomyces_griseus_subsp.griseus.st.JCM_4626	NucS_NT_tree
32049	B1XK05	Cyanobacteria	125-221	11-Synechococcus_sp.ATCC.27264	NucS_CT_tree
378753	B2GLZ4	Actinobacteria	112-217	203-Kocuria_rhizophila.st.ATCC.9341	NucS_CT_tree
378753	B2GLZ4	Actinobacteria	2-106	244-Kocuria_rhizophila.st.ATCC.9341	NucS_NT_tree
216594	B2HQJ2	Actinobacteria	104-209	261-Mycobacterium_marinum.st.ATCC.BAA-535	NucS_CT_tree
216594	B2HQJ2	Actinobacteria	2-98	275-Mycobacterium_marinum.st.ATCC.BAA-535	NucS_NT_tree
10228	B3SFT8	Eukaryotes	109-219	423-Trichoplax_adhaerens	NucS_CT_tree
465543	B5GI20	Actinobacteria	132-237	112-Streptomyces_sp.st.SPB074	NucS_CT_tree
465543	B5GI20	Actinobacteria	30-126	366-Streptomyces_sp.st.SPB074	NucS_NT_tree
457429	B5H9C0	Actinobacteria	104-209	92-Streptomyces_pristinaespiralis_ATCC.25486	NucS_CT_tree
457429	B5H9C0	Actinobacteria	5-98	9-Streptomyces_pristinaespiralis.ATCC.25486	NucS_NT_tree
463191	B5HMP1	Actinobacteria	104-209	120-Streptomyces_sviceus_ATCC.29083	NucS_CT_tree
463191	B5HMP1	Actinobacteria	2-98	23-Streptomyces_sviceus.ATCC.29083	NucS_NT_tree
442563	B8DWS0	Actinobacteria	115-220	304-Bifidobacterium_animalis_subsp.lactis.st.AD011	NucS_CT_tree
442563	B8DWS0	Actinobacteria	2-109	114-Bifidobacterium_animalis_subsp.lactis.st.AD011	NucS_NT_tree
452863	B8HAY3	Actinobacteria	112-217	227-Arthrobacter_chlorophenolicus.st.ATCC.700700	NucS_CT_tree
452863	B8HAY3	Actinobacteria	2-106	250-Arthrobacter_chlorophenolicus.st.ATCC.700700	NucS_NT_tree
416348	B9LQR2	Halobacteria	130-242	389-Halorubrum_lacusprofundi.st.ATCC.49239	NucS_CT_tree
416348	B9LQR2	Halobacteria	28-117	177-Halorubrum_lacusprofundi.st.ATCC.49239	NucS_NT_tree
416348	B9LTA7	Halobacteria	6-87	123-Halorubrum_lacusprofundi.st.ATCC.49239	NucS_NT_tree
3988	B9T981	Eukaryotes	193-304	422-Ricinus_communis	NucS_CT_tree
177437	C0QBM7	dProteobacteria	123-220	12-Desulfobacterium_autotrophicum.st.ATCC.43914	NucS_CT_tree
525246	C0W6R4	Actinobacteria	112-217	289-Actinomyces_urogenitalis.DSM.15434	NucS_CT_tree
525246	C0W6R4	Actinobacteria	2-106	203-Actinomyces_urogenitalis.DSM.15434	NucS_NT_tree
525263	C0XPF0	Actinobacteria	111-216	181-Corynebacterium_lipophiloflavum.DSM.44291	NucS_CT_tree
525263	C0XPF0	Actinobacteria	2-105	338-Corynebacterium_lipophiloflavum.DSM.44291	NucS_NT_tree
234621	C1A1X1	Actinobacteria	105-210	244-Rhodococcus_erythropolis.st.PR4	NucS_CT_tree
234621	C1A1X1	Actinobacteria	2-99	294-Rhodococcus_erythropolis.st.PR4	NucS_NT_tree
525268	C2CL63	Actinobacteria	2-84	316-Corynebacterium_striatum.ATCC.6940	NucS_NT_tree
525268	C2CL63	Actinobacteria	90-195	171-Corynebacterium_striatum_ATCC.6940	NucS_CT_tree
548478	C2GJ64	Actinobacteria	111-216	156-Corynebacterium_glucuronolyticum_ATCC.51866	NucS_CT_tree
548478	C2GJ64	Actinobacteria	2-105	306-Corynebacterium_glucuronolyticum.ATCC.51866	NucS_NT_tree
548476	C3PFR8	Actinobacteria	111-216	173-Corynebacterium_aurimucosum.st.ATCC.700975	NucS_CT_tree
548476	C3PFR8	Actinobacteria	2-105	315-Corynebacterium_aurimucosum.st.ATCC.700975	NucS_NT_tree
518635	C4FDI7	Actinobacteria	141-246	306-Bifidobacterium_angulatum.DSM.20098	NucS_CT_tree
518635	C4FDI7	Actinobacteria	28-135	107-Bifidobacterium_angulatum.DSM.20098	NucS_NT_tree
645127	C4LJL1	Actinobacteria	134-239	155-Corynebacterium_kroppenstedtii.st.DSM_44385	NucS_CT_tree
645127	C4LJL1	Actinobacteria	2-127	339-Corynebacterium_kroppenstedtii.st.DSM_44385	NucS_NT_tree
593117	C5A321	Euryarchaeota	130-234	403-Thermococcus_gammatolerans.st.DSM_15229	NucS_CT_tree
593117	C5A321	Euryarchaeota	29-124	154-Thermococcus_gammatolerans.st.DSM_15229	NucS_NT_tree
471853	C5C1V1	Actinobacteria	112-217	211-Beutenbergia_cavernae.st.ATCC.BAA-8	NucS_CT_tree
471853	C5C1V1	Actinobacteria	2-106	240-Beutenbergia_cavernae.st.ATCC.BAA-8	NucS_NT_tree
465515	C5CA81	Actinobacteria	112-217	234-Micrococcus_luteus.st.ATCC.4698	NucS_CT_tree
465515	C5CA81	Actinobacteria	2-106	243-Micrococcus_luteus.st.ATCC.4698	NucS_NT_tree
446462	C6WHI2	Actinobacteria	100-205	66-Actinosynnema_mirum.st.ATCC.29888	NucS_CT_tree
446462	C6WHI2	Actinobacteria	2-93	86-Actinosynnema_mirum.st.ATCC.29888	NucS_NT_tree
582402	C6XRV6	Alphaproteobacteria	122-217	22-Hirschia_baltica.st.ATCC.49814	NucS_CT_tree
446465	C7MDR8	Actinobacteria	116-221	228-Brachybacterium_faecium.st.ATCC.43885	NucS_CT_tree
446465	C7MDR8	Actinobacteria	2-110	242-Brachybacterium_faecium.st.ATCC.43885	NucS_NT_tree
471857	C7MX01	Actinobacteria	1-90	82-Saccharomonospora_viridis.st.ATCC.15386	NucS_NT_tree
471857	C7MX01	Actinobacteria	97-202	318-Saccharomonospora_viridis.st.ATCC.15386	NucS_CT_tree
478801	C7NJD1	Actinobacteria	112-217	186-Kytococcus_sedentarius.st.ATCC.14392	NucS_CT_tree
478801	C7NJD1	Actinobacteria	2-106	100-Kytococcus_sedentarius.st.ATCC.14392	NucS_NT_tree
485914	C7NZ54	Halobacteria	135-242	398-Halomicrobium_mukohataei.st.ATCC.700874	NucS_CT_tree
485914	C7NZ54	Halobacteria	33-126	170-Halomicrobium_mukohataei.st.ATCC.700874	NucS_NT_tree
485914	C7NZB3	Halobacteria	29-86	131-Halomicrobium_mukohataei.st.ATCC.700874	NucS_NT_tree
479433	C7Q766	Actinobacteria	106-211	291-Catenulispora_acidiphila.st.DSM_44928	NucS_CT_tree
479433	C7Q766	Actinobacteria	2-100	55-Catenulispora_acidiphila.st.DSM_44928	NucS_NT_tree
471856	C7QZB6	Actinobacteria	112-217	204-Jonesia_denitrificans.st.ATCC.14870	NucS_CT_tree
471856	C7QZB6	Actinobacteria	2-106	228-Jonesia_denitrificans.st.ATCC.14870	NucS_NT_tree
479431	C8XJ45	Actinobacteria	100-234	59-Nakamurella_multipartita.st.ATCC.700099	NucS_CT_tree
479431	C8XJ45	Actinobacteria	2-94	99-Nakamurella_multipartita.st.ATCC.700099	NucS_NT_tree
680198	C9Z8D1	Actinobacteria	107-212	138-Streptomyces_scabiei.st.87.22	NucS_CT_tree
680198	C9Z8D1	Actinobacteria	5-101	18-Streptomyces_scabiei.st.87.22	NucS_NT_tree
526226	D0L9L3	Actinobacteria	108-213	250-Gordonia_bronchialis.st.ATCC.25592	NucS_CT_tree
526226	D0L9L3	Actinobacteria	2-102	286-Gordonia_bronchialis.st.ATCC.25592	NucS_NT_tree
649743	D0WRU1	Actinobacteria	112-217	313-Actinomyces_sp.oral_taxon_848_str.F0332	NucS_CT_tree
649743	D0WRU1	Actinobacteria	2-105	120-Actinomyces_sp.oral_taxon_848_str.F0332	NucS_NT_tree
471852	D1AE06	Actinobacteria	110-215	69-Thermomonospora_curvata.st.ATCC.19995	NucS_CT_tree
471852	D1AE06	Actinobacteria	2-104	353-Thermomonospora_curvata.st.ATCC.19995	NucS_NT_tree
446469	D1BCV7	Actinobacteria	112-217	210-Sanguibacter_keddieii.st.ATCC.51767	NucS_CT_tree
446469	D1BCV7	Actinobacteria	2-106	224-Sanguibacter_keddieii.st.ATCC.51767	NucS_NT_tree
446471	D1BWB5	Actinobacteria	112-217	206-Xylanimonas_cellulosilytica.st.DSM_15894	NucS_CT_tree
446471	D1BWB5	Actinobacteria	2-106	225-Xylanimonas_cellulosilytica.st.DSM_15894	NucS_NT_tree
561180	D1NWP7	Actinobacteria	128-233	299-Bifidobacterium_gallicum.DSM.20093	NucS_CT_tree
561180	D1NWP7	Actinobacteria	15-122	109-Bifidobacterium_gallicum.DSM.20093	NucS_NT_tree
304371	D1YYJ5	Euryarchaeota	129-235	36-Methanocella_paludicola.st.DSM_17711	NucS_CT_tree
304371	D1YYJ5	Euryarchaeota	28-120	146-Methanocella_paludicola.st.DSM_17711	NucS_NT_tree
304371	D1Z0X9	Euryarchaeota	812-887	198-Methanocella_paludicola.st.DSM_17711	NucS_NT_tree
479432	D2AS00	Actinobacteria	101-206	185-Streptosporangium_roseum.st.ATCC.12428	NucS_CT_tree
479432	D2AS00	Actinobacteria	2-95	351-Streptosporangium_roseum.st.ATCC.12428	NucS_NT_tree
680646	D2NTY7	Actinobacteria	118-223	201-Rothia_mucilaginosa.st.DY-18	NucS_CT_tree
680646	D2NTY7	Actinobacteria	2-111	119-Rothia_mucilaginosa.st.DY-18	NucS_NT_tree
479435	D2Q281	Actinobacteria	100-205	323-Kribbella_flavida.st.DSM_17836	NucS_CT_tree
479435	D2Q281	Actinobacteria	2-94	95-Kribbella_flavida.st.DSM_17836	NucS_NT_tree
401473	D2Q6G4	Actinobacteria	115-220	300-Bifidobacterium_dentium.st.ATCC.27534	NucS_CT_tree
401473	D2Q6G4	Actinobacteria	2-109	111-Bifidobacterium_dentium.st.ATCC.27534	NucS_NT_tree
543526	D2RW49	Halobacteria	141-247	395-Haloterrigena_turkmenica.st.ATCC.51198	NucS_CT_tree
526225	D2SEP7	Actinobacteria	104-209	320-Geodermatophilus_obscurus.st.ATCC.25078	NucS_CT_tree
526225	D2SEP7	Actinobacteria	2-98	342-Geodermatophilus_obscurus.st.ATCC.25078	NucS_NT_tree
102897	D3CZA4	Actinobacteria	11-103	41-Frankia_sp.EUN1f	NucS_CT_tree
102897	D3DDA4	Actinobacteria	100-206	51-Frankia_sp.EUN1f	NucS_CT_tree
102897	D3DDA4	Actinobacteria	2-94	359-Frankia_sp.EUN1f	NucS_NT_tree
634498	D3E1P8	Euryarchaeota	130-244	361-Methanobrevibacter_ruminantium.st.ATCC.35063	NucS_CT_tree
634498	D3E1P8	Euryarchaeota	28-124	158-Methanobrevibacter_ruminantium.st.ATCC.35063	NucS_NT_tree
469383	D3FCH1	Actinobacteria	103-207	342-Conexibacter_woesei.st.DSM_14684	NucS_CT_tree
469383	D3FCH1	Actinobacteria	2-94	200-Conexibacter_woesei.st.DSM_14684	NucS_NT_tree
446470	D3PWD9	Actinobacteria	114-219	58-Stackebrandtia_nassauensis.st.DSM_44728	NucS_CT_tree
446470	D3PWD9	Actinobacteria	15-108	96-Stackebrandtia_nassauensis.st.DSM_44728	NucS_NT_tree
547559	D3SUK4	Halobacteria	7-85	135-Natrialba_magadii.st.ATCC.43099	NucS_NT_tree
547559	D3SX99	Halobacteria	176-283	396-Natrialba_magadii.st.ATCC.43099	NucS_CT_tree
518634	D4BMB7	Actinobacteria	115-220	308-Bifidobacterium_breve.DSM.20213	NucS_CT_tree
518634	D4BMB7	Actinobacteria	2-109	115-Bifidobacterium_breve.DSM.20213	NucS_NT_tree
309800	D4GS26	Halobacteria	130-237	386-Haloferax_volcanii.st.ATCC.29605	NucS_CT_tree
309800	D4GS26	Halobacteria	28-121	180-Haloferax_volcanii.st.ATCC.29605	NucS_NT_tree
309800	D4GY04	Halobacteria	5-82	125-Haloferax_volcanii.st.ATCC.29605	NucS_NT_tree
585530	D4YKC1	Actinobacteria	103-208	146-Brevibacterium_mcbrellneri_ATCC.49030	NucS_CT_tree
585530	D4YKC1	Actinobacteria	2-97	101-Brevibacterium_mcbrellneri.ATCC.49030	NucS_NT_tree
525368	D5PGK0	Actinobacteria	1-95	277-Mycobacterium_parascrofulaceum.ATCC.BAA-614	NucS_NT_tree
525368	D5PGK0	Actinobacteria	101-206	257-Mycobacterium_parascrofulaceum_ATCC.BAA-614	NucS_CT_tree
633148	D5U028	Crenarchaeota	132-236	353-Thermosphaera_aggregans.st.DSM_11486	NucS_CT_tree
633148	D5U028	Crenarchaeota	29-114	188-Thermosphaera_aggregans.st.DSM_11486	NucS_NT_tree
446466	D5ULD8	Actinobacteria	112-217	208-Cellulomonas_flavigena.st.ATCC.482	NucS_CT_tree
446466	D5ULD8	Actinobacteria	2-106	227-Cellulomonas_flavigena.st.ATCC.482	NucS_NT_tree
521096	D5UWM0	Actinobacteria	116-221	236-Tsukamurella_paurometabola.st.ATCC.8368	NucS_CT_tree
521096	D5UWM0	Actinobacteria	6-110	260-Tsukamurella_paurometabola.st.ATCC.8368	NucS_NT_tree
566461	D5ZXB4	Actinobacteria	127-232	142-Streptomyces_ghanaensis_ATCC.14672	NucS_CT_tree
566461	D5ZXB4	Actinobacteria	25-121	26-Streptomyces_ghanaensis.ATCC.14672	NucS_NT_tree
722911	D6DA69	Actinobacteria	137-242	309-Bifidobacterium_longum_subsp.longum_F8	NucS_CT_tree
645465	D6K153	Actinobacteria	10-106	60-Streptomyces_sp.e14	NucS_NT_tree
645465	D6K153	Actinobacteria	112-217	133-Streptomyces_sp.e14	NucS_CT_tree
469371	D6Y740	Actinobacteria	106-211	68-Thermobispora_bispora.st.ATCC.19993	NucS_CT_tree
469371	D6Y740	Actinobacteria	2-99	352-Thermobispora_bispora.st.ATCC.19993	NucS_NT_tree
640132	D6ZCS7	Actinobacteria	100-206	346-Segniliparus_rotundus.st.ATCC.BAA-972	NucS_CT_tree
640132	D6ZCS7	Actinobacteria	2-94	90-Segniliparus_rotundus.st.ATCC.BAA-972	NucS_NT_tree
548479	D6ZL25	Actinobacteria	109-215	284-Mobiluncus_curtisii.st.ATCC.43063	NucS_CT_tree
548479	D6ZL25	Actinobacteria	2-103	245-Mobiluncus_curtisii.st.ATCC.43063	NucS_NT_tree
446468	D7AVD7	Actinobacteria	106-211	71-Nocardiopsis_dassonvillei.st.ATCC.23218	NucS_CT_tree
446468	D7AVD7	Actinobacteria	2-100	348-Nocardiopsis_dassonvillei.st.ATCC.23218	NucS_NT_tree
644284	D7BMH6	Actinobacteria	112-217	312-Arcanobacterium_haemolyticum.st.ATCC.9345	NucS_CT_tree
644284	D7BMH6	Actinobacteria	2-105	210-Arcanobacterium_haemolyticum.st.ATCC.9345	NucS_NT_tree
749414	D7CFX6	Actinobacteria	101-206	98-Streptomyces_bingchenggensis.st.BCW-1	NucS_CT_tree
749414	D7CFX6	Actinobacteria	2-95	1-Streptomyces_bingchenggensis.st.BCW-1	NucS_NT_tree
754252	D7GDG8	Actinobacteria	117-222	339-Prop_freudenreichii_subsp.shermanii.st.ATCC.9614	NucS_CT_tree
754252	D7GDG8	Actinobacteria	2-111	343-Propionibacterium_freudenreichii_subsp.shermanii.st.ATCC.9614	NucS_NT_tree
585529	D7WDE2	Actinobacteria	111-216	167-Corynebacterium_genitalium_ATCC.33030	NucS_CT_tree
585529	D7WDE2	Actinobacteria	2-105	305-Corynebacterium_genitalium.ATCC.33030	NucS_NT_tree
795797	D8J711	Halobacteria	135-240	379-Halalkalicoccus_jeotgali.st.DSM_18796	NucS_CT_tree
795797	D8J711	Halobacteria	32-125	168-Halalkalicoccus_jeotgali.st.DSM_18796	NucS_NT_tree
681645	D9Q9V7	Actinobacteria	108-213	166-Corynebacterium_pseudotuberculosis.st.C231	NucS_CT_tree
681645	D9Q9V7	Actinobacteria	2-102	322-Corynebacterium_pseudotuberculosis.st.C231	NucS_NT_tree
644283	D9TBS4	Actinobacteria	115-220	328-Micromonospora_aurantiaca.st.ATCC.27029	NucS_CT_tree
644283	D9TBS4	Actinobacteria	17-109	48-Micromonospora_aurantiaca.st.ATCC.27029	NucS_NT_tree
591158	D9VH50	Actinobacteria	100-205	315-Streptomyces_sp.AA4	NucS_CT_tree
591158	D9VH50	Actinobacteria	2-94	259-Streptomyces_sp.AA4	NucS_NT_tree
253839	D9VZD3	Actinobacteria	132-237	74-Streptomyces_sp.C	NucS_CT_tree
253839	D9VZD3	Actinobacteria	30-126	27-Streptomyces_sp.C	NucS_NT_tree
457427	D9WED7	Actinobacteria	104-209	100-Streptomyces_himastatinicus_ATCC.53653	NucS_CT_tree
457427	D9WED7	Actinobacteria	5-98	363-Streptomyces_himastatinicus.ATCC.53653	NucS_NT_tree
591159	D9XG21	Actinobacteria	125-230	110-Streptomyces_viridochromogenes.st.DSM_40736	NucS_CT_tree
591159	D9XG21	Actinobacteria	23-119	64-Streptomyces_viridochromogenes.st.DSM_40736	NucS_NT_tree
467200	D9Y1B7	Actinobacteria	127-232	132-Streptomyces_griseoflavus_Tu4000	NucS_CT_tree
467200	D9Y1B7	Actinobacteria	25-121	39-Streptomyces_griseoflavus_Tu4000	NucS_NT_tree
553207	E0DI50	Actinobacteria	107-212	147-Corynebacterium_matruchotii_ATCC.14266	NucS_CT_tree
553207	E0DI50	Actinobacteria	2-101	323-Corynebacterium_matruchotii.ATCC.14266	NucS_NT_tree
871571	E0QPF1	Actinobacteria	146-252	285-Mobiluncus_mulieris_ATCC.35239	NucS_CT_tree
583356	E0SP28	Crenarchaeota	128-230	32-Ignisphaera_aggregans.st.DSM_17230	NucS_CT_tree
583356	E0SP28	Crenarchaeota	27-107	182-Ignisphaera_aggregans.st.DSM_17230	NucS_NT_tree
572478	E1QV29	Crenarchaeota	142-247	33-Vulcanisaeta_distributa.st.DSM_14429	NucS_CT_tree
572478	E1QV29	Crenarchaeota	39-130	183-Vulcanisaeta_distributa.st.DSM_14429	NucS_NT_tree
861360	E1VV35	Actinobacteria	112-217	225-Arthrobacter_arilaitensis.st.DSM_16368	NucS_CT_tree
861360	E1VV35	Actinobacteria	2-106	252-Arthrobacter_arilaitensis.st.DSM_16368	NucS_NT_tree
443255	E2Q6S1	Actinobacteria	101-206	91-Streptomyces_clavuligerus.st.ATCC.27064	NucS_CT_tree
443255	E2Q6S1	Actinobacteria	2-95	368-Streptomyces_clavuligerus.st.ATCC.27064	NucS_NT_tree
585531	E2SCT0	Actinobacteria	106-211	324-Aeromicrobium_marinum.DSM.15272	NucS_CT_tree
585531	E2SCT0	Actinobacteria	2-100	102-Aeromicrobium_marinum.DSM.15272	NucS_NT_tree
525284	E3D711	Actinobacteria	143-248	301-Gardnerella_vaginalis.st.ATCC.14019	NucS_CT_tree
762948	E3H197	Actinobacteria	156-261	202-Rothia_dentocariosa.st.ATCC.17931	NucS_CT_tree
762948	E3H197	Actinobacteria	40-150	118-Rothia_dentocariosa.st.ATCC.17931	NucS_NT_tree
298654	E3IXK3	Actinobacteria	100-206	53-Frankia_sp.st.EuI1c	NucS_CT_tree
298654	E3IXK3	Actinobacteria	2-94	358-Frankia_sp.st.EuI1c	NucS_NT_tree
452652	E4N5B5	Actinobacteria	25-127	16-Kitasatospora_setae.st.ATCC.33774	NucS_CT_tree
452652	E4NH26	Actinobacteria	100-205	101-Kitasatospora_setae.st.ATCC.33774	NucS_CT_tree
452652	E4NH26	Actinobacteria	2-94	56-Kitasatospora_setae.st.ATCC.33774	NucS_NT_tree
469382	E4NTG9	Halobacteria	5-83	124-Halogeometricum_borinquense.st.ATCC.700274	NucS_NT_tree
469382	E4NTU9	Halobacteria	130-233	388-Halogeometricum_borinquense.st.ATCC.700274	NucS_CT_tree
469382	E4NTU9	Halobacteria	28-121	179-Halogeometricum_borinquense.st.ATCC.700274	NucS_NT_tree
910954	E6J6B3	Actinobacteria	107-212	276-Dietzia_cinnamea_P4	NucS_CT_tree
910954	E6J6B3	Actinobacteria	2-101	298-Dietzia_cinnamea_P4	NucS_NT_tree
864564	E6K0E6	Actinobacteria	211-316	295-Parascardovia_denticolens.DSM.10105	NucS_CT_tree
888052	E6KQL2	Actinobacteria	110-216	287-Actinomyces_sp.oral_taxon_180_str.F0310	NucS_CT_tree
888052	E6KQL2	Actinobacteria	2-104	209-Actinomyces_sp.oral_taxon_180_str.F0310	NucS_NT_tree
311458	E6N3D0	Crenarchaeota	117-222	401-Candidatus_Caldiarchaeum_subterraneum	NucS_CT_tree
311458	E6N3D0	Crenarchaeota	17-109	187-Candidatus_Caldiarchaeum_subterraneum	NucS_NT_tree
710696	E6S6E0	Actinobacteria	112-217	190-Intrasporangium_calvum.st.ATCC.23552	NucS_CT_tree
710696	E6S6E0	Actinobacteria	2-106	232-Intrasporangium_calvum.st.ATCC.23552	NucS_NT_tree
653733	E6W4L9	Chrysiogenetes	128-225	8-Desulfurispirillum_indicum.st.ATCC.BAA-1389	NucS_CT_tree
888051	E8JLB1	Actinobacteria	112-218	288-Actinomyces_sp.oral_taxon_178_str.F0338	NucS_CT_tree
888051	E8JLB1	Actinobacteria	2-106	208-Actinomyces_sp.oral_taxon_178_str.F0338	NucS_NT_tree
979556	E8N901	Actinobacteria	112-217	212-Microbacterium_testaceum.st.StLB037	NucS_CT_tree
979556	E8N901	Actinobacteria	2-106	213-Microbacterium_testaceum.st.StLB037	NucS_NT_tree
709986	E8U4Y9	Deinococcus	130-231	46-Deinococcus_maricopensis.st.DSM_21211	NucS_CT_tree
709986	E8U4Y9	Deinococcus	28-121	191-Deinococcus_maricopensis.st.DSM_21211	NucS_NT_tree
591167	E8WBL9	Actinobacteria	104-209	90-Streptomyces_pratensis.st.ATCC.33331	NucS_CT_tree
591167	E8WBL9	Actinobacteria	2-98	69-Streptomyces_pratensis.st.ATCC.33331	NucS_NT_tree
525370	E9SYI2	Actinobacteria	2-83	295-Rhodococcus_equi.ATCC.33707	NucS_NT_tree
525370	E9SYI2	Actinobacteria	89-194	240-Rhodococcus_equi_ATCC.33707	NucS_CT_tree
391623	F0LKL8	Euryarchaeota	128-232	404-Thermococcus_barophilus.st.DSM_11836	NucS_CT_tree
391623	F0LKL8	Euryarchaeota	26-122	155-Thermococcus_barophilus.st.DSM_11836	NucS_NT_tree
693977	F0RQJ9	Deinococcus	151-256	45-Deinococcus_proteolyticus.st.ATCC.35074	NucS_CT_tree
693977	F0RQJ9	Deinococcus	50-140	196-Deinococcus_proteolyticus.st.ATCC.35074	NucS_NT_tree
877455	F0T8W2	Euryarchaeota	465-569	25-Methanobacterium_lacus.st.AL-21	NucS_CT_tree
877455	F0TAN8	Euryarchaeota	130-234	366-Methanobacterium_lacus.st.AL-21	NucS_CT_tree
877455	F0TAN8	Euryarchaeota	28-121	163-Methanobacterium_lacus.st.AL-21	NucS_NT_tree
869210	F2NPI5	Deinococcus	129-232	348-Marinithermus_hydrothermalis.st.DSM_14884	NucS_CT_tree
869210	F2NPI5	Deinococcus	28-121	193-Marinithermus_hydrothermalis.st.DSM_14884	NucS_NT_tree
953739	F2R3V3	Actinobacteria	130-235	84-Streptomyces_venezuelae.st.ATCC.10712	NucS_CT_tree
953739	F2R3V3	Actinobacteria	25-124	16-Streptomyces_venezuelae.st.ATCC.10712	NucS_NT_tree
996637	F3NNC8	Actinobacteria	104-209	127-Streptomyces_griseoaurantiacus_M045	NucS_CT_tree
996637	F3NNC8	Actinobacteria	2-98	10-Streptomyces_griseoaurantiacus_M045	NucS_NT_tree
355249	F3Z5U8	Actinobacteria	2-89	367-Streptomyces_sp.Tu6071	NucS_NT_tree
355249	F3Z5U8	Actinobacteria	95-200	113-Streptomyces_sp.Tu6071	NucS_CT_tree
933801	F4B7T4	Crenarchaeota	129-231	358-Acidianus_hospitalis.st.W1	NucS_CT_tree
933801	F4B7T4	Crenarchaeota	29-116	148-Acidianus_hospitalis.st.W1	NucS_NT_tree
675635	F4CKU9	Actinobacteria	100-205	326-Pseudonocardia_dioxanivorans.st.ATCC.55486	NucS_CT_tree
675635	F4CKU9	Actinobacteria	2-94	78-Pseudonocardia_dioxanivorans.st.ATCC.55486	NucS_NT_tree
263358	F4F7Z5	Actinobacteria	100-205	331-Verrucosispora_maris.st.AB-18-032	NucS_CT_tree
263358	F4F7Z5	Actinobacteria	2-94	45-Verrucosispora_maris.st.AB-18-032	NucS_NT_tree
590998	F4H7F9	Actinobacteria	112-217	209-Cellulomonas_fimi.st.ATCC.484	NucS_CT_tree
590998	F4H7F9	Actinobacteria	2-106	229-Cellulomonas_fimi.st.ATCC.484	NucS_NT_tree
1032480	F5XKE0	Actinobacteria	116-221	344-Microlunatus_phosphovorus.st.ATCC.700054	NucS_CT_tree
1032480	F5XKE0	Actinobacteria	2-110	347-Microlunatus_phosphovorus.st.ATCC.700054	NucS_NT_tree
875328	F5YWN6	Actinobacteria	104-209	264-Mycobacterium_sinense.st.JDM601	NucS_CT_tree
875328	F5YWN6	Actinobacteria	2-98	265-Mycobacterium_sinense.st.JDM601	NucS_NT_tree
868131	F6D7V5	Euryarchaeota	130-234	364-Methanobacterium_paludis.st.DSM_25820	NucS_CT_tree
868131	F6D7V5	Euryarchaeota	28-122	164-Methanobacterium_paludis.st.DSM_25820	NucS_NT_tree
443218	F6ENL8	Actinobacteria	130-235	61-Amycolicicoccus_subflavus.st.DSM_45089	NucS_CT_tree
443218	F6ENL8	Actinobacteria	32-124	97-Amycolicicoccus_subflavus.st.DSM_45089	NucS_NT_tree
743718	F6FR66	Actinobacteria	112-217	207-Isoptericola_variabilis.st.225	NucS_CT_tree
743718	F6FR66	Actinobacteria	2-106	230-Isoptericola_variabilis.st.225	NucS_NT_tree
1033806	F7PKA0	HaloDNATOPO	7-81	130-Halorhabdus_tiamatea_SARL4B	NucS_NT_tree
679901	F7XP67	Euryarchaeota	135-240	6-Methanosalsum_zhilinae.st.DSM_4017	NucS_CT_tree
593907	F8A214	Actinobacteria	112-217	205-Cellulomonas_gilvus.st.ATCC.13127	NucS_CT_tree
593907	F8A214	Actinobacteria	2-106	226-Cellulomonas_gilvus.st.ATCC.13127	NucS_NT_tree
656024	F8B5W8	Actinobacteria	100-206	50-Frankia_symbiont_subsp.Datisca_glomerata	NucS_CT_tree
656024	F8B5W8	Actinobacteria	2-94	360-Frankia_symbiont_subsp.Datisca_glomerata	NucS_NT_tree
797210	F8D722	Halobacteria	137-244	391-Halopiger_xanaduensis.st.DSM_18323	NucS_CT_tree
797210	F8D722	Halobacteria	35-127	175-Halopiger_xanaduensis.st.DSM_18323	NucS_NT_tree
797210	F8DAH0	Halobacteria	7-86	133-Halopiger_xanaduensis.st.DSM_18323	NucS_NT_tree
662755	F8DZ80	Actinobacteria	115-220	149-Corynebacterium_resistens.st.DSM_45100	NucS_CT_tree
662755	F8DZ80	Actinobacteria	2-109	336-Corynebacterium_resistens.st.DSM_45100	NucS_NT_tree
888056	F9EFB6	Actinobacteria	112-217	282-Actinomyces_sp.oral_taxon_448_str.F0400	NucS_CT_tree
888056	F9EFB6	Actinobacteria	2-106	205-Actinomyces_sp.oral_taxon_448_str.F0400	NucS_NT_tree
944560	F9PIL5	Actinobacteria	112-217	290-Actinomyces_sp.oral_taxon_175_str.F0384	NucS_CT_tree
944560	F9PIL5	Actinobacteria	2-106	202-Actinomyces_sp.oral_taxon_175_str.F0384	NucS_NT_tree
694429	G0ECJ9	Crenarchaeota	131-237	350-Pyrolobus_fumarii.st.DSM_11204	NucS_CT_tree
713604	G0G469	Actinobacteria	100-205	317-Amycolatopsis_mediterranei.st.S699	NucS_CT_tree
713604	G0G469	Actinobacteria	2-93	83-Amycolatopsis_mediterranei.st.S699	NucS_NT_tree
858619	G0HEW1	Actinobacteria	111-216	153-Corynebacterium_variabile.st.DSM_44702	NucS_CT_tree
858619	G0HEW1	Actinobacteria	2-105	332-Corynebacterium_variabile.st.DSM_44702	NucS_NT_tree
700597	G2GN88	Actinobacteria	104-209	131-Streptomyces_zinciresistens_K42	NucS_CT_tree
700597	G2GN88	Actinobacteria	2-98	76-Streptomyces_zinciresistens_K42	NucS_NT_tree
756883	G2MGT5	unclassified_Archaea	13-84	126-halophilic_archaeon_DL31	NucS_NT_tree
756883	G2MIL1	unclassified_Archaea	130-237	385-halophilic_archaeon_DL31	NucS_CT_tree
756883	G2MIL1	unclassified_Archaea	28-116	178-halophilic_archaeon_DL31	NucS_NT_tree
862751	G2NPH3	Actinobacteria	104-209	89-Streptomyces_sp.st.SirexAA-E	NucS_CT_tree
862751	G2NPH3	Actinobacteria	2-98	68-Streptomyces_sp.st.SirexAA-E	NucS_NT_tree
653045	G2PC57	Actinobacteria	101-206	99-Streptomyces_violaceusniger_Tu_4113	NucS_CT_tree
653045	G2PC57	Actinobacteria	2-95	362-Streptomyces_violaceusniger_Tu_4113	NucS_NT_tree
1078020	G7CKZ4	Actinobacteria	104-209	274-Mycobacterium_thermoresistibile_ATCC.19527	NucS_CT_tree
1078020	G7CKZ4	Actinobacteria	2-98	268-Mycobacterium_thermoresistibile.ATCC.19527	NucS_NT_tree
1075090	G7GVL8	Actinobacteria	108-213	248-Gordonia_amarae_NBRC_15530	NucS_CT_tree
1075090	G7GVL8	Actinobacteria	2-102	289-Gordonia_amarae.NBRC.15530	NucS_NT_tree
1097668	G8MPP3	Betaproteobacteria	112-206	24-Burkholderia_sp.YI23	NucS_CT_tree
710685	G8RWQ0	Actinobacteria	104-209	272-Mycobacterium_rhodesiae.st.NBB3	NucS_CT_tree
710685	G8RWQ0	Actinobacteria	2-98	266-Mycobacterium_rhodesiae.st.NBB3	NucS_NT_tree
134676	G8SMF5	Actinobacteria	100-205	335-Actinoplanes_sp.ATCC.31044	NucS_CT_tree
134676	G8SMF5	Actinobacteria	2-94	50-Actinoplanes_sp.st.ATCC.31044	NucS_NT_tree
1003195	G8X331	Actinobacteria	1-60	77-Streptomyces_cattleya.st.ATCC.35852	NucS_NT_tree
1003195	G8X331	Actinobacteria	66-171	97-Streptomyces_cattleya.st.ATCC.35852	NucS_CT_tree
435830	G9PHG2	Actinobacteria	112-217	281-Actinomyces_graevenitzii_C83	NucS_CT_tree
435830	G9PHG2	Actinobacteria	2-105	201-Actinomyces_graevenitzii_C83	NucS_NT_tree
1097667	H0E9U7	Actinobacteria	137-241	341-Patulibacter_medicamentivorans	NucS_CT_tree
1077972	H0QRJ5	Actinobacteria	112-217	230-Arthrobacter_globiformis_NBRC_12137	NucS_CT_tree
1077972	H0QRJ5	Actinobacteria	2-106	248-Arthrobacter_globiformis.NBRC.12137	NucS_NT_tree
1133850	H2K5Q1	Actinobacteria	104-209	123-Streptomyces_hygroscopicus_subsp.jinggangensis.st.5008	NucS_CT_tree
1133850	H2K5Q1	Actinobacteria	2-98	67-Streptomyces_hygroscopicus_subsp.jinggangensis.st.5008	NucS_NT_tree
523849	H3ZR23	Euryarchaeota	130-234	405-Thermococcus_litoralis.st.ATCC.51850	NucS_CT_tree
523849	H3ZR23	Euryarchaeota	28-124	156-Thermococcus_litoralis.st.ATCC.51850	NucS_NT_tree
1089453	H5TUL5	Actinobacteria	113-218	239-Gordonia_sputi.NBRC.100414	NucS_CT_tree
1089453	H5TUL5	Actinobacteria	2-107	285-Gordonia_sputi.NBRC.100414	NucS_NT_tree
1089455	H5UMP6	Actinobacteria	112-220	193-Mobilicoccus_pelagius_NBRC_104925	NucS_CT_tree
1089455	H5UMP6	Actinobacteria	2-106	235-Mobilicoccus_pelagius.NBRC.104925	NucS_NT_tree
882083	H5X5T3	Actinobacteria	10-101	81-Saccharomonospora_marina_XMU15	NucS_NT_tree
882083	H5X5T3	Actinobacteria	108-213	279-Saccharomonospora_marina_XMU15	NucS_CT_tree
1112204	H6MW69	Actinobacteria	113-218	238-Gordonia_polyisoprenivorans.st.DSM_44266	NucS_CT_tree
1112204	H6MW69	Actinobacteria	2-107	284-Gordonia_polyisoprenivorans.st.DSM_44266	NucS_NT_tree
1127134	H6R3J3	Actinobacteria	2-78	92-Nocardia_cyriacigeorgica.st.GUH-2	NucS_NT_tree
1127134	H6R3J3	Actinobacteria	84-189	252-Nocardia_cyriacigeorgica.st.GUH-2	NucS_CT_tree
1146883	H6RXC5	Actinobacteria	104-209	321-Blastococcus_saxobsidens.st.DD2	NucS_CT_tree
1146883	H6RXC5	Actinobacteria	2-98	341-Blastococcus_saxobsidens.st.DD2	NucS_NT_tree
1160710	H8E964	Actinobacteria	111-216	222-Microbacterium_laevaniformans_OR221	NucS_CT_tree
1160710	H8E964	Actinobacteria	2-105	212-Microbacterium_laevaniformans_OR221	NucS_NT_tree
745776	H8H194	Deinococcus	59-164	44-Deinococcus_gobiensis.st.DSM_21396	NucS_CT_tree
745776	H8H2Z3	Deinococcus	131-236	43-Deinococcus_gobiensis.st.DSM_21396	NucS_CT_tree
745776	H8H2Z3	Deinococcus	32-114	195-Deinococcus_gobiensis.st.DSM_21396	NucS_NT_tree
512565	I0HHB1	Actinobacteria	100-205	325-Actinoplanes_missouriensis.st.ATCC.14538	NucS_CT_tree
512565	I0HHB1	Actinobacteria	2-94	51-Actinoplanes_missouriensis.st.ATCC.14538	NucS_NT_tree
1150864	I0LB05	Actinobacteria	107-212	332-Micromonospora_lupini_str.Lupac_08	NucS_CT_tree
1150864	I0LB05	Actinobacteria	9-101	53-Micromonospora_lupini_str.Lupac_08	NucS_NT_tree
1150591	I0RQH8	Actinobacteria	104-209	255-Mycobacterium_xenopi_RIVM700367	NucS_CT_tree
1150591	I0RQH8	Actinobacteria	2-98	267-Mycobacterium_xenopi_RIVM700367	NucS_NT_tree
766499	I1B1M2	Alphaproteobacteria	134-231	20-Citreicella_sp.357	NucS_CT_tree
928724	I1D5G5	Actinobacteria	100-205	278-Saccharomonospora_glauca_K62	NucS_CT_tree
928724	I1D5G5	Actinobacteria	2-93	80-Saccharomonospora_glauca_K62	NucS_NT_tree
400682	I1F1Q3	Eukaryotes	35-150	18-Amphimedon_queenslandica	NucS_CT_tree
400682	I1F1Q5	Eukaryotes	720-825	421-Amphimedon_queenslandica	NucS_CT_tree
1114943	I2N6B1	Actinobacteria	101-206	81-Streptomyces_tsukubensis_NRRL18488	NucS_CT_tree
1114943	I2N6B1	Actinobacteria	2-95	17-Streptomyces_tsukubensis_NRRL18488	NucS_NT_tree
870187	I3BVL8	gProteobacteria	25-106	412-Thiothrix_nivea.DSM.5205	NucS_CT_tree
1184251	I3TCF4	Crenarchaeota	130-234	352-Thermogladius_cellulolyticus.st.1633	NucS_CT_tree
1184251	I3TCF4	Crenarchaeota	27-115	197-Thermogladius_cellulolyticus.st.1633	NucS_NT_tree
484020	I3WJZ9	Actinobacteria	114-219	307-Bifidobacterium_bifidum_BGN4	NucS_CT_tree
484020	I3WJZ9	Actinobacteria	2-108	108-Bifidobacterium_bifidum_BGN4	NucS_NT_tree
477641	I4F2P8	Actinobacteria	104-209	322-Deleted	NucS_CT_tree
477641	I4F2P8	Actinobacteria	2-98	340-Deleted	NucS_NT_tree
767029	I6X6F4	Actinobacteria	111-216	336-Propionibacterium_propionicum.st.F0230a	NucS_CT_tree
767029	I6X6F4	Actinobacteria	2-105	346-Propionibacterium_propionicum.st.F0230a	NucS_NT_tree
406552	I7BTW1	Halobacteria	137-244	392-Natrinema_sp.st.J7-2	NucS_CT_tree
406552	I7BTW1	Halobacteria	35-129	174-Natrinema_sp.st.J7-2	NucS_NT_tree
883169	I7L8Q7	Unknown	2-114	304-Turicella_otitidis.ATCC.51513	NucS_NT_tree
857290	J0DFI2	Actinobacteria	142-247	297-Scardovia_wiggsiae_F0424	NucS_CT_tree
1125718	J1H4D0	Actinobacteria	112-217	280-Actinomyces_massiliensis_F0489	NucS_CT_tree
1125718	J1H4D0	Actinobacteria	2-106	204-Actinomyces_massiliensis_F0489	NucS_NT_tree
1160718	J1S9M3	Actinobacteria	101-206	94-Streptomyces_auratus_AGR0001	NucS_CT_tree
1160718	J1S9M3	Actinobacteria	2-95	7-Streptomyces_auratus_AGR0001	NucS_NT_tree
1205910	J7LGN7	Actinobacteria	106-211	70-Nocardiopsis_alba.st.ATCC.BAA-2165	NucS_CT_tree
1205910	J7LGN7	Actinobacteria	2-100	350-Nocardiopsis_alba.st.ATCC.BAA-2165	NucS_NT_tree
337191	J9S1F5	Actinobacteria	108-213	247-Gordonia_sp.KTR9	NucS_CT_tree
337191	J9S1F5	Actinobacteria	2-102	287-Gordonia_sp.KTR9	NucS_NT_tree
1133849	K0EP65	Actinobacteria	109-214	246-Nocardia_brasiliensis_ATCC.700358	NucS_CT_tree
1133849	K0EP65	Actinobacteria	2-103	94-Nocardia_brasiliensis.ATCC.700358	NucS_NT_tree
1179773	K0KCR6	Actinobacteria	121-226	63-Saccharothrix_espanaensis.st.ATCC.51144	NucS_CT_tree
1179773	K0KCR6	Actinobacteria	23-114	87-Saccharothrix_espanaensis.st.ATCC.51144	NucS_NT_tree
883077	K0YS36	Actinobacteria	112-218	286-Actinomyces_turicensis_ACS-279-V-Col4	NucS_CT_tree
883077	K0YS36	Actinobacteria	2-106	207-Actinomyces_turicensis_ACS-279-V-Col4	NucS_NT_tree
888439	K0ZID1	Actinobacteria	112-217	283-Actinomyces_neuii_BVS029A5	NucS_CT_tree
888439	K0ZID1	Actinobacteria	2-105	121-Actinomyces_neuii_BVS029A5	NucS_NT_tree
1210046	K1DYK9	Actinobacteria	112-217	191-Janibacter_hoylei_PVAS-1	NucS_CT_tree
1210046	K1DYK9	Actinobacteria	2-106	237-Janibacter_hoylei_PVAS-1	NucS_NT_tree
717931	K2AG91	metagenomes	9-114	410-Metagenomes	NucS_CT_tree
717931	K2CPK2	metagenomes	3-104	411-Metagenomes	NucS_CT_tree
1147128	K4IQI4	Actinobacteria	148-253	292-Bifidobacterium_asteroides.st.PRL2011	NucS_CT_tree
1094980	K4MAL5	Euryarchaeota	135-238	3-Methanolobus_psychrophilus_R15	NucS_CT_tree
1214101	K4QU30	Actinobacteria	104-209	135-Streptomyces_davawensis_JCM_4913	NucS_CT_tree
1214101	K4QU30	Actinobacteria	2-98	57-Streptomyces_davawensis_JCM_4913	NucS_NT_tree
1122247	K5BI49	Actinobacteria	104-209	273-Mycobacterium_hassiacum.DSM.44199	NucS_CT_tree
1122247	K5BI49	Actinobacteria	2-98	273-Mycobacterium_hassiacum.DSM.44199	NucS_NT_tree
1184607	K6VMT8	Actinobacteria	112-220	194-Austwickia_chelonae_NBRC_105200	NucS_CT_tree
1184607	K6VMT8	Actinobacteria	2-106	234-Austwickia_chelonae.NBRC.105200	NucS_NT_tree
1108045	K6WDD7	Actinobacteria	108-213	251-Gordonia_rhizosphera_NBRC_16068	NucS_CT_tree
1108045	K6WDD7	Actinobacteria	2-102	288-Gordonia_rhizosphera.NBRC.16068	NucS_NT_tree
1184609	K6XA18	Actinobacteria	121-229	192-Kineosphaera_limosa_NBRC_100340	NucS_CT_tree
1184609	K6XA18	Actinobacteria	2-115	233-Kineosphaera_limosa.NBRC.100340	NucS_NT_tree
493475	K6YQ90	Gammaproteobacteria	5-97	37-Paraglaciecola_arctica_BSs20135	NucS_CT_tree
493475	K6YQ90	gProteobacteria	5-94	38-Paraglaciecola_arctica_BSs20135	NucS_CT_tree
1171373	K7S529	Actinobacteria	117-223	337-Propionibacterium_acidipropionici.st.ATCC.4875	NucS_CT_tree
1171373	K7S529	Actinobacteria	2-110	344-Propionibacterium_acidipropionici.st.ATCC.4875	NucS_NT_tree
797304	L0AGM5	Halobacteria	8-85	136-Natronobacterium_gregoryi.st.ATCC.43098	NucS_NT_tree
797304	L0AGQ7	Halobacteria	130-247	376-Natronobacterium_gregoryi.st.ATCC.43098	NucS_CT_tree
797304	L0AGQ7	Halobacteria	28-121	143-Natronobacterium_gregoryi.st.ATCC.43098	NucS_NT_tree
797304	L0AJS0	Halobacteria	141-248	390-Natronobacterium_gregoryi.st.ATCC.43098	NucS_CT_tree
797304	L0AJS0	Halobacteria	35-132	173-Natronobacterium_gregoryi.st.ATCC.43098	NucS_NT_tree
797302	L0I7R5	HaloRECBlike	7-87	132-Halovivax_ruber.st.DSM_18193	NucS_NT_tree
212767	L0J2N8	Actinobacteria	1-95	262-Deleted	NucS_NT_tree
212767	L0J2N8	Actinobacteria	101-206	269-Deleted	NucS_CT_tree
797303	L0JL03	Halobacteria	137-244	393-Natrinema_pellirubrum.st.DSM_15624	NucS_CT_tree
797303	L0JL03	Halobacteria	35-127	172-Natrinema_pellirubrum.st.DSM_15624	NucS_NT_tree
694430	L0K0P4	Halobacteria	137-244	394-Natronococcus_occultus_SP4	NucS_CT_tree
694430	L0K0P4	Halobacteria	35-125	176-Natronococcus_occultus_SP4	NucS_NT_tree
867904	L0KVN5	Euryarchaeota	135-241	2-Methanomethylovorans_hollandica.st.DSM_15978	NucS_CT_tree
1223544	L7LRW4	Actinobacteria	1-100	290-Gordonia_sihwensis.NBRC.108236	NucS_NT_tree
1223544	L7LRW4	Actinobacteria	106-211	249-Gordonia_sihwensis_NBRC_108236	NucS_CT_tree
1265868	L8EDX0	Actinobacteria	100-205	93-Streptomyces_rimosus_subsp.rimosus_ATCC.10970	NucS_CT_tree
1265868	L8EDX0	Actinobacteria	2-94	4-Streptomyces_rimosus_subsp.rimosus.ATCC.10970	NucS_NT_tree
1121362	M1NRW8	Actinobacteria	111-216	177-Corynebacterium_halotolerans_YIM_70093	NucS_CT_tree
1121362	M1NRW8	Actinobacteria	2-105	327-Corynebacterium_halotolerans_YIM_70093	NucS_NT_tree
268739	M1XPU0	Halobacteria	137-243	380-Natronomonas_moolapensis.st.DSM_18674	NucS_CT_tree
268739	M1XPU0	Halobacteria	35-126	167-Natronomonas_moolapensis.st.DSM_18674	NucS_NT_tree
268739	M1XTB7	Halobacteria	4-90	128-Natronomonas_moolapensis.st.DSM_18674	NucS_NT_tree
1254439	M4RTJ0	Actinobacteria	115-220	298-Bifidobacterium_thermophilum_RBL67	NucS_CT_tree
1254439	M4RTJ0	Actinobacteria	2-108	106-Bifidobacterium_thermophilum_RBL67	NucS_NT_tree
1313172	M5A3T3	Actinobacteria	104-209	343-Ilumatobacter_coccineus_YM16-304	NucS_CT_tree
1313172	M5A3T3	Actinobacteria	2-98	331-Ilumatobacter_coccineus_YM16-304	NucS_NT_tree
187420	O27844	Euryarchaeota	133-237	360-Methanothermobacter_thermautotrophicus.st.ATCC.29096	NucS_CT_tree
187420	O27844	Euryarchaeota	31-123	162-Methanothermobacter_thermautotrophicus.st.ATCC.29096	NucS_NT_tree
272631	P53524	Actinobacteria	1-95	280-Mycobacterium_leprae.st.TN	NucS_NT_tree
272631	P53524	Actinobacteria	101-206	258-Mycobacterium_leprae.st.TN	NucS_CT_tree
83332	P9WIY5	Actinobacteria	107-212	260-Mycobacterium_tuberculosis.st.ATCC.25618	NucS_CT_tree
83332	P9WIY5	Actinobacteria	5-101	278-Mycobacterium_tuberculosis.st.ATCC.25618	NucS_NT_tree
326424	Q0RDC6	Actinobacteria	100-206	49-Frankia_alni.st.ACN14a	NucS_CT_tree
326424	Q0RDC6	Actinobacteria	2-94	356-Frankia_alni.st.ACN14a	NucS_NT_tree
101510	Q0SGQ9	Actinobacteria	105-210	243-Rhodococcus_jostii.st.RHA1	NucS_CT_tree
101510	Q0SGQ9	Actinobacteria	2-99	296-Rhodococcus_jostii.st.RHA1	NucS_NT_tree
351160	Q0W126	Euryarchaeota	129-234	35-Methanocella_arvoryzae.st.DSM_22066	NucS_CT_tree
351160	Q0W126	Euryarchaeota	28-121	145-Methanocella_arvoryzae.st.DSM_22066	NucS_NT_tree
259564	Q12YP4	Euryarchaeota	135-242	5-Methanococcoides_burtonii.st.DSM_6242	NucS_CT_tree
362976	Q18DJ2	Halobacteria	6-82	137-Haloquadratum_walsbyi.st.DSM_16790	NucS_NT_tree
362976	Q18KD3	Halobacteria	130-234	387-Haloquadratum_walsbyi.st.DSM_16790	NucS_CT_tree
362976	Q18KD3	Halobacteria	28-121	181-Haloquadratum_walsbyi.st.DSM_16790	NucS_NT_tree
106370	Q2J6P5	Actinobacteria	100-206	48-Frankia_sp.st.CcI3	NucS_CT_tree
106370	Q2J6P5	Actinobacteria	2-94	357-Frankia_sp.st.CcI3	NucS_NT_tree
339860	Q2NHQ8	Euryarchaeota	104-208	365-Methanosphaera_stadtmanae.st.ATCC.43021	NucS_CT_tree
339860	Q2NHQ8	Euryarchaeota	3-92	161-Methanosphaera_stadtmanae.st.ATCC.43021	NucS_NT_tree
348780	Q3IU69	Halobacteria	4-92	129-Natronomonas_pharaonis.st.ATCC.35678	NucS_NT_tree
348780	Q3IUH0	Halobacteria	137-243	383-Natronomonas_pharaonis.st.ATCC.35678	NucS_CT_tree
348780	Q3IUH0	Halobacteria	35-129	166-Natronomonas_pharaonis.st.ATCC.35678	NucS_NT_tree
269800	Q47M88	Actinobacteria	131-236	67-Thermobifida_fusca.st.YX	NucS_CT_tree
269800	Q47M88	Actinobacteria	26-125	354-Thermobifida_fusca.st.YX	NucS_NT_tree
335992	Q4FLG5	Alphaproteobacteria	176-281	418-Pelagibacter_ubique.st.HTCC1062	NucS_CT_tree
330779	Q4JC60	Crenarchaeota	25-115	149-Sulfolobus_acidocaldarius.st.ATCC.33909	NucS_NT_tree
306537	Q4JUK3	Actinobacteria	122-227	154-Corynebacterium_jeikeium.st.K411	NucS_CT_tree
306537	Q4JUK3	Actinobacteria	2-116	337-Corynebacterium_jeikeium.st.K411	NucS_NT_tree
243232	Q57678	Euryarchaeota	133-239	408-Methanocaldococcus_jannaschii.st.ATCC.43067	NucS_CT_tree
243232	Q57678	Euryarchaeota	31-127	152-Methanocaldococcus_jannaschii.st.ATCC.43067	NucS_NT_tree
69014	Q5JER9	Euryarchaeota	132-237	402-Thermococcus_kodakarensis.st.ATCC.BAA-918	NucS_CT_tree
69014	Q5JER9	Euryarchaeota	31-126	157-Thermococcus_kodakarensis.st.ATCC.BAA-918	NucS_NT_tree
272569	Q5UYF7	Halobacteria	6-76	127-Haloarcula_marismortui.st.ATCC.43049	NucS_NT_tree
272569	Q5UYI4	Halobacteria	1-69	169-Haloarcula_marismortui.st.ATCC.43049	NucS_NT_tree
272569	Q5UYI4	Halobacteria	77-184	384-Haloarcula_marismortui.st.ATCC.43049	NucS_CT_tree
247156	Q5Z0X5	Actinobacteria	124-229	253-Nocardia_farcinica.st.IFM_10152	NucS_CT_tree
247156	Q5Z0X5	Actinobacteria	15-118	91-Nocardia_farcinica.st.IFM_10152	NucS_NT_tree
267747	Q6A8R7	Actinobacteria	145-251	338-Propionibacterium_acnes.st.KPA171202	NucS_CT_tree
281090	Q6AHG7	Actinobacteria	112-217	200-Leifsonia_xyli_subsp.xyli.st.CTCB07	NucS_CT_tree
281090	Q6AHG7	Actinobacteria	2-106	258-Leifsonia_xyli_subsp.xyli.st.CTCB07	NucS_NT_tree
257309	Q6NHS6	Actinobacteria	110-215	148-Corynebacterium_diphtheriae.st.ATCC.700971	NucS_CT_tree
257309	Q6NHS6	Actinobacteria	2-104	321-Corynebacterium_diphtheriae.st.ATCC.700971	NucS_NT_tree
262316	Q73X70	Actinobacteria	107-212	256-Mycobacterium_paratuberculosis.st.ATCC.BAA-968	NucS_CT_tree
262316	Q73X70	Actinobacteria	5-101	282-Mycobacterium_paratuberculosis.st.ATCC.BAA-968	NucS_NT_tree
226900	Q81GD7	Firmicutes	4-107	409-Bacillus_cereus.st.ATCC.14579	NucS_CT_tree
227882	Q82J98	Actinobacteria	104-209	116-Streptomyces_avermitilis.st.ATCC.31267	NucS_CT_tree
227882	Q82J98	Actinobacteria	2-98	13-Streptomyces_avermitilis.st.ATCC.31267	NucS_NT_tree
196164	Q8FQ17	Actinobacteria	111-216	162-Corynebacterium_efficiens.st.DSM_44549	NucS_CT_tree
196164	Q8FQ17	Actinobacteria	2-105	320-Corynebacterium_efficiens.st.DSM_44549	NucS_NT_tree
206672	Q8G7B5	Actinobacteria	137-242	310-Bifidobacterium_longum.st.NCC_2705	NucS_CT_tree
196627	Q8NR49	Actinobacteria	111-216	161-Corynebacterium_glutamicum.st.ATCC.13032	NucS_CT_tree
196627	Q8NR49	Actinobacteria	2-105	318-Corynebacterium_glutamicum.st.ATCC.13032	NucS_NT_tree
190192	Q8TY00	Euryarchaeota	132-237	367-Methanopyrus_kandleri.st.AV19	NucS_CT_tree
186497	Q8U4R1	Euryarchaeota	129-234	407-Pyrococcus_furiosus.st.ATCC.43587	NucS_CT_tree
186497	Q8U4R1	Euryarchaeota	31-123	153-Pyrococcus_furiosus.st.ATCC.43587	NucS_NT_tree
178306	Q8ZWG7	Crenarchaeota	131-235	31-Pyrobaculum_aerophilum.st.ATCC.51768	NucS_CT_tree
178306	Q8ZWG7	Crenarchaeota	30-123	186-Pyrobaculum_aerophilum.st.ATCC.51768	NucS_NT_tree
273063	Q96Y77	Crenarchaeota	127-226	356-Sulfolobus_tokodaii.st.DSM_16993	NucS_CT_tree
273063	Q96Y77	Crenarchaeota	26-118	150-Sulfolobus_tokodaii.st.DSM_16993	NucS_NT_tree
273057	Q97WK8	Crenarchaeota	126-230	357-Sulfolobus_solfataricus.st.ATCC.35092	NucS_CT_tree
273057	Q97WK8	Crenarchaeota	26-116	147-Sulfolobus_solfataricus.st.ATCC.35092	NucS_NT_tree
64091	Q9HN81	Halobacteria	6-84	122-Halobacterium_salinarum.st.ATCC.700922	NucS_NT_tree
64091	Q9HNR1	Halobacteria	130-234	378-Halobacterium_salinarum.st.ATCC.700922	NucS_CT_tree
64091	Q9HNR1	Halobacteria	28-121	144-Halobacterium_salinarum.st.ATCC.700922	NucS_NT_tree
64091	Q9HSL7	Halobacteria	127-232	382-Halobacterium_salinarum.st.ATCC.700922	NucS_CT_tree
100226	Q9K4C3	Actinobacteria	104-209	130-Streptomyces_coelicolor.st.ATCC.BAA-471	NucS_CT_tree
100226	Q9K4C3	Actinobacteria	2-98	41-Streptomyces_coelicolor.st.ATCC.BAA-471	NucS_NT_tree
272844	Q9V2E8	Euryarchaeota	127-232	406-Pyrococcus_abyssi.st.GE5	NucS_CT_tree
272844	Q9V2E8	Euryarchaeota	29-121	151-Pyrococcus_abyssi.st.GE5	NucS_NT_tree
272557	Q9YDF6	Crenarchaeota	138-242	349-Aeropyrum_pernix.st.ATCC.700893	NucS_CT_tree
649831	R4LMF2	Actinobacteria	2-85	49-Actinoplanes_sp.N902-109	NucS_NT_tree
649831	R4LMF2	Actinobacteria	91-196	327-Actinoplanes_sp.N902-109	NucS_CT_tree
1156913	R4TEC1	Actinobacteria	1-90	84-Amycolatopsis_orientalis_HCCB10007	NucS_NT_tree
1156913	R4TEC1	Actinobacteria	97-202	316-Amycolatopsis_orientalis_HCCB10007	NucS_CT_tree
1263001	R5H9T0	Firmicutes	3-81	40-Firmicutes_bacterium_CAG:114	NucS_CT_tree
1262760	R5LMH2	Spirochaetes	349-442	417-Brachyspira_sp.CAG:700	NucS_CT_tree
1262997	R6H2Q7	Firmicutes	91-203	1-Firmicutes_bacterium_CAG:582	NucS_CT_tree
1262806	R6YBG5	Firmicutes	177-286	420-Clostridium_sp.CAG:433	NucS_CT_tree
1262806	R6YJ64	Firmicutes	175-280	419-Clostridium_sp.CAG:433	NucS_CT_tree
1262829	R7MEX8	Firmicutes	177-294	424-Clostridium_sp.CAG:628	NucS_CT_tree
110319	R7XZ08	Actinobacteria	106-214	55-Nocardioides_sp.CF8	NucS_CT_tree
110319	R7XZ08	Actinobacteria	2-100	116-Nocardioides_sp.CF8	NucS_NT_tree
224719	R9SM65	Euryarchaeota	130-244	362-Methanobrevibacter_sp.AbM4	NucS_CT_tree
224719	R9SM65	Euryarchaeota	28-124	160-Methanobrevibacter_sp.AbM4	NucS_NT_tree
883161	S2VYU2	Actinobacteria	116-221	340-Propionimicrobium_lymphophilum_ACS-093-V-SCH5	NucS_CT_tree
883161	S2VYU2	Actinobacteria	2-110	345-Propionimicrobium_lymphophilum_ACS-093-V-SCH5	NucS_NT_tree
1261070	S4GRL7	Actinobacteria	2-92	105-Gardnerella_vaginalis_JCP8481B	NucS_NT_tree
1261070	S4GRL7	Actinobacteria	98-203	302-Gardnerella_vaginalis_JCP8481B	NucS_CT_tree
1224163	S5SUB2	Actinobacteria	111-216	168-Corynebacterium_maris.DSM.45190	NucS_CT_tree
1224163	S5SUB2	Actinobacteria	2-105	310-Corynebacterium_maris.DSM.45190	NucS_NT_tree
1214242	S5VMV9	Actinobacteria	104-209	125-Streptomyces_collinus.st.DSM_40733	NucS_CT_tree
1214242	S5VMV9	Actinobacteria	2-98	63-Streptomyces_collinus.st.DSM_40733	NucS_NT_tree
1365176	S5ZEL1	Crenarchaeota	119-228	368-Thermofilum_sp.1910b	NucS_CT_tree
1365176	S5ZEL1	Crenarchaeota	17-112	138-Thermofilum_sp.1910b	NucS_NT_tree
1348662	U3GV57	Actinobacteria	2-84	319-Corynebacterium_argentoratense.DSM.44202	NucS_NT_tree
1348662	U3GV57	Actinobacteria	90-195	158-Corynebacterium_argentoratense.DSM.44202	NucS_CT_tree
1246995	U5WCQ4	Actinobacteria	100-205	334-Actinoplanes_friuliensis.DSM.7358	NucS_CT_tree
1246995	U5WCQ4	Actinobacteria	2-94	52-Actinoplanes_friuliensis.DSM.7358	NucS_NT_tree
557599	U5WPE5	Actinobacteria	116-221	259-Mycobacterium_kansasii_ATCC.12478	NucS_CT_tree
557599	U5WPE5	Actinobacteria	14-110	276-Mycobacterium_kansasii.ATCC.12478	NucS_NT_tree
1379702	U6EB25	Euryarchaeota	130-234	359-Methanobacterium_sp.MB1	NucS_CT_tree
1379702	U6EB25	Euryarchaeota	28-123	165-Methanobacterium_sp.MB1	NucS_NT_tree
1203562	U7LCN9	Actinobacteria	111-216	170-Corynebacterium_sp.KPL1855	NucS_CT_tree
1203562	U7LCN9	Actinobacteria	2-105	313-Corynebacterium_sp.KPL1855	NucS_NT_tree
1203622	U7MJJ8	Actinobacteria	111-216	160-Corynebacterium_sp.KPL1989	NucS_CT_tree
1203622	U7MJJ8	Actinobacteria	2-105	329-Corynebacterium_sp.KPL1989	NucS_NT_tree
1223307	V4KIZ0	Actinobacteria	101-206	86-Streptomyces_sp.PVA_94-07	NucS_CT_tree
1223307	V4KIZ0	Actinobacteria	2-95	364-Streptomyces_sp.PVA_94-07	NucS_NT_tree
700508	V5XE50	Actinobacteria	105-210	270-Mycobacterium_neoaurum_VKM_Ac-1815D	NucS_CT_tree
700508	V5XE50	Actinobacteria	2-99	272-Mycobacterium_neoaurum_VKM_Ac-1815D	NucS_NT_tree
1352941	V6KKL9	Actinobacteria	104-209	82-Streptomyces_niveus_NCIMB_11891	NucS_CT_tree
1352941	V6KKL9	Actinobacteria	2-98	58-Streptomyces_niveus_NCIMB_11891	NucS_NT_tree
1352936	V6KLY1	Actinobacteria	104-209	128-Streptomyces_roseochromogenus_subsp.oscitans_DS_12.976	NucS_CT_tree
1352936	V6KLY1	Actinobacteria	2-98	65-Streptomyces_roseochromogenus_subsp.oscitans_DS_12.976	NucS_NT_tree
1435356	V9XCX7	Actinobacteria	105-210	245-Rhodococcus_pyridinivorans_SB3094	NucS_CT_tree
1435356	V9XCX7	Actinobacteria	2-99	297-Rhodococcus_pyridinivorans_SB3094	NucS_NT_tree
797299	W0JPD4	Halobacteria	7-86	134-Halostagnicola_larsenii_XH-48	NucS_NT_tree
797299	W0JRH9	Halobacteria	136-243	397-Halostagnicola_larsenii_XH-48	NucS_CT_tree
797299	W0JRH9	Halobacteria	34-128	171-Halostagnicola_larsenii_XH-48	NucS_NT_tree
751944	W0K0H4	Halobacteria	126-228	381-Halobacterium_sp.DL1	NucS_CT_tree
751944	W0K1A7	Halobacteria	130-234	377-Halobacterium_sp.DL1	NucS_CT_tree
751944	W0K1A7	Halobacteria	28-121	142-Halobacterium_sp.DL1	NucS_NT_tree
641146	W5IIV2	Actinobacteria	144-249	296-Scardovia_inopinata_F0304	NucS_CT_tree
1415166	W5TFP4	Actinobacteria	114-219	277-Nocardia_nova_SH22a	NucS_CT_tree
1415166	W5TFP4	Actinobacteria	2-108	93-Nocardia_nova_SH22a	NucS_NT_tree
1451189	W5WRP6	Actinobacteria	122-227	151-Corynebacterium_falsenii.DSM.44353	NucS_CT_tree
1451189	W5WRP6	Actinobacteria	2-116	335-Corynebacterium_falsenii.DSM.44353	NucS_NT_tree
1449976	W5WRZ2	Actinobacteria	2-73	98-Kutzneria_albida.DSM.43870	NucS_NT_tree
1449976	W5WRZ2	Actinobacteria	79-184	319-Kutzneria_albida.DSM.43870	NucS_CT_tree
1224164	W5Y0Z1	Actinobacteria	109-214	165-Corynebacterium_vitaeruminis.DSM.20294	NucS_CT_tree
1224164	W5Y0Z1	Actinobacteria	2-103	325-Corynebacterium_vitaeruminis.DSM.20294	NucS_NT_tree
1285583	W5Y1C9	Actinobacteria	111-216	172-Corynebacterium_casei_LMG_S-19264	NucS_CT_tree
1285583	W5Y1C9	Actinobacteria	2-105	312-Corynebacterium_casei_LMG_S-19264	NucS_NT_tree
1661	X4RBX3	Actinobacteria	112-217	311-Trueperella_pyogenes	NucS_CT_tree
1661	X4RBX3	Actinobacteria	2-105	211-Trueperella_pyogenes	NucS_NT_tree
1404245	X5EB09	Actinobacteria	114-219	152-Corynebacterium_glyciniphilum_AJ_3170	NucS_CT_tree
1404245	X5EB09	Actinobacteria	2-108	333-Corynebacterium_glyciniphilum_AJ_3170	NucS_NT_tree
