# Supplementary material for: A non-canonical mismatch repair pathway in prokaryotes
Source: Nat Commun. 2017 Jan 27;8:14246. doi: 10.1038/ncomms14246 (PMC5290159; doi:10.1038/ncomms14246)
Supplement: Supplementary Dataset 5 — Phylogenetic tree of C-terminal NucS in newick format. Raw Maximum Likelihood and bootstrap phylogenetic tree corresponding to Supplementary Figure 6 (NucS-CT region) in newick format. [file ncomms14246-s6.txt]

((1-Firmicutes_bacterium_CAG_582:0.48869625409448591569,((((2-Methanomethylovorans_hollandica.st.DSM_15978:0.47976275008295543589,(3-Methanolobus_psychrophilus_R15:0.22991103902413320692,((4-Methanococcoides_methylutens_MM1:0.22059052536879311668,5-Methanococcoides_burtonii.st.DSM_6242:0.07332250143467655690):0.53521868604683520143[80],6-Methanosalsum_zhilinae.st.DSM_4017:0.47391697630892110071):0.29993652910832463432[37]):0.26595230772309247369[30]):1.18356059826260762158[57],7-miscellaneous_Crenarchaeota_group_archaeon_SMTZ-80:1.86964742498588099018):1.05140989735621737111[93],(8-Desulfurispirillum_indicum.st.ATCC.BAA-1389:2.27683456412302209770,(((9-Burkholderiales_bacterium_GJ-E10:0.37106911063417763463,(10-Desulfatitalea_sp.BRH_c12:0.78271861428772504521,(11-Synechococcus_sp.ATCC.27264:0.36480849599585207788,12-Desulfobacterium_autotrophicum.st.ATCC.43914:0.53165781379747656388):0.10146097942344525777[19]):0.21075867242526599710[39]):1.21456608112443120717[82],(((((13-Streptomyces_viridochromogenes:0.01566882098956481895,14-Streptomyces_albus.st.ATCC.21838:0.00000100000050002909):0.00000100000050002909[85],15-Streptomyces_pluripotens:0.04801055689902338636):1.31153404577716625745[100],16-Kitasatospora_setae.st.ATCC.33774:0.72869590727436972522):0.68513694860538587594[66],(17-Microgenomates:1.62257710243478858736,18-Amphimedon_queenslandica:1.44976506560874596197):0.42936921253971710444[53]):2.09345842244565627510[96],(19-Chryseobacterium_sp.ERMR1_04:0.77430171624212795756,(20-Citreicella_sp.357:0.36342987866245879403,(21-Brevundimonas_sp.AAP58:1.08096378082842714541,22-Hirschia_baltica.st.ATCC.49814:0.40959980032377496517):0.25785869313978404538[55]):1.12921322367671606024[83]):0.48653955609030197227[48]):0.05922801058259299228[10]):0.11213539852000727060[8],((23-Burkholderia_vietnamiensis.st.G4:0.00000100000050002909,24-Burkholderia_sp.YI23:0.00000100000050002909):1.47542619242291417336[100],((25-Methanobacterium_lacus.st.AL-21:1.76945409790655761029,(((26-Lyngbya_sp.st.PCC_8106:0.72244671204353105853,27-Lyngbya_sp.st.PCC_8106:1.11539261196928540798):2.06579721179718900359[99],(28-Bacillus_decisifrondis:2.07322865184305982211,29-Jeotgalibacillus_sp.D5:1.82210483296705105793):0.71197132542591312632[73]):0.90628829603560812078[48],(((((30-Thermoproteus_sp.AZ2:0.64984337460286401011,(31-Pyrobaculum_aerophilum.st.ATCC.51768:0.27273804767643294866,32-Ignisphaera_aggregans.st.DSM_17230:1.99075083582556100481):0.21877378033817918013[57]):0.60955279605660428466[59],(33-Vulcanisaeta_distributa.st.DSM_14429:0.65994721274407441847,34-Caldivirga_maquilingensis.st.ATCC.700844:0.37431982095555133006):0.46935918667045173347[78]):0.16047590289667973407[26],(((35-Methanocella_arvoryzae.st.DSM_22066:0.50643887143935628625,36-Methanocella_paludicola.st.DSM_17711:0.20381647190193999397):1.18783896601830551987[95],((((37-Paraglaciecola_arctica_BSs20135:0.00000100000050002909,38-Paraglaciecola_arctica_BSs20135:0.00000100000050002909):2.12433512116429223937[100],(39-Vibrio_campbellii.st.HY01:1.20768032796166124854,40-Firmicutes_bacterium_CAG_114:1.13790742813229561747):0.29145548379631397440[39]):0.40763300477685326939[23],41-Frankia_sp.EUN1f:0.92636463183626627238):0.82813122667484095896[58],(((42-Deinococcus_swuensis:0.30836327851154704538,((43-Deinococcus_gobiensis.st.DSM_21396:0.04574461362410128101,44-Deinococcus_gobiensis.st.DSM_21396:0.06223817092005070467):0.22372659784230652935[83],45-Deinococcus_proteolyticus.st.ATCC.35074:0.48353600863992018954):0.15220551841608215282[58]):0.13756964481025241165[62],((46-Deinococcus_maricopensis.st.DSM_21211:0.22342080594061117238,(47-Deinococcus_soli.Cha_et_al.2014:0.31216258685122760808,(((48-Frankia_sp.st.CcI3:0.01576644455204915043,49-Frankia_alni.st.ACN14a:0.05358485673205840710):0.07847609039234748618[89],((50-Frankia_symbiont_subsp.Datisca_glomerata:0.20269186315869017201,(51-Frankia_sp.EUN1f:0.07719246221699938015,52-Frankia_sp.st.EAN1pec:0.07902145777763283641):0.05018510601199899918[45]):0.02809759635479396056[26],53-Frankia_sp.st.EuI1c:0.15439186785682196268):0.01764361891311304678[21]):0.27097832621751999360[81],((((((54-Nocardioides_simplex:0.17528899055844954225,55-Nocardioides_sp.CF8:0.00979083825412610693):0.19680284941858725012[97],56-Nocardioides_sp.st.BAA-499:0.08488298445751364663):0.10713275222311566259[71],57-Nocardioides_luteus:0.05049189548778208747):0.11915694029721771163[63],((58-Stackebrandtia_nassauensis.st.DSM_44728:0.22457320877844016982,((((59-Nakamurella_multipartita.st.ATCC.700099:0.40240852211272259975,60-Saccharopolyspora_erythraea.st.ATCC.11635:0.06543041908569732779):0.01099485249998608492[9],(61-Amycolicicoccus_subflavus.st.DSM_45089:0.03380663606579609876,(((62-Saccharothrix_sp.NRRL_B-16348:0.01552728954612618041,63-Saccharothrix_espanaensis.st.ATCC.51144:0.02366575578465746066):0.04901311719957292257[88],(64-Lechevalieria_aerocolonigenes:0.05032123801483478348,65-Nocardia_sp.NRRL_S-836:0.01692017868977624753):0.01730609741872838822[34]):0.00000100000050002909[11],66-Actinosynnema_mirum.st.ATCC.29888:0.07243214144718135294):0.01705860930618400412[40]):0.04003249160380684124[45]):0.03519252796268614036[11],(((67-Thermobifida_fusca.st.YX:0.12692969986365348900,(68-Thermobispora_bispora.st.ATCC.19993:0.21481241378886731241,69-Thermomonospora_curvata.st.ATCC.19995:0.03444548428510208621):0.04944862712292112661[24]):0.04941698740895622555[20],((70-Nocardiopsis_alba.st.ATCC.BAA-2165:0.07966697088905000390,(71-Nocardiopsis_dassonvillei.st.ATCC.23218:0.01496499420585160542,72-Nocardiopsis_sp.NRRL_B-16309:0.05413682048790130485):0.05755486499165822500[83]):0.05730022859570137184[71],(((((((73-Streptomyces_katrae:0.03334890528289161798,74-Streptomyces_sp.C:0.00000100000050002909):0.01707464328675006165[43],(75-Streptomyces_sp.Mg1:0.00000100000050002909,76-Streptomyces_sp.WM4235:0.05214407166292714391):0.01659657807184059322[32]):0.01659658503305804639[20],((77-Streptomyces_sp.NRRL_S-444:0.01688759924512505534,78-Streptomyces_sp.NRRL_F-4428:0.01655343175166407513):0.00000100000050002909[8],(79-Actinobacteria_bacterium_OV450:0.00000100000050002909,80-Streptomyces_sp.WM6372:0.00000100000050002909):0.00000100000050002909[36]):0.00000100000050002909[24]):0.05176536859248385275[54],81-Streptomyces_tsukubensis_NRRL18488:0.00507897990024564015):0.03364968046557355319[39],(82-Streptomyces_niveus_NCIMB_11891:0.10693867007570580230,83-Streptomyces_sp.NRRL_F-6491:0.00000100000050002909):0.01740631336375008525[27]):0.00000100000050002909[1],84-Streptomyces_venezuelae.st.ATCC.10712:0.01736281557707721607):0.01742613616374960941[4],(((85-Streptomyces_albus.st.ATCC.21838:0.01762107848459687140,(86-Streptomyces_sp.PVA_94-07:0.00000100000050002909,87-Streptomyces_sp.NRRL_F-6602:0.00000100000050002909):0.00000100000050002909[72]):0.03572623864500161506[61],(88-Streptomyces_griseus_subsp.griseus.st.JCM_4626:0.07439783488203155493,(89-Streptomyces_sp.st.SirexAA-E:0.00000100000050002909,90-Streptomyces_pratensis.st.ATCC.33331:0.00000100000050002909):0.01757588800815873195[96]):0.05450418630500580147[67]):0.00000100000050002909[5],(((91-Streptomyces_clavuligerus.st.ATCC.27064:0.01742183017490515559,(92-Streptomyces_pristinaespiralis_ATCC.25486:0.00000100000050002909,(93-Streptomyces_rimosus_subsp.rimosus_ATCC.10970:0.03551481373679793441,(94-Streptomyces_auratus_AGR0001:0.05170103098756435867,(95-Streptomyces_sp.769:0.00000100000050002909,96-Streptomyces_lydicus_A02:0.00000100000050002909):0.02304595422512853431[86]):0.01474910825641252698[25]):0.00000100000050002909[11]):0.00000100000050002909[5]):0.01738299885726334038[16],((97-Streptomyces_cattleya.st.ATCC.35852:0.07457636485427025785,(((98-Streptomyces_bingchenggensis.st.BCW-1:0.04188022649885024540,99-Streptomyces_violaceusniger_Tu_4113:0.01819919120446834501):0.01739586963772710160[46],100-Streptomyces_himastatinicus_ATCC.53653:0.01830678863549096633):0.03487834544652713975[31],(((101-Kitasatospora_setae.st.ATCC.33774:0.09162889622411285462,102-Streptomyces_rubellomurinus:0.00000100000050002909):0.00000100000050002909[25],(103-Saccharothrix_sp.ST-888:0.01819955710595247411,104-Streptomyces_sp.NRRL_S-495:0.01707412829644261443):0.03534351363130047718[50]):0.07458065282293892262[79],(105-Streptomyces_sp.CNQ-509:0.20215901228782140464,(106-Streptomyces_xiamenensis:0.07060969269455887043,107-Streptomyces_sp.NRRL_F-6602:0.08660553295797375484):0.01810138721520714034[50]):0.03592804022637810513[34]):0.01812822422962323890[25]):0.00000100000050002909[13]):0.01798124129507946978[9],108-Streptomyces_vietnamensis:0.00000100000050002909):0.00000100000050002909[1]):0.01740509335579551106[3],((109-Streptomyces_variegatus:0.00000100000050002909,((110-Streptomyces_viridochromogenes.st.DSM_40736:0.01726970294672252812,(((111-Actinobacteria_bacterium_OV320:0.00000100000050002909,(((((112-Streptomyces_sp.st.SPB074:0.00000100000050002909,113-Streptomyces_sp.Tu6071:0.00000100000050002909):0.19399062380583634302[100],114-Actinobacteria_bacterium_OK006:0.00000100000050002909):0.03489292206624053372[20],(115-Streptomyces_sp.WM6386:0.01742408249876244153,116-Streptomyces_avermitilis.st.ATCC.31267:0.01771258289230492888):0.01686025591405538107[24]):0.00000100000050002909[1],117-Streptomyces_sp.MMG1533:0.03503852299097018341):0.01723189254524355729[0],((118-Streptomyces_sp.MMG1121:0.01680561083619652035,((((((119-Streptomyces_sp.MUSC136T:0.04811874783803488792,120-Streptomyces_sviceus_ATCC.29083:0.02156052511266620675):0.01787095997449853618[48],121-Streptomyces_sp.MUSC119T:0.04823303909987272653):0.03941255378946954824[44],122-Streptomyces_sp.PBH53:0.03403102552095049749):0.01703935435780981264[5],123-Streptomyces_hygroscopicus_subsp.jinggangensis.st.5008:0.00000100000050002909):0.01682301079371079436[5],124-Streptomyces_pluripotens:0.00000100000050002909):0.01683835299697766796[2],(125-Streptomyces_collinus.st.DSM_40733:0.00000100000050002909,(126-Streptomyces_incarnatus:0.03490371240844317158,127-Streptomyces_griseoaurantiacus_M045:0.07192894011585414249):0.00000100000050002909[1]):0.01811197580670077453[12]):0.00000100000050002909[0]):0.03378240174446747734[2],128-Streptomyces_roseochromogenus_subsp.oscitans_DS_12.976:0.00000100000050002909):0.03414703141774528411[3]):0.00000100000050002909[0]):0.01742505872358847754[0],(129-Streptomyces_nodosus:0.03633211701536931404,130-Streptomyces_coelicolor.st.ATCC.BAA-471:0.03480404223975804012):0.01853136312057509019[17]):0.00000100000050002909[0],(131-Streptomyces_zinciresistens_K42:0.01739423565937346303,((132-Streptomyces_griseoflavus_Tu4000:0.03525139644629061986,(((133-Streptomyces_sp.e14:0.01809548223303340461,134-Streptomyces_mangrovisoli:0.05332948638018567000):0.00000100000050002909[4],(135-Streptomyces_davawensis_JCM_4913:0.01707200048901872519,((136-Streptomyces_glaucescens:0.01798282047871560541,137-Actinobacteria_bacterium_OK074:0.03517780044248370458):0.01715192325608003165[19],(138-Streptomyces_scabiei.st.87.22:0.00000100000050002909,139-Streptomyces_sp.NRRL_WC-3618:0.01717040834704000943):0.01795209915688389390[48]):0.01745785386328190664[4]):0.01793442309690915573[2]):0.01702793847995545673[0],((140-Streptomyces_viridochromogenes:0.00000100000050002909,141-Streptomyces_sp.AS58:0.00000100000050002909):0.00000100000050002909[18],142-Streptomyces_ghanaensis_ATCC.14672:0.00000100000050002909):0.00000100000050002909[44]):0.01729908698057737795[1]):0.00000100000050002909[0],143-Streptomyces_caelestis:0.00000100000050002909):0.00000100000050002909[0]):0.00000100000050002909[0]):0.01918915990575282768[6]):0.03576171275825582030[2],144-Streptomyces_cyaneogriseus_subsp.noncyanogenus:0.05341633360264632507):0.00000100000050002909[2]):0.01822220407752794813[4],145-Streptomyces_sp.WM6378:0.05428126176075398490):0.01818051743694172259[2]):0.00000100000050002909[0]):0.00000100000050002909[0]):0.10782305686381082888[34]):0.04076549098780297281[8]):0.07252617662394766906[4],(((((((146-Brevibacterium_mcbrellneri_ATCC.49030:0.24540005238739889815,(147-Corynebacterium_matruchotii_ATCC.14266:0.16815071346289342524,148-Corynebacterium_diphtheriae.st.ATCC.700971:0.11928938530843255506):0.02436334880882119747[16]):0.08783682958342280134[2],(149-Corynebacterium_resistens.st.DSM_45100:0.09588353654492880185,(150-Corynebacterium_urealyticum.st.ATCC.43042:0.05421819350115456709,(151-Corynebacterium_falsenii.DSM.44353:0.03431133891971474559,(152-Corynebacterium_glyciniphilum_AJ_3170:0.21118579224207301159,(153-Corynebacterium_variabile.st.DSM_44702:0.11976581745395370460,154-Corynebacterium_jeikeium.st.K411:0.01773623485825523774):0.01911909601962363467[38]):0.01853102422917908554[10]):0.03403676517239652421[10]):0.05557916712654494690[12]):0.08446803580338355100[39]):0.00320188702350974325[0],((155-Corynebacterium_kroppenstedtii.st.DSM_44385:0.20486367307268119053,156-Corynebacterium_glucuronolyticum_ATCC.51866:0.21387739083906615045):0.10286720575831447000[36],(((157-Corynebacterium_atypicum:0.22637887056610489500,(158-Corynebacterium_argentoratense.DSM.44202:0.16677496751782097673,((159-Corynebacterium_epidermidicanis:0.12780412660104803479,(160-Corynebacterium_sp.KPL1989:0.21441665961114164674,161-Corynebacterium_glutamicum.st.ATCC.13032:0.07574285006749356675):0.02387208109642238035[19]):0.05739352893120265586[25],162-Corynebacterium_efficiens.st.DSM_44549:0.06680128206959379256):0.03223179825828743211[15]):0.00000100000050002909[3]):0.01881169243296016216[2],163-Corynebacterium_kutscheri:0.19109519466486760142):0.02121675923269880290[0],(164-Corynebacterium_mustelae:0.13011480106621586827,165-Corynebacterium_vitaeruminis.DSM.20294:0.07507185616244595183):0.04310069963578129493[53]):0.03505215569739276310[0]):0.01824392331792254116[0]):0.00000100000050002909[0],166-Corynebacterium_pseudotuberculosis.st.C231:0.11443475778304829094):0.03666398009563982818[0],(((167-Corynebacterium_genitalium_ATCC.33030:0.30367353845253303168,168-Corynebacterium_maris.DSM.45190:0.07637539545537376517):0.04556985025686501045[24],(169-Corynebacterium_camporealensis:0.03781828272723944395,(170-Corynebacterium_sp.KPL1855:0.18854094424695364007,(171-Corynebacterium_striatum_ATCC.6940:0.02603778565048695676,(172-Corynebacterium_casei_LMG_S-19264:0.22405511144167636339,173-Corynebacterium_aurimucosum.st.ATCC.700975:0.11803668849654340434):0.06399771619265663680[24]):0.04792821506361487349[29]):0.01885295412983903698[23]):0.11975573877364339981[31]):0.04713195658211674632[10],((174-Corynebacterium_xerosis:0.14222433933057410105,175-Corynebacterium_sp.ATCC.6931:0.10665227197081429689):0.16136261432561635476[94],(((176-Corynebacterium_doosanense_CAU_212:0.20465594610414963861,177-Corynebacterium_halotolerans_YIM_70093:0.10505489501021261778):0.02094823827720060372[18],(178-Corynebacterium_humireducens_NBRC_106098:0.05806843393427135042,(179-Corynebacterium_marinum.DSM.44953:0.05963426104144273904,(180-Corynebacterium_imitans:0.08790222731721400451,(181-Corynebacterium_lipophiloflavum.DSM.44291:0.21444093349267431825,182-Corynebacterium_ureicelerivorans:0.19681277975867975116):0.06893218628806301040[40]):0.07646463413425148847[19]):0.04400179288977641712[3]):0.03701575530256627500[1]):0.05578231904030045429[1],(183-Corynebacterium_testudinoris:0.14028764052570977250,184-Corynebacterium_uterequi:0.14143011638633978810):0.00983430778147286778[18]):0.03608683307070119362[2]):0.00000100000050002909[1]):0.03502125244596033388[1]):0.05325505886089659108[4],(((185-Streptosporangium_roseum.st.ATCC.12428:0.26079656734088979553,(((186-Kytococcus_sedentarius.st.ATCC.14392:0.30158755650351409816,187-Dermacoccus_nishinomiyaensis:0.20285340338618565448):0.05748101708535134635[7],188-Janibacter_sp.HTCC2649:0.10029757097760910733):0.02410748017608461968[6],(189-Terrabacter_sp.28:0.02006612553514743741,190-Intrasporangium_calvum.st.ATCC.23552:0.09912629755595836478):0.10306496425079683665[79]):0.07461279960846711745[7]):0.04246262209432931367[2],((191-Janibacter_hoylei_PVAS-1:0.13457324174471826939,((192-Kineosphaera_limosa_NBRC_100340:0.14245167082856213803,193-Mobilicoccus_pelagius_NBRC_104925:0.03377656049048271408):0.11261369173465146654[57],194-Austwickia_chelonae_NBRC_105200:0.16654864065321722810):0.06974874679307849212[50]):0.03117642661504594487[6],(195-Kineococcus_radiotolerans.st.ATCC.BAA-149:0.14911284758067780420,(((196-Curtobacterium_flaccumfaciens_UCD-AKU:0.27032470329619440186,197-Leucobacter_sp.Ag1:0.07934652572498217260):0.05894221889174584839[42],(((198-Frigoribacterium_sp.RIT-PI-h:0.11567198094116999674,199-Clavibacter_michiganensis_subsp.sepedonicus.st.ATCC.33113:0.05557828991550788772):0.03825961930114724768[42],200-Leifsonia_xyli_subsp.xyli.st.CTCB07:0.04961956860933990771):0.00000100000050002909[24],(((((201-Rothia_mucilaginosa.st.DY-18:0.04932062709419950119,202-Rothia_dentocariosa.st.ATCC.17931:0.18109862638787541100):0.14324356310591263020[92],203-Kocuria_rhizophila.st.ATCC.9341:0.13106744207807718983):0.09077370676284265971[22],(((204-Jonesia_denitrificans.st.ATCC.14870:0.25437472976950381565,((((205-Cellulomonas_gilvus.st.ATCC.13127:0.13498332203707100185,((206-Xylanimonas_cellulosilytica.st.DSM_15894:0.19945670980192939381,207-Isoptericola_variabilis.st.225:0.06211684283629805708):0.07777232985038855240[30],208-Cellulomonas_flavigena.st.ATCC.482:0.07785975368561880161):0.02764370341330771655[7]):0.01710065726435406816[1],209-Cellulomonas_fimi.st.ATCC.484:0.04802722236668767464):0.08349659016492554098[24],210-Sanguibacter_keddieii.st.ATCC.51767:0.14320567602922437689):0.06664653040445643606[35],211-Beutenbergia_cavernae.st.ATCC.BAA-8:0.13467196388933000417):0.05876716902939824183[17]):0.02496107934840045839[14],(212-Microbacterium_testaceum.st.StLB037:0.10477767489578306004,((213-Microbacterium_azadirachtae:0.02225124034889881808,(214-Microbacterium_hydrocarbonoxydans:0.03709755875888804538,(((215-Microbacterium_sp.SA39:0.01767194604183162238,216-Microbacterium_sp.Ag1:0.00000100000050002909):0.01743817870156999517[68],217-Microbacterium_oxydans:0.00000100000050002909):0.00000100000050002909[61],218-Microbacterium_foliorum:0.03515559765690669941):0.06019027080136189062[59]):0.02453523616951037295[20]):0.21412074858077331796[75],(((219-Microbacterium_ketosireducens:0.07607360472642324400,220-Microbacterium_trichothecenolyticum:0.00000100000050002909):0.01957218916221405494[43],(221-Microbacterium_ginsengisoli:0.01686721104920058806,222-Microbacterium_laevaniformans_OR221:0.08436467883020001834):0.03852479460232723085[45]):0.00000100000050002909[6],223-Microbacterium_chocolatum:0.11684311814441740440):0.08103290070055237104[59]):0.10569212492048443708[22]):0.22600004709102972100[59]):0.08637181642603583565[2],224-Kocuria_sp.UCD-OTCP:0.10126489240414007775):0.01917914910955059379[2]):0.02015445631235412635[0],(225-Arthrobacter_arilaitensis.st.DSM_16368:0.09326030101507097603,(226-Arthrobacter_sp.PAMC25486:0.03812313407894755285,((227-Arthrobacter_chlorophenolicus.st.ATCC.700700:0.01714563446608957306,((((228-Brachybacterium_faecium.st.ATCC.43885:0.02743453441629812792,229-Brachybacterium_sp.SW0106-09:0.08569895849982789304):0.24706500463092770370[99],230-Arthrobacter_globiformis_NBRC_12137:0.00819385883860023270):0.02832243071232789719[13],231-Renibacterium_salmoninarum.st.ATCC.33209:0.06815010771428714476):0.04745605133179493784[15],232-Arthrobacter_sp.st.FB24:0.01758308385210323802):0.01711874718615075466[8]):0.07464132248134434933[19],233-Arthrobacter_aurescens.st.TC1:0.00000100000050002909):0.09359320963843224817[25]):0.13537091875541473751[38]):0.03856636124658523873[5]):0.03373271953646293092[0],234-Micrococcus_luteus.st.ATCC.4698:0.07595461193551403256):0.11447730877750585121[1]):0.03570049015145470434[0]):0.09177392027582877143[1],235-marine_actinobacterium_PHSC20C1:0.15923209580575969913):0.09093639314087845205[1]):0.01804682752471245197[0]):0.05357051548233089655[0]):0.03581323598728692464[0],((236-Tsukamurella_paurometabola.st.ATCC.8368:0.23007989888182714400,(237-Rhodococcus_sp.RD6.2:0.11398113708356392981,((((((238-Gordonia_polyisoprenivorans.st.DSM_44266:0.03536428797072339869,239-Gordonia_sputi.NBRC.100414:0.03783450113227860429):0.03501649512492914507[28],(240-Rhodococcus_equi_ATCC.33707:0.05382668395381468712,((241-Rhodococcus_sp.B7740:0.09911549194675209340,242-Rhodococcus_aetherivorans:0.01943148174363305836):0.01729624039865442983[13],(243-Rhodococcus_jostii.st.RHA1:0.05294751667560706337,244-Rhodococcus_erythropolis.st.PR4:0.05408321368299617155):0.01679299498251645220[23]):0.01772556981695833436[7]):0.01740635781686042730[14]):0.00000100000050002909[0],245-Rhodococcus_pyridinivorans_SB3094:0.07489892944061676827):0.03620718141989034272[2],(246-Nocardia_brasiliensis_ATCC.700358:0.05150953383877883429,(((247-Gordonia_sp.KTR9:0.01635294463612575744,(248-Gordonia_amarae_NBRC_15530:0.00000100000050002909,249-Gordonia_sihwensis_NBRC_108236:0.14834024661636169284):0.08558394920822796903[59]):0.03484863440329830780[18],250-Gordonia_bronchialis.st.ATCC.25592:0.01737683825570768281):0.02974163928991798225[11],251-Gordonia_rhizosphera_NBRC_16068:0.04711102487591809634):0.02703533771194558885[7]):0.02565937935094467215[3]):0.01847666120880142940[1],(252-Nocardia_cyriacigeorgica.st.GUH-2:0.00000100000050002909,253-Nocardia_farcinica.st.IFM_10152:0.03557985333257897981):0.01674860799449207766[40]):0.01835673103569680775[2],(((254-Mycobacterium_elephantis:0.00599141833094415672,(((((255-Mycobacterium_xenopi_RIVM700367:0.12366892149421135350,((((256-Mycobacterium_paratuberculosis.st.ATCC.BAA-968:0.01710173231666594143,257-Mycobacterium_parascrofulaceum_ATCC.BAA-614:0.03367137664403750674):0.00000100000050002909[21],258-Mycobacterium_leprae.st.TN:0.10377013170220668326):0.00000100000050002909[34],((259-Mycobacterium_kansasii_ATCC.12478:0.03495291562657047713,260-Mycobacterium_tuberculosis.st.ATCC.25618:0.05362029066556692897):0.03492266238937289519[71],(261-Mycobacterium_marinum.st.ATCC.BAA-535:0.05210435674787496085,262-Mycobacterium_haemophilum:0.01804515070411790920):0.00000100000050002909[20]):0.01673258278925588566[37]):0.07147331587013099063[87],(263-Mycobacterium_sp.EPa45:0.16853474498857159980,264-Mycobacterium_sinense.st.JDM601:0.03380340984116741304):0.00000100000050002909[3]):0.01707105451017155301[6]):0.01658638634044091661[2],((265-Mycobacterium_sp.VKM_Ac-1817D:0.08985907609877390179,266-Mycobacterium_smegmatis.st.ATCC.700084:0.00000100000050002909):0.03661689191600797644[45],(267-Mycobacterium_obuense:0.05349450386289705123,268-Mycobacterium_vanbaalenii.st.DSM_7251:0.00000100000050002909):0.01709607567136164213[69]):0.01724320849225070493[23]):0.01676401734284546294[1],269-Deleted:0.03389454192534135241):0.01744404576728521630[4],(270-Mycobacterium_neoaurum_VKM_Ac-1815D:0.06760041410479190882,271-Mycobacterium_sp.st.KMS:0.04505846485984874028):0.04551684742149961910[61]):0.01955874460932549228[8],272-Mycobacterium_rhodesiae.st.NBB3:0.05124415585026224212):0.04773307676629878066[11]):0.06266369924208008146[22],(273-Mycobacterium_hassiacum.DSM.44199:0.12055981459994392913,274-Mycobacterium_thermoresistibile_ATCC.19527:0.06655730430174661150):0.04835974164849098089[23]):0.05128030979556020413[23],275-Mycobacterium_abscessus.st.ATCC.19977:0.07790601566401000877):0.03899755920392908998[17]):0.04006741918312201750[1]):0.02264410996246368421[3]):0.03244692634730850234[1],(276-Dietzia_cinnamea_P4:0.09746065384038611612,277-Nocardia_nova_SH22a:0.05400940865912985667):0.03623388872174855557[14]):0.01639718062861124717[1]):0.01797062525554000284[0]):0.01833506042438353897[0],(278-Saccharomonospora_glauca_K62:0.02016911542902555254,((279-Saccharomonospora_marina_XMU15:0.05966503053507293125,((((280-Actinomyces_massiliensis_F0489:0.07448965792055929624,((281-Actinomyces_graevenitzii_C83:0.33255729776796150166,(282-Actinomyces_sp.oral_taxon_448_str.F0400:0.08255936471922993569,((283-Actinomyces_neuii_BVS029A5:0.37545854820926027884,((284-Mobiluncus_curtisii.st.ATCC.43063:0.24104891441657264051,285-Mobiluncus_mulieris_ATCC.35239:0.12894307828964943208):0.19441504441156653993[87],(286-Actinomyces_turicensis_ACS-279-V-Col4:0.24700347264435967842,(287-Actinomyces_sp.oral_taxon_180_str.F0310:0.20698024533704109662,288-Actinomyces_sp.oral_taxon_178_str.F0338:0.09247496468180800566):0.07731632487153851374[44]):0.16311482527784945673[91]):0.12750795945922724361[30]):0.20457568227975159170[51],289-Actinomyces_urogenitalis.DSM.15434:0.19365115127729687350):0.11589052252475395832[5]):0.10912788392730705944[4]):0.02225823000687338765[1],290-Actinomyces_sp.oral_taxon_175_str.F0384:0.07705927980112498021):0.03770452237452524835[1]):0.13342263247362526335[1],(291-Catenulispora_acidiphila.st.DSM_44928:0.12687504007310257403,((292-Bifidobacterium_asteroides.st.PRL2011:0.12133230732964653265,(293-Bifidobacterium_pseudolongum_PV8-2:0.07807039326374300148,(294-Bifidobacterium_kashiwanohense_PV20-2:0.07002283448907929697,((((((295-Parascardovia_denticolens.DSM.10105:0.23446444962836854309,(296-Scardovia_inopinata_F0304:0.12873720879941652484,297-Scardovia_wiggsiae_F0424:0.04137393404236303085):0.05956260065381864532[71]):0.06225953016727571454[29],298-Bifidobacterium_thermophilum_RBL67:0.10889404364094183719):0.03614873636389531047[13],299-Bifidobacterium_gallicum.DSM.20093:0.07139254474734106626):0.00000100000050002909[2],((300-Bifidobacterium_dentium.st.ATCC.27534:0.06847876046088771651,(301-Gardnerella_vaginalis.st.ATCC.14019:0.03342837630541059535,302-Gardnerella_vaginalis_JCP8481B:0.01779665514382543223):0.12934039285801354757[86]):0.02746671102808462619[8],303-Bifidobacterium_scardovii:0.05591684101989089634):0.01729486415872783650[6]):0.01621499420550232343[1],304-Bifidobacterium_animalis_subsp.lactis.st.AD011:0.07091509127506070986):0.00000100000050002909[1],((305-Bifidobacterium_adolescentis.st.ATCC.15703:0.09101747348210653676,306-Bifidobacterium_angulatum.DSM.20098:0.06536512293451114675):0.04048709535531594406[46],(307-Bifidobacterium_bifidum_BGN4:0.11250477650851241351,(308-Bifidobacterium_breve.DSM.20213:0.00000100000050002909,(309-Bifidobacterium_longum_subsp.longum_F8:0.00000100000050002909,310-Bifidobacterium_longum.st.NCC_2705:0.00000100000050002909):0.01716222016856675317[70]):0.09098522480852921923[98]):0.01810423365227290665[47]):0.05606130907229189136[36]):0.03983459587292182552[9]):0.01672551790019219040[5]):0.06744983228730508373[33]):0.34196450657429827702[98],(((311-Trueperella_pyogenes:0.30373107613316857600,312-Arcanobacterium_haemolyticum.st.ATCC.9345:0.27908790251298276619):0.19541901746522169492[34],313-Actinomyces_sp.oral_taxon_848_str.F0332:0.10936395583701194467):0.04058000713985566305[3],314-Actinotignum_schaalii:0.32797779266457194325):0.10774354471020389235[17]):0.10970663016289376734[6]):0.12363363674314982454[2]):0.05418348246922842504[1],315-Streptomyces_sp.AA4:0.00000100000050002909):0.02099459701663206404[0],(316-Amycolatopsis_orientalis_HCCB10007:0.00000100000050002909,317-Amycolatopsis_mediterranei.st.S699:0.05429215416730946014):0.05031573170020101071[65]):0.09432018039645956309[0]):0.05110855974244932903[0],318-Saccharomonospora_viridis.st.ATCC.15386:0.02680115175114295215):0.02550384731136788943[0]):0.03520873583487558328[0]):0.00000100000050002909[0]):0.11062474483833935335[1]):0.02196763484067624020[1],319-Kutzneria_albida.DSM.43870:0.09952594924396891696):0.03861056497328831105[1]):0.05611647359474458002[2],((((320-Geodermatophilus_obscurus.st.ATCC.25078:0.07087228242828194635,(321-Blastococcus_saxobsidens.st.DD2:0.04276263705695899225,322-Deleted:0.05291765504250964258):0.03687716919884415079[74]):0.13986843954921021616[84],323-Kribbella_flavida.st.DSM_17836:0.15829029280605130814):0.03940895058206016904[26],(((324-Aeromicrobium_marinum.DSM.15272:0.34903969942720514119,((325-Actinoplanes_missouriensis.st.ATCC.14538:0.02791948217406895263,(((326-Pseudonocardia_dioxanivorans.st.ATCC.55486:0.14256222258225834110,327-Actinoplanes_sp.N902-109:0.14001419872616166495):0.03392836990247417861[19],(328-Micromonospora_aurantiaca.st.ATCC.27029:0.03303835376155919712,(((329-Salinispora_tropica.st.ATCC.BAA-916:0.07508154502252940843,330-Micromonospora_sp.HK10:0.04565652004136128150):0.02704161809820274792[57],331-Verrucosispora_maris.st.AB-18-032:0.08946916290925256698):0.01810317396835948653[35],(332-Micromonospora_lupini_str.Lupac_08:0.03477974081887622027,333-Micromonospora_sp.NRRL_B-16802:0.00000100000050002909):0.13137597267912087817[97]):0.01550305345292281832[18]):0.04720351352691482677[50]):0.04543766674222033536[8],334-Actinoplanes_friuliensis.DSM.7358:0.07650319901719897231):0.06026711178571155653[4]):0.05335801498515686803[6],335-Actinoplanes_sp.ATCC.31044:0.07915983821631653039):0.04482668789530638853[27]):0.10375734128519721600[15],(336-Propionibacterium_propionicum.st.F0230a:0.45624120511159438340,(337-Propionibacterium_acidipropionici.st.ATCC.4875:0.18370233557051396378,338-Propionibacterium_acnes.st.KPA171202:0.15660062511969227717):0.14291275508042955433[89]):0.05052250248047365083[22]):0.02529178335728676091[4],(339-Prop_freudenreichii_subsp.shermanii.st.ATCC.9614:0.31279394785599856643,340-Propionimicrobium_lymphophilum_ACS-093-V-SCH5:0.19412309526462698250):0.09461732217216138607[48]):0.04058365090309696416[4]):0.05659953313368645822[1],(((341-Patulibacter_medicamentivorans:0.29728744150756503117,342-Conexibacter_woesei.st.DSM_14684:0.22886586714174969592):0.36464959444118255627[91],343-Ilumatobacter_coccineus_YM16-304:0.51020570143455579171):0.31624859382967335231[53],344-Microlunatus_phosphovorus.st.ATCC.700054:0.16202527831569635275):0.12392571181018653681[12]):0.05039967005967883884[0]):0.05892534130011551491[0]):0.13106599092394738415[2],(345-Actinobacteria_bacterium_IMCC26256:0.88099482679079565983,346-Segniliparus_rotundus.st.ATCC.BAA-972:0.25895583456422682778):0.18082313815139081092[26]):0.11313215672115062294[23],347-Acidothermus_cellulolyticus.st.ATCC.43068:0.24257350112681308474):0.23264392113009840779[30]):2.16660761011986524593[97]):0.07047533949507664430[14]):0.10095314649270187290[9],348-Marinithermus_hydrothermalis.st.DSM_14884:0.85776325656345764337):0.27029219120974184998[20]):0.98872407672084150487[42],((349-Aeropyrum_pernix.st.ATCC.700893:1.78101552178619093603,(350-Pyrolobus_fumarii.st.DSM_11204:0.40946875660382470175,(351-Staphylothermus_marinus.st.ATCC.43588:0.57431795757018111459,(352-Thermogladius_cellulolyticus.st.1633:1.39557628659934329640,353-Thermosphaera_aggregans.st.DSM_11486:0.66356716937477311369):0.26127575931526614283[15]):0.77104359100536945526[39]):0.15725864728109245627[11]):0.08391489722609718482[2],(354-archaeon_GW2011_AR10:1.71382204434842377871,355-Hyperthermus_butylicus.st.DSM_5456:0.34432710171644126396):0.42191897138178385829[29]):0.17996366961324705702[1]):0.07483444129005005496[0]):0.20071238407588556929[0]):0.14510038614873080332[0],(((356-Sulfolobus_tokodaii.st.DSM_16993:1.33635872669096134047,357-Sulfolobus_solfataricus.st.ATCC.35092:0.94172372340445309469):0.41214827185091423845[44],358-Acidianus_hospitalis.st.W1:1.29079433242617369615):0.21362997454588475432[18],(((359-Methanobacterium_sp.MB1:0.31386020397454766906,(360-Methanothermobacter_thermautotrophicus.st.ATCC.29096:0.53191122230628284928,(361-Methanobrevibacter_ruminantium.st.ATCC.35063:0.24252981377269838825,(362-Methanobrevibacter_sp.AbM4:0.32847115645559260555,363-Methanobrevibacter_smithii.st.PS:0.31396060994072089168):0.15835866100645845655[54]):0.39713115801954301798[77]):0.35077486563082027615[67]):0.11954122023977097056[35],((364-Methanobacterium_paludis.st.DSM_25820:0.09214632375796134867,365-Methanosphaera_stadtmanae.st.ATCC.43021:0.88439795668985266008):0.17036211773635859257[67],366-Methanobacterium_lacus.st.AL-21:0.52385479325324835198):0.10245153084003849608[59]):0.56220216966399405578[69],(((367-Methanopyrus_kandleri.st.AV19:0.41763840152047687626,((368-Thermofilum_sp.1910b:0.74854330573114580272,369-Thermofilum_pendens.st.Hrk_5:0.35476804432965314273):1.12443876362723882423[94],(((370-Lokiarchaeum_sp.GC14_75:0.05276299130085265743,371-Lokiarchaeum_sp.GC14_75:0.40764451681278046635):2.55965041734203113677[100],(372-Candidatus_Magnetobacterium_bavaricum:1.04726640994721864608,(373-Candidatus_Magnetobacterium_bavaricum:1.10726251646897511094,374-Candidatus_Magnetobacterium_bavaricum:0.94013801803035645932):0.15058986022438244912[37]):1.33979275872518321933[76]):0.88524366833595857784[42],375-Rhizophagus_irregularis_DAOM_197198w:5.83075620420328277760):0.78571591668948392861[11]):0.48211025535347862281[2]):0.31879951195733574609[1],((376-Natronobacterium_gregoryi.st.ATCC.43098:0.05152676090815735965,(377-Halobacterium_sp.DL1:0.10105221408907381908,378-Halobacterium_salinarum.st.ATCC.700922:0.19766328043517039648):0.16923164404638382785[68]):1.98056643883590965949[99],((379-Halalkalicoccus_jeotgali.st.DSM_18796:0.27239099406139050119,(380-Natronomonas_moolapensis.st.DSM_18674:0.20553552398381796928,(((381-Halobacterium_sp.DL1:0.15307410145861805040,382-Halobacterium_salinarum.st.ATCC.700922:0.47252633408217237232):0.60758322510146067774[99],383-Natronomonas_pharaonis.st.ATCC.35678:0.06881045422706928705):0.06524433070563614989[15],(384-Haloarcula_marismortui.st.ATCC.43049:0.11902018997151349311,(((385-halophilic_archaeon_DL31:0.30273796197953456444,((386-Haloferax_volcanii.st.ATCC.29605:0.56676251997279036843,387-Haloquadratum_walsbyi.st.DSM_16790:0.72162889727286450015):0.23970886902290472475[26],388-Halogeometricum_borinquense.st.ATCC.700274:0.25605584675078152390):0.22178599606122773036[21]):0.03023374908748009335[8],389-Halorubrum_lacusprofundi.st.ATCC.49239:0.75685993363475290163):0.29845070688769315126[34],(((390-Natronobacterium_gregoryi.st.ATCC.43098:0.10372767099063355534,391-Halopiger_xanaduensis.st.DSM_18323:0.08499899166904463510):0.02006289029469937590[28],(((392-Natrinema_sp.st.J7-2:0.12944056145935403657,393-Natrinema_pellirubrum.st.DSM_15624:0.03441507286868718957):0.06805986109498095293[43],394-Natronococcus_occultus_SP4:0.15376911854989475104):0.02031583918872614802[18],(395-Haloterrigena_turkmenica.st.ATCC.51198:0.12276082700615692511,(396-Natrialba_magadii.st.ATCC.43099:0.16825427459499830984,397-Halostagnicola_larsenii_XH-48:0.13990886409709482607):0.05026085808095204222[22]):0.01721384236937494386[8]):0.05583312788904360585[8]):0.17882590869415970758[32],398-Halomicrobium_mukohataei.st.ATCC.700874:0.28174932008985037468):0.01661282900839659155[14]):0.10993509674584185654[28]):0.10483255388247278428[11]):0.14782628829393745784[18]):0.13736667013031714224[30]):0.52456423091682902182[67],((399-Crenarchaeota_group-6_archaeon_AD8-1:0.53694382397511741800,400-Crenarchaeota_group-1_archaeon_SG8-32-1:0.69890053369872984224):1.11705427369771470580[98],401-Candidatus_Caldiarchaeum_subterraneum:1.47376127231561215858):0.33106163821311901385[17]):0.19720275882376325782[14]):0.20593341969653619628[5]):0.42120654675407764866[0],((402-Thermococcus_kodakarensis.st.ATCC.BAA-918:0.17399983714644981503,(403-Thermococcus_gammatolerans.st.DSM_15229:0.07664185445236948446,((404-Thermococcus_barophilus.st.DSM_11836:0.15924142176667013815,405-Thermococcus_litoralis.st.ATCC.51850:0.10224230727476911473):0.11145672427725604459[45],(406-Pyrococcus_abyssi.st.GE5:0.16948346512876991121,407-Pyrococcus_furiosus.st.ATCC.43587:0.14490654792027390929):0.06167567570080451089[21]):0.06040392168587887384[6]):0.12363720106272570176[21]):0.38978602417271573932[61],408-Methanocaldococcus_jannaschii.st.ATCC.43067:0.50322989060510281423):0.35449250270202109503[49]):0.07456485848984462095[0]):0.21391763469975036416[0]):0.49169133045422763750[0]):0.14517547629033822343[0]):0.62722004839189537950[3],409-Bacillus_cereus.st.ATCC.14579:4.14467178049335860379):0.20416555761838425798[2],(((410-Metagenomes:3.58278486016544883697,411-Metagenomes:1.46437764657713098693):1.40411499943116857558[34],((412-Thiothrix_nivea.DSM.5205:0.83615164405772435252,413-Rhodospirillaceae_bacterium_BRH_c57:1.11791540068493722160):0.18919016917232006625[43],(414-Peptococcaceae_bacterium_SCADC1_2_3:1.07083210428290120930,415-Microbacterium_ketosireducens:2.90912869942104501675):0.10666350006558827923[11]):0.64938705216572112366[41]):0.87924727812056313603[8],416-Parcubacteria:2.13181696585511692987):0.38688592136138821864[2]):0.30322255512798662602[2]):0.22948814321054050724[3]):0.16355982404009133946[5],(417-Brachyspira_sp.CAG_700:1.28973229446110515539,418-Pelagibacter_ubique.st.HTCC1062:1.70954460160560262061):0.17753631516528439738[32]):0.15577660308624566299[5]):0.22745089715118887996[3]):0.50763832544409781544[7]):0.52905564006323779758[23]):3.04478946441711695314[91],(419-Clostridium_sp.CAG_433:0.16312756387128457547,420-Clostridium_sp.CAG_433:0.00000100000050002909):0.04945572851842901241[71]):0.24151758296545364213[27]):0.20764500998878226978[21],(421-Amphimedon_queenslandica:1.94042800815343863263,(422-Ricinus_communis:2.47409121836973744379,423-Trichoplax_adhaerens:1.09787470605762460529):0.19009782972909591847[39]):1.22546522665920321060[77],424-Clostridium_sp.CAG_628:1.04283669919558019679)OROOT;
