# Supplementary material for: A non-canonical mismatch repair pathway in prokaryotes
Source: Nat Commun. 2017 Jan 27;8:14246. doi: 10.1038/ncomms14246 (PMC5290159; doi:10.1038/ncomms14246)
Supplement: Supplementary Dataset 6 — Phylogenetic tree of N-terminal NucS in newick format. Raw Maximum Likelihood and bootstrap phylogenetic tree corresponding to Supplementary figure 7 (NucS-NT region) in newick format. [file ncomms14246-s7.txt]

(((1-Streptomyces_bingchenggensis.st.BCW-1:0.01807241329200640761,(((2-Streptomyces_sp.CNQ-509:0.11814561702447506919,3-Streptomyces_sp.NRRL_F-6602:0.06502070800551697227):0.04058701185609625561[24],(((4-Streptomyces_rimosus_subsp.rimosus.ATCC.10970:0.02352397872543642368,5-Streptomyces_sp.769:0.03770203805264306374):0.00000100000050002909[16],(6-Streptomyces_lydicus_A02:0.03753936000336860479,7-Streptomyces_auratus_AGR0001:0.01801144899483074144):0.01813264510627855819[29]):0.06781996708484133718[38],8-Streptomyces_xiamenensis:0.09866708991588585276):0.00000100000050002909[3]):0.03780457212350479823[7],((9-Streptomyces_pristinaespiralis.ATCC.25486:0.00000100000050002909,(10-Streptomyces_griseoaurantiacus_M045:0.01650070890289492137,(((((((11-Streptomyces_sp.AS58:0.01594332633727174944,(((((12-Streptomyces_sp.NRRL_WC-3618:0.03141769074177744314,13-Streptomyces_avermitilis.st.ATCC.31267:0.00000100000050002909):0.01568835347275367165[23],((14-Streptomyces_nodosus:0.01581765798909478757,15-Streptomyces_sp.MMG1533:0.00000100000050002909):0.01571100517147426892[23],((16-Streptomyces_venezuelae.st.ATCC.10712:0.07804079329047620972,17-Streptomyces_tsukubensis_NRRL18488:0.05487520819681985379):0.02485874358722205829[11],((18-Streptomyces_scabiei.st.87.22:0.00000100000050002909,19-Actinobacteria_bacterium_OV450:0.00000100000050002909):0.00000100000050002909[19],20-Streptomyces_sp.WM4235:0.00000100000050002909):0.00000100000050002909[29]):0.01620678994992883967[1]):0.00000100000050002909[0]):0.00000100000050002909[0],21-Actinobacteria_bacterium_OK006:0.00000100000050002909):0.00000100000050002909[0],22-Streptomyces_sp.WM6378:0.03142614260624468359):0.01618745136199344764[0],(23-Streptomyces_sviceus.ATCC.29083:0.00000100000050002909,24-Streptomyces_sp.MUSC119T:0.00000100000050002909):0.00000100000050002909[43]):0.01621939791152778032[0]):0.00000100000050002909[0],((25-Streptomyces_variegatus:0.00000100000050002909,26-Streptomyces_ghanaensis.ATCC.14672:0.00000100000050002909):0.01588638565371116099[35],((((((27-Streptomyces_sp.C:0.01518653099114988109,28-Streptomyces_katrae:0.01512546604799806273):0.01619662231395458882[36],29-Streptomyces_sp.NRRL_F-4428:0.00000100000050002909):0.01590155613571293813[35],30-Streptomyces_sp.Mg1:0.00000100000050002909):0.01554268067731431197[12],31-Streptomyces_sp.WM6372:0.00000100000050002909):0.03146646873772843828[21],32-Streptomyces_sp.NRRL_S-444:0.03178887513503927953):0.00000100000050002909[4],33-Streptomyces_glaucescens:0.04764644059347384469):0.01606169615762146480[3]):0.00000100000050002909[0]):0.00000100000050002909[0],(((34-Streptomyces_albus.st.ATCC.21838:0.01712385003516611257,(35-Actinobacteria_bacterium_OK074:0.00000100000050002909,((36-Streptomyces_sp.NRRL_F-6491:0.00000100000050002909,37-Streptomyces_vietnamensis:0.01546971322078512408):0.04787968330616840240[72],38-Streptomyces_griseus_subsp.griseus.st.JCM_4626:0.01611376022204477274):0.01563830684772486365[8]):0.01562470052616431702[12]):0.03260734039062595374[10],39-Streptomyces_griseoflavus_Tu4000:0.00000100000050002909):0.01592960847130404228[0],40-Streptomyces_caelestis:0.00000100000050002909):0.01642411615500526459[1]):0.01621938598375508370[0],(41-Streptomyces_coelicolor.st.ATCC.BAA-471:0.03177043549543965423,((((42-Streptomyces_sp.NRRL_S-495:0.01831188660211663724,43-Streptomyces_rubellomurinus:0.00000100000050002909):0.03717456268893951088[62],(44-Saccharothrix_sp.ST-888:0.03645434045458326860,(((45-Verrucosispora_maris.st.AB-18-032:0.00000100000050002909,(((46-Micromonospora_sp.HK10:0.01918902965605186542,47-Micromonospora_sp.NRRL_B-16802:0.00000100000050002909):0.01942082902547827977[36],(48-Micromonospora_aurantiaca.st.ATCC.27029:0.00000100000050002909,(49-Actinoplanes_sp.N902-109:0.04140749350585694322,((50-Actinoplanes_sp.st.ATCC.31044:0.05914548633317560228,51-Actinoplanes_missouriensis.st.ATCC.14538:0.04049230565536629523):0.02077663868006654826[38],52-Actinoplanes_friuliensis.DSM.7358:0.00000100000050002909):0.00000100000050002909[11]):0.05921110164564644118[38]):0.01972338031068820302[5]):0.00000100000050002909[4],53-Micromonospora_lupini_str.Lupac_08:0.00000100000050002909):0.00000100000050002909[2]):0.01737396037106556448[15],54-Salinispora_tropica.st.ATCC.BAA-916:0.02282192652304902702):0.33516521877666005658[98],(55-Catenulispora_acidiphila.st.DSM_44928:0.37782785502813243106,56-Kitasatospora_setae.st.ATCC.33774:0.07397562769270701888):0.05054884865480949868[53]):0.04378655995033657600[13]):0.00000100000050002909[7]):0.09311188255686014825[16],57-Streptomyces_davawensis_JCM_4913:0.01659252684946892903):0.03201950201542101693[2],((58-Streptomyces_niveus_NCIMB_11891:0.03284958948933276029,59-Streptomyces_pluripotens:0.00000100000050002909):0.01582272335294129806[15],60-Streptomyces_sp.e14:0.00000100000050002909):0.00000100000050002909[5]):0.00000100000050002909[0]):0.01600586970442260601[1]):0.00000100000050002909[0],61-Streptomyces_mangrovisoli:0.00000100000050002909):0.00000100000050002909[0],((62-Streptomyces_cyaneogriseus_subsp.noncyanogenus:0.01590421921058126492,63-Streptomyces_collinus.st.DSM_40733:0.00000100000050002909):0.00000100000050002909[15],((64-Streptomyces_viridochromogenes.st.DSM_40736:0.01579925531875740752,65-Streptomyces_roseochromogenus_subsp.oscitans_DS_12.976:0.01608665834902740441):0.01579925869613758166[26],((66-Streptomyces_sp.PBH53:0.00000100000050002909,67-Streptomyces_hygroscopicus_subsp.jinggangensis.st.5008:0.00000100000050002909):0.00000100000050002909[28],((68-Streptomyces_sp.st.SirexAA-E:0.03253756482314901222,69-Streptomyces_pratensis.st.ATCC.33331:0.00000100000050002909):0.03180879728046340227[43],((70-Streptomyces_incarnatus:0.00000100000050002909,71-Streptomyces_sp.MMG1121:0.00000100000050002909):0.00000100000050002909[20],72-Streptomyces_sp.MUSC136T:0.00000100000050002909):0.00000100000050002909[41]):0.01630958067666834696[15]):0.00000100000050002909[4]):0.01584762366448564178[1]):0.01584762273179884245[0]):0.01401984679988319341[0],(73-Streptomyces_sp.WM6386:0.07667161047441801991,74-Actinobacteria_bacterium_OV320:0.01335125956720321742):0.01919423877270301851[18]):0.01925128535401250326[0]):0.03873426410982624968[0]):0.00000100000050002909[0],((75-Streptomyces_viridochromogenes:0.01584103096847828615,76-Streptomyces_zinciresistens_K42:0.03192636733313685554):0.04911036245191304633[59],(77-Streptomyces_cattleya.st.ATCC.35852:0.03045490137282287277,(((((78-Pseudonocardia_dioxanivorans.st.ATCC.55486:0.10580234360942600280,((79-Saccharopolyspora_erythraea.st.ATCC.11635:0.02972476965795146225,(((80-Saccharomonospora_glauca_K62:0.00000100000050002909,(81-Saccharomonospora_marina_XMU15:0.15263655825740016225,82-Saccharomonospora_viridis.st.ATCC.15386:0.01934009745189256210):0.03420035201380595968[40]):0.13568149152234146304[76],(83-Amycolatopsis_mediterranei.st.S699:0.10371851794750207298,84-Amycolatopsis_orientalis_HCCB10007:0.05182181863556058199):0.10504330282309909395[94]):0.18003631012106111053[96],(85-Nocardia_sp.NRRL_S-836:0.01889106086461261186,((86-Actinosynnema_mirum.st.ATCC.29888:0.06574435272576654998,(87-Saccharothrix_espanaensis.st.ATCC.51144:0.05813888298965362578,88-Saccharothrix_sp.NRRL_B-16348:0.02174862727339431367):0.00000100000050002909[20]):0.05875586124809956123[38],89-Lechevalieria_aerocolonigenes:0.04047565817631234436):0.02082894498292784183[58]):0.10323302193768939261[85]):0.05482474239883348976[71]):0.02461818204451443615[54],(((((90-Segniliparus_rotundus.st.ATCC.BAA-972:0.55252870317602376105,(91-Nocardia_farcinica.st.IFM_10152:0.06611107036154877103,((92-Nocardia_cyriacigeorgica.st.GUH-2:0.18284815314375846285,93-Nocardia_nova_SH22a:0.00499432520774242827):0.05013879591979892442[23],94-Nocardia_brasiliensis.ATCC.700358:0.05899270953027336423):0.05592710326616696231[21]):0.10923303294681639686[35]):0.11271195880174986192[61],(95-Kribbella_flavida.st.DSM_17836:0.23069711716151330982,96-Stackebrandtia_nassauensis.st.DSM_44728:0.34548333984339812952):0.14436552372901281793[32]):0.11538795696945047808[3],97-Amycolicicoccus_subflavus.st.DSM_45089:0.18125210647804437802):0.11753240881318079147[2],98-Kutzneria_albida.DSM.43870:0.10500552579871039183):0.06010040724185747307[2],((99-Nakamurella_multipartita.st.ATCC.700099:0.31298160534530689025,(100-Kytococcus_sedentarius.st.ATCC.14392:0.27826443777600873286,(101-Brevibacterium_mcbrellneri.ATCC.49030:0.46708320195985575385,((102-Aeromicrobium_marinum.DSM.15272:0.30532062135539894676,((103-Nocardioides_luteus:0.25496037778343355606,(104-Nocardioides_simplex:0.10931823301588368402,((105-Gardnerella_vaginalis_JCP8481B:0.37197925267260834037,(106-Bifidobacterium_thermophilum_RBL67:0.20801404438392184781,(107-Bifidobacterium_angulatum.DSM.20098:0.15127980457246112400,((108-Bifidobacterium_bifidum_BGN4:0.34352565458915790275,((109-Bifidobacterium_gallicum.DSM.20093:0.23316947505412125019,110-Bifidobacterium_pseudolongum_PV8-2:0.29867165337511264456):0.03822919773917553971[32],(111-Bifidobacterium_dentium.st.ATCC.27534:0.04964625072374884152,(112-Bifidobacterium_adolescentis.st.ATCC.15703:0.08283700258011907069,113-Bifidobacterium_kashiwanohense_PV20-2:0.00000100000050002909):0.04158669993737969944[76]):0.01655299465795204497[29]):0.07046178138684711101[42]):0.02073998221908251657[6],(114-Bifidobacterium_animalis_subsp.lactis.st.AD011:0.29022717091096289499,115-Bifidobacterium_breve.DSM.20213:0.09567435073165748982):0.03560775336346051756[22]):0.09209484161864205098[29]):0.11093941961745763802[48]):0.16825233014482984806[61]):1.09300747957890909134[99],116-Nocardioides_sp.CF8:0.03584258047961758065):0.05339141409381047837[8]):0.01438459813654319880[6]):0.04708660278450875480[4],117-Nocardioides_sp.st.BAA-499:0.15088549933304742923):0.07912807459697066004[7]):0.26448986341676006262[9],((((118-Rothia_dentocariosa.st.ATCC.17931:0.00000100000050002909,119-Rothia_mucilaginosa.st.DY-18:0.31868192084739066505):0.46531995580364510223[96],(((120-Actinomyces_sp.oral_taxon_848_str.F0332:0.42252900144825666917,(121-Actinomyces_neuii_BVS029A5:0.57273826470184530102,((((122-Halobacterium_salinarum.st.ATCC.700922:1.04596032980126985024,(123-Halorubrum_lacusprofundi.st.ATCC.49239:0.41534955089647324078,(124-Halogeometricum_borinquense.st.ATCC.700274:0.45156813654826527538,((125-Haloferax_volcanii.st.ATCC.29605:0.24737077265556681183,126-halophilic_archaeon_DL31:0.50127845070173671083):0.13079983909215733839[55],(((((127-Haloarcula_marismortui.st.ATCC.43049:0.05727281805039312335,(128-Natronomonas_moolapensis.st.DSM_18674:0.37575392741792840168,129-Natronomonas_pharaonis.st.ATCC.35678:0.29051767476210549335):1.26194174248363633062[94]):0.22497403641325011692[34],130-Halorhabdus_tiamatea_SARL4B:0.63710261145121283022):0.17424395223834229784[17],131-Halomicrobium_mukohataei.st.ATCC.700874:0.13362336749763598087):0.24108203188449786603[32],(132-Halovivax_ruber.st.DSM_18193:0.07334831677009516493,((133-Halopiger_xanaduensis.st.DSM_18323:0.08540397859562963434,134-Halostagnicola_larsenii_XH-48:0.05824787207540612494):0.07144028430061799551[42],(135-Natrialba_magadii.st.ATCC.43099:0.06556135120933569149,136-Natronobacterium_gregoryi.st.ATCC.43098:0.11654573188809450035):0.02869891504824334874[36]):0.19290222121857211746[75]):0.82280604806798340878[98]):0.83483061733367247559[61],137-Haloquadratum_walsbyi.st.DSM_16790:0.44064947747816712864):0.03489889235724274313[7]):0.07267975415037952747[19]):0.34505525187267471754[39]):0.36748952620377933753[27]):3.17934998383679801037[98],((((((138-Thermofilum_sp.1910b:1.00224155565056594064,139-Thermofilum_pendens.st.Hrk_5:0.15816675557990109158):1.36440637315257573547[98],(140-miscellaneous_Crenarchaeota_group-6_archaeon_AD8-1:0.90499785315801606345,141-miscellaneous_Crenarchaeota_group-1_archaeon_SG8-32-1:0.71233010725502210470):0.29264415540999255683[42]):0.13209232801518427936[7],(((142-Halobacterium_sp.DL1:0.06673613176045870010,(143-Natronobacterium_gregoryi.st.ATCC.43098:0.51354920088136535306,144-Halobacterium_salinarum.st.ATCC.700922:0.07734499831891876453):0.08696617249684883422[40]):1.34471740909616954696[98],((145-Methanocella_arvoryzae.st.DSM_22066:0.02871561919765634394,146-Methanocella_paludicola.st.DSM_17711:0.57953939325328296395):0.76648944143566966059[99],((147-Sulfolobus_solfataricus.st.ATCC.35092:0.68955148877916538908,(148-Acidianus_hospitalis.st.W1:1.20673204446120641009,(149-Sulfolobus_acidocaldarius.st.ATCC.33909:0.56763831481077631214,150-Sulfolobus_tokodaii.st.DSM_16993:0.67827699364394178350):0.20533824579187881509[39]):0.22328111566422528811[29]):0.65465364948410398327[67],((((151-Pyrococcus_abyssi.st.GE5:0.20675542204805630320,(152-Methanocaldococcus_jannaschii.st.ATCC.43067:0.74991353565208729304,153-Pyrococcus_furiosus.st.ATCC.43587:0.17185744446110612360):0.08977545993783152267[31]):0.12039306310208522377[25],((154-Thermococcus_gammatolerans.st.DSM_15229:0.00000100000050002909,(155-Thermococcus_barophilus.st.DSM_11836:0.34524961350478072797,156-Thermococcus_litoralis.st.ATCC.51850:0.24278227847102074044):0.33024259974103109538[67]):0.28561182008994118187[52],157-Thermococcus_kodakarensis.st.ATCC.BAA-918:0.05193885137808233743):0.26781907479884792256[52]):0.23294378577822127951[46],(((158-Methanobrevibacter_ruminantium.st.ATCC.35063:0.50269955511466524190,159-Methanobrevibacter_smithii.st.PS:0.44956531316547293509):0.19592263206749060966[74],160-Methanobrevibacter_sp.AbM4:0.42718594670861342877):0.26864700067873187317[76],((161-Methanosphaera_stadtmanae.st.ATCC.43021:1.56500455364166546346,162-Methanothermobacter_thermautotrophicus.st.ATCC.29096:0.37198128954008208291):0.38866504773616922241[43],((163-Methanobacterium_lacus.st.AL-21:0.76273645241495646729,164-Methanobacterium_paludis.st.DSM_25820:0.28594098360513181545):0.15508182842859499773[43],165-Methanobacterium_sp.MB1:0.55051804135126269912):0.30319559932964446070[40]):0.27984875918058149669[59]):0.32986879925771628308[55]):0.46506064010252651242[53],(((((166-Natronomonas_pharaonis.st.ATCC.35678:0.36101308272518528586,(167-Natronomonas_moolapensis.st.DSM_18674:0.36046301796210794555,168-Halalkalicoccus_jeotgali.st.DSM_18796:0.92427663791842096241):0.18211979585275231419[38]):0.12657808517082391742[29],((169-Haloarcula_marismortui.st.ATCC.43049:0.27923407216241852291,170-Halomicrobium_mukohataei.st.ATCC.700874:0.34743019053795687334):0.06031803758011673039[47],(171-Halostagnicola_larsenii_XH-48:0.45582481931351642723,(((172-Natrinema_pellirubrum.st.DSM_15624:0.20827791750739363397,(173-Natronobacterium_gregoryi.st.ATCC.43098:0.50908572999190226938,174-Natrinema_sp.st.J7-2:0.09246454876847041982):0.12264025799862397770[57]):0.18066488033408081848[26],175-Halopiger_xanaduensis.st.DSM_18323:0.00399583725203183065):0.28372034057293471498[39],176-Natronococcus_occultus_SP4:0.28422005045413839541):0.06311657591326363947[28]):0.23528426821500630917[42]):0.07369745463423423015[16]):0.58820781996388582513[66],177-Halorubrum_lacusprofundi.st.ATCC.49239:0.24306994834594852772):0.12755230086038313320[45],(178-halophilic_archaeon_DL31:0.07371444835203036505,((179-Halogeometricum_borinquense.st.ATCC.700274:0.23596041210247095665,180-Haloferax_volcanii.st.ATCC.29605:0.17956075584761274633):0.14275243728291250878[47],181-Haloquadratum_walsbyi.st.DSM_16790:0.44735319253459593369):0.11387658293021123146[28]):0.11513411061039098560[35]):0.59364263098579472810[63],(182-Ignisphaera_aggregans.st.DSM_17230:1.28827532592773930098,((183-Vulcanisaeta_distributa.st.DSM_14429:1.21708985346953113549,184-Caldivirga_maquilingensis.st.ATCC.700844:0.75799184742806702264):1.18141064450298771682[96],(185-Thermoproteus_sp.AZ2:1.09655188047678775476,186-Pyrobaculum_aerophilum.st.ATCC.51768:0.57791104186209052429):0.38168292799333852772[70]):0.47249315992819479471[88]):0.59877974375480524927[41]):0.35123942498166554893[12]):0.17125548201506568535[5]):0.09789154935481247932[8]):0.21322315233331420870[21]):0.30997054335316404083[27],187-Candidatus_Caldiarchaeum_subterraneum:1.33516093931665236205):0.13952745538430250116[5]):0.12708165929601156208[6],((188-Thermosphaera_aggregans.st.DSM_11486:0.65348722671645109727,189-Staphylothermus_marinus.st.ATCC.43588:0.61643796098666003846):0.19510317810133473437[56],190-Hyperthermus_butylicus.st.DSM_5456:1.19760026572082400875):0.10774447872146368510[31]):0.15667279988937682367[6],((((191-Deinococcus_maricopensis.st.DSM_21211:0.23843014239133877852,192-'Deinococcus_soli'_Cha_et_al._2014:0.67441205216402022593):0.41896302578621025248[69],193-Marinithermus_hydrothermalis.st.DSM_14884:1.49856392053895404182):0.31365584411210467586[34],((194-Deinococcus_swuensis:0.41258509425883943544,195-Deinococcus_gobiensis.st.DSM_21396:0.40587522945571763433):0.22027794546467627246[62],196-Deinococcus_proteolyticus.st.ATCC.35074:0.68500322853000661372):0.28455375767495139083[64]):1.50311846929029524489[82],197-Thermogladius_cellulolyticus.st.1633:1.08862185661191657182):0.22595723611135462572[13]):0.59591483520033328158[20],(198-Methanocella_paludicola.st.DSM_17711:2.63928103799731150758,199-archaeon_GW2011_AR10:1.75300386507475192133):0.79062230806737687772[35]):0.46244068017763423351[15]):2.30231017512840141492[97],200-Conexibacter_woesei.st.DSM_14684:1.27761552343906470419):0.28450124499169154868[6],201-Actinomyces_graevenitzii_C83:0.55955851146763946335):0.24555490336143098729[1]):0.07361089503587900373[0]):0.09371703982366148822[0],(202-Actinomyces_sp.oral_taxon_175_str.F0384:0.26469037000378531355,((203-Actinomyces_urogenitalis.DSM.15434:0.26529991943678404853,204-Actinomyces_massiliensis_F0489:0.10750348705214600453):0.09001142410441759223[12],205-Actinomyces_sp.oral_taxon_448_str.F0400:0.21611790697906571590):0.10112070978848969327[39]):0.12464497027860682588[31]):0.06644650376242977607[0],(206-Actinotignum_schaalii:0.55220449624905132424,((207-Actinomyces_turicensis_ACS-279-V-Col4:0.28789042317910112923,(208-Actinomyces_sp.oral_taxon_178_str.F0338:0.22600106683080312120,209-Actinomyces_sp.oral_taxon_180_str.F0310:0.25055351788761026643):0.09794197084452770097[71]):0.29220883539432923603[83],(210-Arcanobacterium_haemolyticum.st.ATCC.9345:0.45679744692189527822,211-Trueperella_pyogenes:0.36632789146582150908):0.25493749552747724252[53]):0.02690498608639683986[9]):0.14248698638153228790[6]):0.12038252505649189861[0]):0.08103541074697767632[0],((((212-Microbacterium_laevaniformans_OR221:0.38791300655374727491,(213-Microbacterium_testaceum.st.StLB037:0.14752792670838221767,(((214-Microbacterium_chocolatum:0.12215369633684011741,215-Microbacterium_trichothecenolyticum:0.02845242874283038584):0.02271327464341477143[44],216-Microbacterium_ketosireducens:0.08666165900180378134):0.05972309367756596654[43],(217-Microbacterium_ginsengisoli:0.17583835130043434791,(218-Microbacterium_azadirachtae:0.17958248945417579212,((219-Microbacterium_sp.Ag1:0.00906379205232091430,220-Microbacterium_sp.SA39:0.03134383959544646131):0.02181408056945993365[51],((221-Microbacterium_hydrocarbonoxydans:0.07608828058602144784,222-Microbacterium_foliorum:0.02236599653127808660):0.05722156279948629326[81],223-Microbacterium_oxydans:0.00000100000050002909):0.06057064317724197150[76]):0.06774475301116056336[44]):0.17113083381446750342[87]):0.04261611810133161121[18]):0.02063988119068878302[15]):0.13081593139260253023[75]):0.08908897049460196005[62],((((224-Sanguibacter_keddieii.st.ATCC.51767:0.18282049253808177469,((225-Xylanimonas_cellulosilytica.st.DSM_15894:0.14579830348039296561,(226-Cellulomonas_gilvus.st.ATCC.13127:0.06753708638219156624,((227-Cellulomonas_flavigena.st.ATCC.482:0.06101922553618942258,228-Jonesia_denitrificans.st.ATCC.14870:0.31618184491271161818):0.06921473498693866966[69],229-Cellulomonas_fimi.st.ATCC.484:0.06195631873092474762):0.01966050950852438542[51]):0.08435763659115452784[75]):0.03623838294879574984[39],230-Isoptericola_variabilis.st.225:0.09156517198886973685):0.02740095698811928840[36]):0.23527131429593767242[87],((231-Terrabacter_sp.28:0.05688040378948687470,232-Intrasporangium_calvum.st.ATCC.23552:0.13048362080261360907):0.05745847351396049518[80],((233-Kineosphaera_limosa.NBRC.100340:0.23160687188244186152,234-Austwickia_chelonae.NBRC.105200:0.19053671131338451028):0.06703314882687762266[42],(235-Mobilicoccus_pelagius.NBRC.104925:0.16053422405010206453,(236-Dermacoccus_nishinomiyaensis:0.16818585677077585450,(237-Janibacter_hoylei_PVAS-1:0.12647397957632705578,238-Janibacter_sp.HTCC2649:0.12213186313340876343):0.08548644339208380516[59]):0.04877562440504140673[36]):0.01928982952095811831[8]):0.13507075979803023769[26]):0.09557103757320985216[23]):0.05518626305115162389[10],(239-Kineococcus_radiotolerans.st.ATCC.BAA-149:0.21535309937228686028,240-Beutenbergia_cavernae.st.ATCC.BAA-8:0.17513619999092822077):0.00000100000050002909[8]):0.05702826352152768480[1],(241-Brachybacterium_sp.SW0106-09:0.01291223049880530632,242-Brachybacterium_faecium.st.ATCC.43885:0.22856928551535102279):0.43828843667240385829[98]):0.14358777782051057592[0]):0.05018308608683790667[0],(243-Micrococcus_luteus.st.ATCC.4698:0.17453881037107366048,(244-Kocuria_rhizophila.st.ATCC.9341:0.49547280909448326858,(245-Mobiluncus_curtisii.st.ATCC.43063:0.65867688981798822034,246-Kocuria_sp.UCD-OTCP:0.20636011858051425683):0.07768447635902026027[25]):0.17783079215879626922[14]):0.11633938855789527356[8]):0.03675283758552352897[0],(((247-Arthrobacter_sp.PAMC25486:0.34728935671306204735,((248-Arthrobacter_globiformis.NBRC.12137:0.09114482102771474803,249-Arthrobacter_sp.st.FB24:0.10527267549824562143):0.04331910119853459723[40],250-Arthrobacter_chlorophenolicus.st.ATCC.700700:0.04412380501700443464):0.10858261477833634767[41]):0.04311570375095515051[41],251-Renibacterium_salmoninarum.st.ATCC.33209:0.24485551952834214151):0.03875719881927879029[43],252-Arthrobacter_arilaitensis.st.DSM_16368:0.56402966921618757912):0.12641798440771223611[49]):0.02216728039019121368[0]):0.07325053786552912505[0],((253-Leucobacter_sp.Ag1:0.52944345882634624711,254-Curtobacterium_flaccumfaciens_UCD-AKU:0.17955662180665746264):0.14821094474215956716[42],(255-Clavibacter_michiganensis_subsp.sepedonicus.st.ATCC.33113:0.15930514865943770642,(256-marine_actinobacterium_PHSC20C1:0.42816438593730382633,(257-Frigoribacterium_sp.RIT-PI-h:0.12210791319251609877,258-Leifsonia_xyli_subsp.xyli.st.CTCB07:0.25257717545300184536):0.03456523181035289771[26]):0.04019805645743138728[8]):0.03771498447286481676[13]):0.08853559726323095846[21]):0.07944778872994952279[0]):0.04280836288868636319[2]):0.08804312629237981414[5]):0.20477888793084531027[11]):0.11332659075300030582[2],259-Streptomyces_sp.AA4:0.06429754178480159843):0.09841240828578746991[1]):0.15351433178422932424[6]):0.12502059282052832567[5]):0.09610499350967834087[5],(((260-Tsukamurella_paurometabola.st.ATCC.8368:0.29868052514824983135,((261-Mycobacterium_abscessus.st.ATCC.19977:0.15240386427548374693,((((((262-:0.08435107855534400290,(((263-Mycobacterium_elephantis:0.02150685295437358355,(264-Mycobacterium_sp.st.KMS:0.11417011455023885758,265-Mycobacterium_sinense.st.JDM601:0.15370106852126907970):0.03235009974000117861[14]):0.06142464809009649807[23],266-Mycobacterium_rhodesiae.st.NBB3:0.05458094232687045466):0.01720002598800035240[3],267-Mycobacterium_xenopi_RIVM700367:0.15116170360621911106):0.00000100000050002909[1]):0.03599415563373455085[2],((268-Mycobacterium_thermoresistibile.ATCC.19527:0.12317376007410853200,((269-Mycobacterium_vanbaalenii.st.DSM_7251:0.11135225369259768580,270-Mycobacterium_obuense:0.10477924764306761896):0.01237636063869801580[18],(271-Mycobacterium_smegmatis.st.ATCC.700084:0.09504275542497038487,272-Mycobacterium_neoaurum_VKM_Ac-1815D:0.09026143903909705779):0.07785535599197342116[59]):0.01726627070315148171[12]):0.03762667462768756743[6],273-Mycobacterium_hassiacum.DSM.44199:0.19079794883635839420):0.00000100000050002909[1]):0.02131366415461087571[1],274-Mycobacterium_sp.VKM_Ac-1817D:0.05926139028188905783):0.00000100000050002909[0],((((275-Mycobacterium_marinum.st.ATCC.BAA-535:0.07010111629873441719,276-Mycobacterium_kansasii.ATCC.12478:0.02465176013574400110):0.04205605225512529938[46],277-Mycobacterium_parascrofulaceum.ATCC.BAA-614:0.09884129957633810970):0.00000100000050002909[2],(278-Mycobacterium_tuberculosis.st.ATCC.25618:0.00000100000050002909,279-Mycobacterium_bovis:0.00000100000050002909):0.04905325474340823527[97]):0.03147059152919477742[2],(280-Mycobacterium_leprae.st.TN:0.06446196625128612634,281-Mycobacterium_haemophilum:0.00000100000050002909):0.10423833294228118662[85]):0.01775303535756001666[1]):0.01731946772250339203[0],282-Mycobacterium_paratuberculosis.st.ATCC.BAA-968:0.03470507509634376125):0.04824875713053219939[7],283-Mycobacterium_sp.EPa45:0.14412657946326956626):0.01417158486876079343[9]):0.08414418415000073093[45],((284-Gordonia_polyisoprenivorans.st.DSM_44266:0.10414680846095858424,(((285-Gordonia_sputi.NBRC.100414:0.10074066853062974003,286-Gordonia_bronchialis.st.ATCC.25592:0.11743934831004626540):0.04224327677949357013[29],287-Gordonia_sp.KTR9:0.00000100000050002909):0.05159018625461333357[22],(288-Gordonia_rhizosphera.NBRC.16068:0.09727925393028688528,289-Gordonia_amarae.NBRC.15530:0.06996483012615895003):0.06416551460047915934[71]):0.03694624249902347252[22]):0.08456075489517404786[70],290-Gordonia_sihwensis.NBRC.108236:0.37423573503597268308):0.03343300698823992861[21]):0.08502692631272164292[6]):0.01283680402175782151[7],(291-Rhodococcus_aetherivorans:0.06387843241660433324,(((((292-Rhodococcus_sp.RD6.2:0.09125725245586968626,293-Rhodococcus_sp.B7740:0.22933060227933410591):0.06310864343965226497[41],294-Rhodococcus_erythropolis.st.PR4:0.10942506886308332736):0.04695339005285910361[39],295-Rhodococcus_equi.ATCC.33707:0.13060425577132012132):0.10936246678394026532[35],296-Rhodococcus_jostii.st.RHA1:0.00000100000050002909):0.08013808678455530687[27],297-Rhodococcus_pyridinivorans_SB3094:0.07972942905599464392):0.05393813099944674838[21]):0.05704226563513072057[19]):0.06741473148314383601[11],(298-Dietzia_cinnamea_P4:0.29230524274750985247,(299-Corynebacterium_xerosis:0.12939451315551372956,(300-Corynebacterium_sp.ATCC.6931:0.15990422344641044838,(301-Corynebacterium_epidermidicanis:0.24826290562092304115,(((302-Corynebacterium_ureicelerivorans:0.14804874048014129984,303-Corynebacterium_imitans:0.20026977828367645285):0.03044089339456631377[31],(((((304-Turicella_otitidis.ATCC.51513:0.67489109036755934312,(305-Corynebacterium_genitalium.ATCC.33030:0.25209383876163382610,(306-Corynebacterium_glucuronolyticum.ATCC.51866:0.48441504768772203349,307-Corynebacterium_atypicum:0.15095127574469907605):0.09902289689522736360[38]):0.02760137058179025493[6]):0.04975664911360584003[4],(((308-Corynebacterium_humireducens.NBRC.106098_=.DSM.45392:0.14014076659956320459,309-Corynebacterium_marinum.DSM.44953:0.09337119783338396206):0.05054952053897025094[56],310-Corynebacterium_maris.DSM.45190:0.14788599641981853283):0.04780892607013111778[33],(((311-Corynebacterium_doosanense_CAU_212_=.DSM.45436:0.12413060104412354523,(312-Corynebacterium_casei_LMG_S-19264:0.18082109814329311304,(((313-Corynebacterium_sp.KPL1855:0.15208256749176132794,314-Corynebacterium_camporealensis:0.01650367521650842814):0.07481066787923258687[63],315-Corynebacterium_aurimucosum.st.ATCC.700975:0.10516695487614519111):0.04234210748600469171[30],316-Corynebacterium_striatum.ATCC.6940:0.01570597085839208623):0.01588787051725214228[25]):0.05201479005680396256[35]):0.05279016314654680353[20],317-Corynebacterium_uterequi:0.16888543708869224735):0.03714600360018158187[4],((((318-Corynebacterium_glutamicum.st.ATCC.13032:0.09918100906653901094,319-Corynebacterium_argentoratense.DSM.44202:0.18040664180451812526):0.08858030937436868479[69],(320-Corynebacterium_efficiens.st.DSM_44549:0.08482537939794460025,((321-Corynebacterium_diphtheriae.st.ATCC.700971:0.13119695837488359880,322-Corynebacterium_pseudotuberculosis.st.C231:0.10295748039869032087):0.04880623129773425939[51],(((323-Corynebacterium_matruchotii.ATCC.14266:0.17152705848627047835,324-Corynebacterium_mustelae:0.14769150485180723709):0.07129430980572554200[56],325-Corynebacterium_vitaeruminis.DSM.20294:0.18750023087161807323):0.04154440095834796565[27],326-Corynebacterium_kutscheri:0.21502007617099030967):0.00000100000050002909[3]):0.09329639945668383172[33]):0.06672796453812565587[29]):0.08906247089283500507[17],327-Corynebacterium_halotolerans_YIM_70093:0.10252586427777955758):0.09607125602888116900[2],328-Corynebacterium_testudinoris:0.07563984110075094858):0.07874966084187511040[1]):0.02016459704098127331[0]):0.03396002690922299283[0]):0.04569114105806155318[0],329-Corynebacterium_sp.KPL1989:0.27643069578998041846):0.05587072367088574687[0],((330-Actinobacteria_bacterium_IMCC26256:0.98155191153779774993,331-Ilumatobacter_coccineus_YM16-304:0.56365900017515413456):0.23235277153009559203[32],((332-Corynebacterium_variabile.st.DSM_44702:0.24248373234353295946,333-Corynebacterium_glyciniphilum_AJ_3170:0.20194230777761487672):0.26730453672812209964[87],((334-Corynebacterium_urealyticum.st.ATCC.43042:0.42873180328699378450,335-Corynebacterium_falsenii.DSM.44353:0.10575116397756782749):0.10538614933887131830[39],(336-Corynebacterium_resistens.st.DSM_45100:0.24952597869843282097,337-Corynebacterium_jeikeium.st.K411:0.26307545620338179670):0.10411510925703884589[68]):0.00000100000050002909[5]):0.13911585878916252201[37]):0.08332283843225976594[3]):0.06942161673943063327[2],338-Corynebacterium_lipophiloflavum.DSM.44291:0.25080097056706179837):0.06025689015562218226[5]):0.07326578409902918809[6],339-Corynebacterium_kroppenstedtii.st.DSM_44385:0.48584681835349918799):0.02471008797464301077[5]):0.02638144967459388895[5]):0.07107952185319416083[7]):0.20507311756634144517[35]):0.15976819700205652230[21]):0.12652564818341266450[2]):0.05985718851301290860[4],(340-:0.06326507143830317759,(341-Blastococcus_saxobsidens.st.DD2:0.06365697670385339624,342-Geodermatophilus_obscurus.st.ATCC.25078:0.11934894082322369813):0.07587544073250385157[50]):0.17815067272921888963[92]):0.06376934682180708525[5],(((343-Propionibacterium_freudenreichii_subsp.shermanii.st.ATCC.9614:0.45951108227125614381,(344-Propionibacterium_acidipropionici.st.ATCC.4875:0.55016543180374033462,(345-Propionimicrobium_lymphophilum_ACS-093-V-SCH5:0.49978629067456498136,346-Propionibacterium_propionicum.st.F0230a:0.27399899515942155448):0.06225581728470074711[56]):0.16358507525100246527[62]):0.20223529982777058156[58],347-Microlunatus_phosphovorus.st.ATCC.700054:0.13130037919156811732):0.38423451326568441866[74],((((((348-Nocardiopsis_dassonvillei.st.ATCC.23218:0.03055960507273298987,349-Nocardiopsis_sp.NRRL_B-16309:0.04319856322548716598):0.04902848502469688702[75],350-Nocardiopsis_alba.st.ATCC.BAA-2165:0.03923519007588576607):0.09021398734082762549[67],351-Streptosporangium_roseum.st.ATCC.12428:0.24417336828678851135):0.07609189481037159641[56],352-Thermobispora_bispora.st.ATCC.19993:0.32252778860704722774):0.02127996393700921224[32],353-Thermomonospora_curvata.st.ATCC.19995:0.33485244843968764439):0.03956260184426082377[55],354-Thermobifida_fusca.st.YX:0.07598780646992096821):0.09522012052049198816[86]):0.10776605485364403048[15]):0.02682507424924375147[7],(355-Acidothermus_cellulolyticus.st.ATCC.43068:0.43685529945010270758,(356-Frankia_alni.st.ACN14a:0.00000100000050002909,(357-Frankia_sp.st.CcI3:0.08024365329626900745,(358-Frankia_sp.st.EuI1c:0.15645254388381443778,((359-Frankia_sp.EUN1f:0.03578263586319403722,360-Frankia_symbiont_subsp.Datisca_glomerata:0.05567940055574006203):0.05634695034175322970[49],361-Frankia_sp.st.EAN1pec:0.07280812033979432163):0.02965748573449920530[39]):0.04621869863637965287[18]):0.03437771902913180216[24]):0.14230308826722648519[90]):0.05099995757622073633[28]):0.09597629721137566905[10]):0.05590803143958568422[9]):0.04249280462169139488[3]):0.03564021546304613208[0]):0.00000100000050002909[1]):0.01470480344229090422[2],362-Streptomyces_violaceusniger_Tu_4113:0.01770111511037524704):0.00000100000050002909[3],(363-Streptomyces_himastatinicus.ATCC.53653:0.01739348714668838281,((364-Streptomyces_sp.PVA_94-07:0.03547233528460881635,365-Streptomyces_sp.NRRL_F-6602:0.00000100000050002909):0.00000100000050002909[70],(366-Streptomyces_sp.st.SPB074:0.03303278380876356612,367-Streptomyces_sp.Tu6071:0.02606045848313749691):0.10613233430519133926[93]):0.05443493309050555923[28]):0.00000100000050002909[1],368-Streptomyces_clavuligerus.st.ATCC.27064:0.01732076244984863400)OROOT;
